# Supplementary material for: HAPLN2 forms aggregates and promotes microglial inflammation during brain aging in mice
Source: PLoS Biol. 2025 Aug 14;23(8):e3003006. doi: 10.1371/journal.pbio.3003006 (PMC12407547; doi:10.1371/journal.pbio.3003006)
Supplement: S1 Table — (XLSX) [file pbio.3003006.s009.xlsx]

## Sheet: Proteins
Protein FDR Confidence: Combined	Master	Accession	Description	Exp. q-value: Combined	Coverage [%]	# Peptides	# PSMs	# Unique Peptides	# Protein Groups	Score Sequest HT: F2 Sequest HT F12: Sample, No1, young	Score Sequest HT: G2 Sequest HT F13: Sample, No2, young	Score Sequest HT: H2 Sequest HT F14: Sample, No3, young	Score Sequest HT: I2 Sequest HT F15: Sample, No4, young	Score Sequest HT: J2 Sequest HT F16: Sample, No5, young	Score Sequest HT: A2 Sequest HT F31: Sample, No6, old	Score Sequest HT: B2 Sequest HT F32: Sample, No7, old	Score Sequest HT: C2 Sequest HT F33: Sample, No8, old	Score Sequest HT: D2 Sequest HT F34: Sample, No9, old	Score Sequest HT: E2 Sequest HT F35: Sample, No10, old	# PSMs (by Search Engine): F2 Sequest HT F12: Sample, No1, young	# PSMs (by Search Engine): G2 Sequest HT F13: Sample, No2, young	# PSMs (by Search Engine): H2 Sequest HT F14: Sample, No3, young	# PSMs (by Search Engine): I2 Sequest HT F14: Sample, No4, young	# PSMs (by Search Engine): J2 Sequest HT F16: Sample, No5, young	# PSMs (by Search Engine): A2 Sequest HT F31: Sample, No6, old	# PSMs (by Search Engine): B2 Sequest HT F32: Sample, No7, old	# PSMs (by Search Engine): C2 Sequest HT F33: Sample, No8, old	# PSMs (by Search Engine): D2 Sequest HT F34: Sample, No9, old	# PSMs (by Search Engine): E2 Sequest HT F35: Sample, No10, old	# Peptides (by Search Engine): F2 Sequest HT F12: Sample, No1, young	# Peptides (by Search Engine): G2 Sequest HT F13: Sample, No2, young	# Peptides (by Search Engine): H2 Sequest HT F14: Sample, No3, young	# Peptides (by Search Engine): I2 Sequest HT F15: Sample, No4, young	# Peptides (by Search Engine): J2 Sequest HT F16: Sample, No5, young	# Peptides (by Search Engine): A2 Sequest HT F31: Sample, No6, old	# Peptides (by Search Engine): B2 Sequest HT F32: Sample, No7, old	# Peptides (by Search Engine): C2 Sequest HT F33: Sample, No8, old	# Peptides (by Search Engine): D2 Sequest HT F34: Sample, No9, old	# Peptides (by Search Engine): E2 Sequest HT F35: Sample, No10, old	Abundances (Normalized): F12: Sample, No1, young	Abundances (Normalized): F15: Sample, No2, young	Abundances (Normalized): F17: Sample, No3, young	Abundances (Normalized): F19: Sample, No4, young	Abundances (Normalized): F21: Sample, No5, young	Abundances (Normalized): F31: Sample, No6, old	Abundances (Normalized): F32: Sample, No7, old	Abundances (Normalized): F33: Sample, No8, old	Abundances (Normalized): F34: Sample, No9, old	Abundances (Normalized): F35: Sample, No10, old
High	Master Protein	Q62261	Spectrin beta chain, non-erythrocytic 1 OS=Mus musculus GN=Sptbn1 PE=1 SV=2	0	76	186	6594	172	1	3646.11	1842.51	3067.47	3799.29	829.3	1340.17	1386.74	1950.73	2224.05	2203.41	1065	554	950	1096	250	396	410	605	641	627	167	144	173	174	112	138	142	153	153	159	1.69565e+09	1.30858e+10	1.01451e+10	5.26038e+09	1.3235e+10	6.45558e+09	6.50569e+09	6.38359e+09	5.32636e+09	3.22714e+09
High	Master Protein	Q9JHU4	Cytoplasmic dynein 1 heavy chain 1 OS=Mus musculus GN=Dync1h1 PE=1 SV=2	0	64	254	3580	254	1	1104.8	880.59	949.03	1316.91	1133.43	1211.38	766.7	1052.19	1084.44	1298.94	346	309	354	420	365	388	259	370	358	411	173	164	173	191	172	196	158	188	180	202	1.96008e+09	1.50842e+09	1.36359e+09	1.50108e+09	1.4913e+09	1.8046e+09	1.44988e+09	1.8665e+09	1.57673e+09	1.91613e+09
High	Master Protein	E9PZ16	Basement membrane-specific heparan sulfate proteoglycan core protein OS=Mus musculus GN=Hspg2 PE=1 SV=1	0	46	121	1225	121	1	385.84	449.58	271.57	416.64	715.34	364.64	193.25	219.19	331.23	322.64	122	147	111	130	211	127	67	85	113	112	73	80	68	74	103	75	50	62	72	65	1.00999e+09	4.02753e+08	3.16724e+08	5.88227e+08	4.16839e+08	4.092e+08	3.54518e+08	3.17662e+08	3.44893e+08	5.13698e+08
High	Master Protein	A3KGU9	Spectrin alpha chain, non-erythrocytic 1 OS=Mus musculus GN=Sptan1 PE=1 SV=2	0	62	128	1009	128	1	350.1	217.38	348.6	324.2	370.53	246.47	218.57	249.8	247.28	360.93	118	77	130	109	119	81	74	95	87	119	76	58	80	73	85	65	63	74	67	82	5.14748e+08	3.22894e+08	3.95883e+08	3.13728e+08	3.64332e+08	3.3017e+08	2.97349e+08	3.6607e+08	3.48496e+08	2.85028e+08
High	Master Protein	P60710	Actin, cytoplasmic 1 OS=Mus musculus GN=Actb PE=1 SV=1	0	86	38	4984	18	1	2298.31	1568.92	1992.05	2251.19	1082.43	1082	1101.63	1377.81	1540.86	1576.68	729	475	635	700	363	330	348	442	482	480	28	27	34	34	30	23	28	27	29	32	8.15295e+09	2.44517e+10	2.39085e+10	1.69082e+10	2.40263e+10	1.49556e+10	1.5302e+10	1.54232e+10	1.53025e+10	1.07388e+10
High	Master Protein	D3Z4J3	Unconventional myosin-Va OS=Mus musculus GN=Myo5a PE=1 SV=1	0	50	94	1389	94	1	401.62	314.79	378.63	470.51	337.83	424.21	310.73	441.89	510.01	532.49	129	110	137	155	117	146	112	153	164	166	67	66	68	73	69	78	69	74	80	81	6.50091e+08	6.96058e+08	5.59586e+08	5.22742e+08	6.62759e+08	9.12267e+08	8.08546e+08	8.35767e+08	7.57938e+08	8.99109e+08
High	Master Protein	Q5SX39	Myosin-4 OS=Mus musculus GN=Myh4 PE=2 SV=1	0	49	85	187	85	1		600.1	2.24			2.24						184	2			1						85	2			1					1.16609e+07	9.07994e+06	9.63201e+06	8.61863e+08	1.33478e+07	6.90341e+06	9.12735e+06	7.15381e+06	1.07348e+07	1.19786e+07
High	Master Protein	Q5SXR6	Clathrin heavy chain OS=Mus musculus GN=Cltc PE=1 SV=1	0	52	68	862	68	1	308.21	248.38	303.01	297.79	350.27	207.9	162.41	226.77	230.4	281.46	95	85	110	92	114	65	53	82	74	92	55	51	51	48	53	45	37	49	49	49	5.41731e+08	2.82988e+08	3.42936e+08	3.73792e+08	2.97973e+08	3.06508e+08	2.77256e+08	2.80477e+08	2.72558e+08	2.57343e+08
High	Master Protein	A0A0G2JGX4	Sodium/potassium-transporting ATPase subunit alpha OS=Mus musculus GN=Atp1a3 PE=1 SV=1	0	51	46	1540	29	1	526.43	483.86	545.48	518.23	645.96	494.87	376.55	479.39	468.17	525.04	151	150	174	153	193	152	122	148	147	150	42	43	41	41	41	43	44	42	42	42	1.82399e+09	1.13444e+09	1.43882e+09	1.28344e+09	1.21393e+09	1.36659e+09	1.14023e+09	1.18754e+09	1.164e+09	1.33139e+09
High	Master Protein	P12960	Contactin-1 OS=Mus musculus GN=Cntn1 PE=1 SV=1	0	56	51	1269	51	1	443.49	331.08	324.64	445.6	271.77	428.55	299.33	428.37	431.32	447.99	136	115	118	139	90	136	101	152	139	143	42	41	42	44	43	45	41	43	44	43	6.07334e+08	7.32484e+08	6.0863e+08	7.19755e+08	7.60429e+08	8.12812e+08	7.45847e+08	9.92206e+08	9.27592e+08	1.04878e+09
High	Master Protein	Q61001	Laminin subunit alpha-5 OS=Mus musculus GN=Lama5 PE=1 SV=4	0	30	70	581	70	1	175.03	265.32	139.22	142.17	264.13	196.58	78.91	104.97	134.45	168.37	60	90	54	49	80	67	30	45	49	57	41	47	37	36	54	46	26	36	36	38	3.26935e+08	1.15468e+08	1.05749e+08	2.17303e+08	1.34671e+08	1.37262e+08	1.1912e+08	1.05892e+08	1.10194e+08	1.74779e+08
High	Master Protein	Q68FG2	Spectrin beta chain OS=Mus musculus GN=Sptbn2 PE=1 SV=1	0	49	81	629	70	1	322.81	138.91	239.1	305.56	121.15	102.89	108.17	144.87	168.73	201.53	100	49	89	99	40	32	36	57	60	67	52	27	51	49	32	21	24	34	37	43	7.18649e+07	9.47793e+07	1.0991e+08	6.2975e+07	1.11692e+08	6.69162e+07	7.08009e+07	5.52127e+07	5.3949e+07	4.23213e+07
High	Master Protein	A1BN54	Alpha actinin 1a OS=Mus musculus GN=Actn1 PE=1 SV=1	0	65	48	600	30	1	289.85	129.12	175.82	180.19	45.25	115.54	170.64	274.71	282.83	261.98	82	43	60	57	15	37	55	90	86	75	40	30	36	32	13	29	37	46	39	40	1.24071e+08	2.04687e+08	1.98849e+08	1.51812e+08	3.07833e+08	2.91666e+08	3.03711e+08	3.87431e+08	2.97907e+08	1.90673e+08
High	Master Protein	O08553	Dihydropyrimidinase-related protein 2 OS=Mus musculus GN=Dpysl2 PE=1 SV=2	0	72	32	1421	27	1	535.16	392.61	442.54	539.5	619.43	401.18	375.52	455.23	519.33	554.4	155	111	137	149	183	116	116	143	148	163	28	27	27	28	30	27	28	29	28	30	1.88719e+09	1.29104e+09	1.01e+09	8.79721e+08	1.07145e+09	1.43741e+09	1.15536e+09	1.08868e+09	1.07615e+09	8.96209e+08
High	Master Protein	P56480	ATP synthase subunit beta, mitochondrial OS=Mus musculus GN=Atp5b PE=1 SV=2	0	74	29	1006	29	1	364.18	261.81	327.33	382.56	396.7	301.18	219.36	278.7	331.06	401.7	108	83	112	115	118	94	68	89	101	118	23	25	26	26	24	23	23	24	25	28	7.55768e+08	3.24423e+08	3.58243e+08	3.33565e+08	4.34221e+08	5.12169e+08	3.90985e+08	4.05717e+08	4.37001e+08	4.17828e+08
High	Master Protein	P68372	Tubulin beta-4B chain OS=Mus musculus GN=Tubb4b PE=1 SV=1	0	81	30	1702	1	1	540.49	453.42	501.51	573.19	753.03	430.31	374.94	403.18	480.02	548.12	189	165	174	189	240	141	130	140	156	178	24	26	26	27	28	22	23	24	23	26	5.02546e+08	2.52705e+08	2.3909e+08	2.4557e+08	2.31213e+08	3.30884e+08	2.4238e+08	2.38743e+08	1.99651e+08	2.39551e+08
High	Master Protein	A0A087WS16	Collagen, type VI, alpha 3 OS=Mus musculus GN=Col6a3 PE=1 SV=1	0	33	64	581	1	1	222.52	203.92	148.41	243.1	143.8	253.31	100.58	130.66	160.11	186.72	66	62	57	72	48	80	37	50	51	58	45	39	43	45	35	52	30	39	38	43	57862.2	2.65772e+06	2.3593e+06	1.71014e+06	1.36083e+06	1.33074e+06	641819	1.2471e+06	882654	1.374e+06
High	Master Protein	E9PWQ3	Collagen, type VI, alpha 3 OS=Mus musculus GN=Col6a3 PE=1 SV=2	0	27	64	577	1	1	222.52	203.92	146.73	241.24	143.8	249.86	100.58	130.66	160.11	186.72	65	62	56	72	48	79	37	50	51	57	44	39	42	45	35	51	30	39	38	42	1.13524e+08	1.41866e+08	1.09069e+08	1.44159e+08	1.39902e+08	1.08881e+08	9.74165e+07	1.16269e+08	9.33248e+07	1.99159e+08
High	Master Protein	Q7TMM9	Tubulin beta-2A chain OS=Mus musculus GN=Tubb2a PE=1 SV=1	0	82	31	1638	8	1	514.89	442.11	494.57	576.12	783.31	393.22	381.32	383.32	443.34	530.09	178	155	169	191	246	125	127	129	144	174	22	25	26	27	28	20	22	22	24	26	2.59631e+09	1.47125e+09	1.2204e+09	1.28599e+09	1.33802e+09	1.4087e+09	1.05839e+09	1.03472e+09	1.12856e+09	1.10795e+09
High	Master Protein	Q04447	Creatine kinase B-type OS=Mus musculus GN=Ckb PE=1 SV=1	0	83	24	1355	23	1	510.85	380.88	435.25	538.61	676.28	413.51	322.39	421.01	483.47	572.43	142	104	132	155	200	114	90	130	137	151	22	20	22	23	22	22	22	23	21	22	1.48947e+09	7.35974e+08	5.97481e+08	7.22068e+08	7.70112e+08	9.80369e+08	7.24707e+08	7.31832e+08	6.44404e+08	6.08907e+08
High	Master Protein	A0A0A6YY91	Neural cell adhesion molecule 1 (Fragment) OS=Mus musculus GN=Ncam1 PE=1 SV=1	0	50	37	1694	12	1	582.06	549.17	490.39	594.24	361.56	670.13	389.45	695.12	643	624.99	169	172	148	174	106	205	114	231	192	183	32	29	28	31	26	30	28	33	28	28	1.16727e+09	1.91481e+09	1.57224e+09	1.74473e+09	1.67235e+09	1.97837e+09	2.13767e+09	2.52185e+09	2.3198e+09	2.9578e+09
High	Master Protein	Q9D6F9	Tubulin beta-4A chain OS=Mus musculus GN=Tubb4a PE=1 SV=3	0	83	30	1581	7	1	489.98	411.87	480.78	521.11	655.54	406.17	347.81	381.82	459.9	524.74	173	149	166	173	218	131	120	132	150	169	25	26	26	26	28	22	23	24	24	27	1.72814e+08	1.0129e+08	7.59861e+07	9.50263e+07	9.81127e+07	1.52807e+08	1.15159e+08	1.13494e+08	1.2717e+08	1.22262e+08
High	Master Protein	P48962	ADP/ATP translocase 1 OS=Mus musculus GN=Slc25a4 PE=1 SV=4	0	88	35	1205	19	1	344.65	331.31	292.97	303.06	525.82	308.43	252.31	315.59	320.67	412.73	120	116	115	101	198	111	90	115	104	135	26	30	29	29	28	27	24	28	32	31	3.47037e+09	2.51389e+09	2.35177e+09	3.50855e+09	2.8462e+09	3.1201e+09	2.73407e+09	3.33535e+09	2.83602e+09	3.99074e+09
High	Master Protein	P20357	Microtubule-associated protein 2 OS=Mus musculus GN=Map2 PE=1 SV=2	0	52	64	429	56	1	131.31	91.78	110.13	166.78	202.26	83.56	52.66	91.85	108.91	171.23	43	34	45	53	66	30	19	40	37	62	35	27	35	37	46	28	18	32	30	43	2.71696e+08	1.45887e+08	1.26103e+08	1.06307e+08	1.50797e+08	1.39244e+08	9.79232e+07	1.16572e+08	1.23876e+08	1.0169e+08
High	Master Protein	P99024	Tubulin beta-5 chain OS=Mus musculus GN=Tubb5 PE=1 SV=1	0	81	29	1529	4	1	476.21	402	431.73	527.29	727.55	371.75	346.71	353.45	404.14	477.84	170	147	154	175	229	122	121	124	130	157	23	26	25	26	28	22	23	24	23	26	1.30746e+08	6.47711e+07	6.01348e+07	5.87386e+07	64849784	6.91557e+07	5.07939e+07	4.74377e+07	6.24005e+07	5.42398e+07
High	Master Protein	A0A0J9YUN4	Dynamin-1 OS=Mus musculus GN=Dnm1 PE=1 SV=1	0	71	54	847	3	1	259.26	205.53	208.47	305.14	270.51	221.38	171.77	196.91	200.44	244.84	91	74	87	107	101	80	67	78	76	86	38	35	38	44	43	37	40	42	40	40	5.75273e+08	3.61133e+08	3.61195e+08	3.34932e+08	3.48951e+08	3.63353e+08	2.75373e+08	2.88537e+08	3.00406e+08	3.19169e+08
High	Master Protein	A0A0A0MQF6	Glyceraldehyde-3-phosphate dehydrogenase OS=Mus musculus GN=Gapdh PE=1 SV=1	0	67	21	1339	21	1	529.14	424.01	482.97	542.66	654.44	411.51	337.06	363.04	476.93	558.4	145	129	145	155	189	105	87	104	130	150	16	17	17	20	21	17	17	18	18	18	2.47497e+09	1.59295e+09	1.11996e+09	1.27242e+09	1.36306e+09	1.6671e+09	1.32397e+09	1.16751e+09	1.33881e+09	1.19487e+09
High	Master Protein	Q8VDN2	Sodium/potassium-transporting ATPase subunit alpha-1 OS=Mus musculus GN=Atp1a1 PE=1 SV=1	0	43	41	942	24	1	323.54	273.08	332.98	309.89	381.87	310.21	207.14	304.29	265.03	336.74	94	85	101	96	121	93	71	99	82	100	31	30	31	32	35	31	28	35	30	32	2.25457e+08	1.30579e+08	1.64844e+08	1.51039e+08	1.38019e+08	1.52957e+08	1.44686e+08	1.57792e+08	1.52155e+08	1.74582e+08
High	Master Protein	Q61292	Laminin subunit beta-2 OS=Mus musculus GN=Lamb2 PE=1 SV=2	0	44	62	685	61	1	180.06	233.09	144.57	190.89	257.15	269.95	135.17	183.49	235.57	236.96	59	78	52	67	83	88	47	65	73	73	38	40	30	40	45	52	34	44	45	42	5.56286e+08	2.60839e+08	2.3049e+08	4.38397e+08	3.01398e+08	3.58871e+08	3.12189e+08	2.91731e+08	3.5309e+08	4.69506e+08
High	Master Protein	P09528	Ferritin heavy chain OS=Mus musculus GN=Fth1 PE=1 SV=2	0	85	16	1596	16	1	376.57	431.45	358.36	477.28	443.21	725.62	550.96	722.73	703.2	723.28	109	123	104	135	154	204	157	211	199	200	13	14	14	14	16	15	16	16	15	16	2.50365e+09	2.44672e+09	1.83148e+09	2.86082e+09	2.22679e+09	5.5166e+09	5.06004e+09	6.51806e+09	6.94982e+09	7.94424e+09
High	Master Protein	P39053	Dynamin-1 OS=Mus musculus GN=Dnm1 PE=1 SV=2	0	68	52	803	2	1	245.71	193.13	193.54	287.26	258.06	206.29	161.02	184.33	184.78	240.16	87	71	80	102	96	74	63	74	72	84	37	33	35	42	41	35	37	41	40	38	1.93225e+06	1.04368e+06	905707	936987	888182	1.12252e+06	932244	1.08352e+06	1.05469e+06	1.04387e+06
High	Master Protein	E9QB01	Neural cell adhesion molecule 1 OS=Mus musculus GN=Ncam1 PE=1 SV=2	0	46	30	1649	5	1	544.17	518.14	464.14	558.84	349.51	642.14	365.12	671.92	614.58	595.23	163	167	142	166	106	202	112	226	187	178	28	26	25	28	24	29	27	29	24	26	5.89014e+07	1.4525e+08	1.26268e+08	1.53598e+08	1.37887e+08	2.07694e+08	2.04345e+08	2.11189e+08	2.10335e+08	2.46216e+08
High	Master Protein	P16330	2',3'-cyclic-nucleotide 3'-phosphodiesterase OS=Mus musculus GN=Cnp PE=1 SV=3	0	77	41	1317	40	1	370.56	361.88	436.1	483.53	420.26	500.74	369.53	452.99	494.23	534.92	113	109	143	144	118	144	108	134	145	159	33	32	35	36	33	35	35	34	36	39	1.51099e+09	1.56229e+09	1.64047e+09	1.32597e+09	1.35313e+09	2.22389e+09	1.97251e+09	2.05284e+09	2.25753e+09	2.6219e+09
High	Master Protein	O08599	Syntaxin-binding protein 1 OS=Mus musculus GN=Stxbp1 PE=1 SV=2	0	69	35	671	35	1	201.23	199.07	257.31	252.55	223.9	206.42	177.01	195.85	217.83	219.66	62	65	83	77	66	65	58	65	66	64	26	24	29	30	29	26	27	26	27	26	5.40065e+08	4.04758e+08	4.19789e+08	3.25336e+08	3.62066e+08	3.87789e+08	3.66244e+08	4.05397e+08	4.37759e+08	4.76484e+08
High	Master Protein	P63017	Heat shock cognate 71 kDa protein OS=Mus musculus GN=Hspa8 PE=1 SV=1	0	69	36	958	25	1	322.4	275.11	296.06	317.65	298.91	322.22	208.12	283.24	297.4	342.76	103	92	99	98	94	98	66	96	101	111	31	28	29	33	31	28	27	31	29	30	8.98033e+08	7.72888e+08	7.46986e+08	6.54583e+08	8.50911e+08	8.84941e+08	6.73254e+08	7.63505e+08	7.11886e+08	8.08011e+08
High	Master Protein	Q6PIE5	Sodium/potassium-transporting ATPase subunit alpha-2 OS=Mus musculus GN=Atp1a2 PE=1 SV=1	0	45	42	957	23	1	301.15	269.87	307.76	308.07	380.01	288.14	217.31	279.2	253.98	311.32	95	90	102	102	124	94	76	96	83	95	34	31	28	33	37	31	30	32	29	27	1.78802e+08	1.02664e+08	1.27326e+08	1.21871e+08	1.08693e+08	1.09275e+08	1.01389e+08	8.74656e+07	1.10107e+08	1.06059e+08
High	Master Protein	Q99KI0	Aconitate hydratase, mitochondrial OS=Mus musculus GN=Aco2 PE=1 SV=1	0	56	38	844	38	1	301.62	239.19	258.88	326.94	314.07	240.29	224.4	223.29	262.91	327.42	90	80	86	102	99	73	70	72	77	95	33	32	32	34	34	33	30	34	31	33	6.16919e+08	3.80482e+08	3.01962e+08	2.87277e+08	3.93902e+08	4.55703e+08	3.39807e+08	3.50785e+08	3.87932e+08	3.88039e+08
High	Master Protein	P62737	Actin, aortic smooth muscle OS=Mus musculus GN=Acta2 PE=1 SV=1	0	80	28	2349	3	1	914.65	604.65	756.9	840.12	474.69	464.47	411.17	524.88	554.42	598.55	338	225	292	308	189	180	163	211	217	226	25	21	25	26	21	21	22	24	22	25	5.70656e+08	1.09503e+09	1.09873e+09	9.3884e+08	1.06612e+09	7.3512e+08	6.89953e+08	7.86905e+08	3.89092e+08	5.02612e+08
High	Master Protein	P52480	Pyruvate kinase PKM OS=Mus musculus GN=Pkm PE=1 SV=4	0	67	32	802	31	1	291.62	194.93	237.07	315.91	308.56	216.66	200.9	208.83	268.88	330.28	85	66	79	99	95	71	55	68	81	103	25	23	28	28	28	22	20	24	25	28	9.41267e+08	6.54462e+08	5.38188e+08	5.18224e+08	6.67188e+08	7.0579e+08	6.60997e+08	6.38399e+08	7.00267e+08	5.42507e+08
High	Master Protein	O08532	Voltage-dependent calcium channel subunit alpha-2/delta-1 OS=Mus musculus GN=Cacna2d1 PE=1 SV=1	0	46	42	707	1	1	224.02	143.81	154.68	214.44	171.13	243.77	153.01	231.02	222.32	253.3	79	53	59	71	56	85	55	84	75	90	33	31	30	36	30	38	30	36	35	37	2.28833e+08	2.5997e+08	2.09641e+08	2.33207e+08	2.90046e+08	3.32022e+08	2.5623e+08	3.33746e+08	2.60102e+08	3.42828e+08
High	Master Protein	E9Q1X8	Voltage-dependent calcium channel subunit alpha-2/delta-1 OS=Mus musculus GN=Cacna2d1 PE=1 SV=2	0	47	42	704	1	1	221.28	142.64	154.68	214.5	167.19	245.34	151.18	230.72	219.3	251.76	78	53	59	71	55	85	55	84	74	90	32	31	30	36	29	38	30	36	34	37	753186	948419		564739		1.19084e+06		913465
High	Master Protein	Q9ERD7	Tubulin beta-3 chain OS=Mus musculus GN=Tubb3 PE=1 SV=1	0	78	24	1265	9	1	421.94	330.78	364.12	417.82	501.25	291.98	279.92	295.05	370.08	404.11	147	122	129	143	158	103	95	105	120	143	17	20	20	21	20	19	18	19	19	20	2.53844e+08	1.35302e+08	1.09261e+08	1.38761e+08	1.23877e+08	1.3608e+08	9.32574e+07	1.11844e+08	1.0101e+08	1.0762e+08
High	Master Protein	A0A1L1SV25	Alpha-actinin-4 OS=Mus musculus GN=Actn4 PE=1 SV=1	0	62	46	475	18	1	204.31	100.13	161.47	136.9	69.86	89.52	112.38	162.39	209.22	148.53	65	37	53	50	23	32	38	62	69	46	36	27	35	31	19	24	27	36	38	29	3.11976e+07	5.65265e+07	5.4829e+07	4.32058e+07	7.73125e+07	5.97242e+07	7.78776e+07	7.05212e+07	4.67788e+07	3.66961e+07
High	Master Protein	F8VQJ3	Laminin subunit gamma-1 OS=Mus musculus GN=Lamc1 PE=1 SV=1	0	36	48	512	48	1	144.29	155.29	121.52	179.2	216.92	167.69	108.56	119.8	154.7	161.74	46	51	45	58	71	56	37	45	51	52	34	30	26	34	39	35	31	32	33	31	3.63516e+08	1.71636e+08	1.54482e+08	2.77484e+08	196719767	2.15156e+08	1.99301e+08	1.78967e+08	2.00624e+08	2.72036e+08
High	Master Protein	O88935	Synapsin-1 OS=Mus musculus GN=Syn1 PE=1 SV=2	0	60	26	674	25	1	273.24	243.92	269.26	291.89	331.11	205.69	157.1	161.33	207.89	271.01	74	68	81	78	84	58	43	52	61	75	25	25	25	25	23	24	20	22	25	24	6.61671e+08	4.08152e+08	3.99989e+08	4.14674e+08	3.97933e+08	3.69609e+08	2.77306e+08	2.80626e+08	2.73642e+08	3.51971e+08
High	Master Protein	E9Q557	Desmoplakin OS=Mus musculus GN=Dsp PE=1 SV=1	0	27	69	338	69	1	43.02	142.56	92.66	16.74	36.66	45.66	36.08	28.65	272.13	34.86	22	64	46	9	16	24	20	18	101	18	20	44	32	7	14	21	19	16	62	16	7.85827e+07	4.35558e+07	1.26966e+08	2.23229e+08	6.61966e+07	5.74277e+07	3.80664e+08	4.68989e+07	8.3625e+07	6.43979e+07
High	Master Protein	P17183	Gamma-enolase OS=Mus musculus GN=Eno2 PE=1 SV=2	0	75	24	786	18	1	321.14	246.95	263.5	283.65	364.7	238.53	222.05	217.58	248.26	317.81	86	72	82	79	106	68	62	72	74	85	23	21	23	22	20	24	21	23	23	22	3.83736e+08	2.49038e+08	1.76596e+08	2.00502e+08	2.57626e+08	2.96999e+08	1.98282e+08	1.96049e+08	2.44383e+08	1.84766e+08
High	Master Protein	A0A087WR50	Fibronectin OS=Mus musculus GN=Fn1 PE=1 SV=1	0	36	52	396	52	1	135.35	118.41	105.69	144.12	153.05	105.13	35.11	69.05	82.9	144.34	47	47	39	50	53	37	13	27	33	50	30	32	27	32	36	26	11	21	26	32	2.02799e+08	1.23058e+08	1.33282e+08	1.97301e+08	1.39217e+08	1.37607e+08	1.78836e+08	8.59681e+07	9.86172e+07	1.22981e+08
High	Master Protein	P46460	Vesicle-fusing ATPase OS=Mus musculus GN=Nsf PE=1 SV=2	0	70	43	621	43	1	198.57	148.45	170.25	197.84	261.84	158.71	145.05	153.09	182.44	188.39	70	55	57	64	83	56	54	55	63	64	31	29	28	30	34	33	34	30	33	34	5.37467e+08	3.42345e+08	3.87865e+08	4.16884e+08	3.59323e+08	3.41996e+08	2.97696e+08	2.96602e+08	3.48524e+08	3.53132e+08
High	Master Protein	P68369	Tubulin alpha-1A chain OS=Mus musculus GN=Tuba1a PE=1 SV=1	0	63	28	1274	10	1	428.59	361.38	370.82	424.72	817.25	363.6	296.98	351.16	370.27	447.05	130	105	117	122	258	103	92	110	111	126	21	19	22	25	23	21	21	23	22	24	2.60313e+09	1.58816e+09	1.52516e+09	1.53792e+09	1.59586e+09	1.85095e+09	1.33766e+09	1.36407e+09	1.69482e+09	1.58203e+09
High	Master Protein	A2ARP8	Microtubule-associated protein 1A OS=Mus musculus GN=Map1a PE=1 SV=1	0	31	58	373	57	1	138.28	70.9	92.21	101.86	136.83	66.66	58.22	95.4	95.37	129.66	47	28	39	37	51	26	21	41	37	46	35	22	29	28	39	23	19	33	29	34	1.4675e+08	9.20984e+07	8.79931e+07	7.56828e+07	9.61565e+07	1.07534e+08	8.2261e+07	9.06929e+07	9.10839e+07	7.94636e+07
High	Master Protein	A0A0A0MQA5	Tubulin alpha chain (Fragment) OS=Mus musculus GN=Tuba4a PE=1 SV=1	0	64	28	1167	10	1	390.71	327.22	333.78	375.97	698.08	328.8	266.63	309.35	340.86	388.05	119	98	112	110	227	96	88	99	104	114	20	19	21	24	23	19	20	21	21	24	2.3984e+08	1.30907e+08	1.11092e+08	1.19661e+08	1.33399e+08	1.39111e+08	1.02405e+08	1.13131e+08	1.00875e+08	1.17913e+08
High	Master Protein	P09411	Phosphoglycerate kinase 1 OS=Mus musculus GN=Pgk1 PE=1 SV=4	0	73	25	544	25	1	196.26	119.69	137.11	197.56	261.72	159.06	122.01	148.91	155.6	219.32	55	42	46	63	85	49	42	48	47	67	18	19	21	19	24	20	17	21	20	21	8.53229e+08	4.20849e+08	3.02322e+08	3.49519e+08	3.80742e+08	4.20683e+08	2.82911e+08	2.75358e+08	3.01818e+08	3.07728e+08
High	Master Protein	P17182	Alpha-enolase OS=Mus musculus GN=Eno1 PE=1 SV=3	0	78	30	947	24	1	311.59	249.04	246.12	307.88	434.82	244.65	198.95	227.03	279.45	321.68	102	85	89	99	143	88	68	80	90	103	25	25	25	26	26	25	26	24	25	27	1.81638e+09	1.61247e+09	1.18408e+09	1.03154e+09	1.58173e+09	1.47872e+09	1.26632e+09	1.14055e+09	1.13704e+09	9.79689e+08
High	Master Protein	O88492	Perilipin-4 OS=Mus musculus GN=Plin4 PE=1 SV=2	0	64	37	401	37	1	64	45.93	35.36	72.74	35.11	156.38	90.33	153.06	171.53	162.03	25	21	16	31	17	62	38	61	69	61	19	18	14	22	15	33	23	31	33	31	4.81199e+07	8.32826e+07	5.94885e+07	6.81354e+07	8.35841e+07	2.43294e+08	2.33655e+08	2.56473e+08	2.16254e+08	2.92608e+08
High	Master Protein	Q91XV3	Brain acid soluble protein 1 OS=Mus musculus GN=Basp1 PE=1 SV=3	0	89	21	681	21	1	318.69	238.97	282.1	315.97	512.45	226.47	184.11	209.27	211.24	265.72	73	60	70	79	129	53	43	57	52	65	15	14	18	16	18	14	14	13	15	17	1.63869e+09	1.02859e+09	9.83516e+08	8.53714e+08	1.0292e+09	8.08303e+08	5.53468e+08	6.17996e+08	9.08937e+08	9.73979e+08
High	Master Protein	Q61781	Keratin, type I cytoskeletal 14 OS=Mus musculus GN=Krt14 PE=1 SV=2	0	48	24	692	6	1	144.28	353.7	214.15	138.84	133.73	187.04	162.36	116	445.46	163.53	50	115	77	44	55	62	56	43	135	55	20	24	20	16	20	21	20	15	24	20	3.10234e+08	3.60835e+08	9.60597e+08	1.74679e+09	5.09537e+08	4.88172e+08	1.71615e+09	3.24296e+08	7.3297e+08	5.04778e+08
High	Master Protein	Q5SYD0	Unconventional myosin-Id OS=Mus musculus GN=Myo1d PE=1 SV=1	0	51	43	297	41	1	37.75	20.14	19.39	29.64	8.74	145.8	87.87	120.94	123.21	168.18	15	8	11	12	4	60	34	52	44	57	13	7	9	12	4	34	22	32	29	34	2.87356e+07	3.71868e+07	3.14381e+07	2.84516e+07	3.64246e+07	2.17469e+08	1.75361e+08	1.80092e+08	1.81502e+08	1.87012e+08
High	Master Protein	Q99PV0	Pre-mRNA-processing-splicing factor 8 OS=Mus musculus GN=Prpf8 PE=1 SV=2	0	34	57	276	57	1	68.54	38.29	33.93	61.43	40.01	66.68	21.22	86.77	81.36	100.07	28	18	21	29	20	32	12	40	36	40	20	15	17	27	19	28	11	37	31	34	6.45041e+07	5.48814e+07	4.66314e+07	3.89711e+07	5.78268e+07	7.24736e+07	6.61891e+07	7.20344e+07	5.0129e+07	6.18005e+07
High	Master Protein	Q02053	Ubiquitin-like modifier-activating enzyme 1 OS=Mus musculus GN=Uba1 PE=1 SV=1	0	44	32	369	32	1	151.46	80.2	111.78	166.88	110.62	108.6	81.06	99.39	117.21	137.36	46	25	39	47	30	36	30	36	40	40	25	17	22	26	20	21	19	22	22	24	1.28398e+08	9.53627e+07	7.65148e+07	6.37513e+07	9.35953e+07	1.09171e+08	8.12914e+07	7.8611e+07	8.68151e+07	7.57102e+07
High	Master Protein	Q7TSJ2	Microtubule-associated protein 6 OS=Mus musculus GN=Map6 PE=1 SV=2	0	67	44	445	44	1	154.61	106.38	116.9	174.27	165.25	112.35	78.82	105.16	125.8	150.64	49	37	46	55	58	38	31	42	41	48	34	27	30	32	34	27	26	30	29	29	2.20606e+08	1.47675e+08	1.25699e+08	1.12707e+08	1.53379e+08	1.79808e+08	1.2675e+08	1.34683e+08	1.58805e+08	1.46944e+08
High	Master Protein	Q03265	ATP synthase subunit alpha, mitochondrial OS=Mus musculus GN=Atp5a1 PE=1 SV=1	0	54	27	723	27	1	266.24	230.94	269.13	248.07	329.79	225.27	171.11	170.72	214.79	251.13	76	72	81	76	99	68	52	57	69	73	25	23	23	23	24	24	22	21	22	24	1.04927e+09	5.34111e+08	5.94986e+08	5.94329e+08	5.81796e+08	6.24542e+08	5.0031e+08	4.4256e+08	4.92552e+08	5.58463e+08
High	Master Protein	E9PVY8	Microtubule-actin cross-linking factor 1 OS=Mus musculus GN=Macf1 PE=1 SV=2	0	13	63	174	62	1	86.74	19.55	65.58	106		7.1	6.59	19.21	30.81	35.74	37	13	31	45		3	3	15	13	14	36	12	30	41		3	3	15	13	14	9.56306e+06	4.14172e+07	3.77677e+07	2.26403e+07	4.27568e+07	2.12689e+07	1.99544e+07	1.88574e+07	1.27044e+07	1.13406e+07
High	Master Protein	P14873	Microtubule-associated protein 1B OS=Mus musculus GN=Map1b PE=1 SV=2	0	32	48	255	47	1	69.23	49.49	73.37	88.38	121.57	50.04	35.11	63.86	63.2	103.65	22	18	28	29	39	20	12	29	24	34	19	15	24	22	31	18	10	24	19	29	1.19228e+08	7.69827e+07	6.80847e+07	7.25079e+07	9.10606e+07	8.70736e+07	7.25721e+07	7.24714e+07	5.99704e+07	6.39837e+07
High	Master Protein	Q5SVJ0	Calcium/calmodulin-dependent protein kinase II, beta, isoform CRA_b OS=Mus musculus GN=Camk2b PE=1 SV=1	0	47	23	648	12	1	259.02	180.77	246.55	248.38	162.86	183.05	103.33	196.68	227.56	278.09	75	62	77	76	56	60	34	63	68	77	20	19	19	20	17	18	16	20	19	20	1.46763e+08	1.82588e+08	1.67028e+08	1.38951e+08	1.83966e+08	1.77867e+08	1.27766e+08	1.33634e+08	1.00895e+08	1.13884e+08
High	Master Protein	P17710	Hexokinase-1 OS=Mus musculus GN=Hk1 PE=1 SV=3	0	45	39	466	35	1	132.52	88.35	157.59	129.71	128.16	74.15	113.29	104.88	176.41	131.49	47	34	65	49	49	30	43	41	62	46	24	20	31	28	31	21	27	24	34	30	2.94815e+08	1.80916e+08	3.29225e+08	1.81849e+08	2.58858e+08	2.67296e+08	3.24119e+08	1.79754e+08	2.98789e+08	1.55402e+08
High	Master Protein	P68134	Actin, alpha skeletal muscle OS=Mus musculus GN=Acta1 PE=1 SV=1	0	73	26	2322	2	1	877.03	586.68	739.97	792.41	416.04	431.99	393.85	490.66	528.27	548.83	335	226	297	303	186	176	161	209	211	218	21	21	22	22	17	19	21	22	20	22	184848		310281	2.90713e+06					627455	1.36419e+06
High	Master Protein	Q9DBJ1	Phosphoglycerate mutase 1 OS=Mus musculus GN=Pgam1 PE=1 SV=3	0	75	19	458	14	1	166.28	139.47	139.43	180.57	274.72	132	90.15	111.32	135.62	173.47	51	43	41	54	79	39	28	35	38	50	15	15	14	16	17	14	12	15	14	15	5.4521e+08	2.96172e+08	2.15147e+08	2.46834e+08	2.73706e+08	3.50657e+08	2.37858e+08	2.23277e+08	2.41434e+08	2.17979e+08
High	Master Protein	P50516	V-type proton ATPase catalytic subunit A OS=Mus musculus GN=Atp6v1a PE=1 SV=2	0	74	34	525	34	1	182.94	126.84	147.83	196.38	205.16	145.23	95.4	120.27	159.84	197.86	57	45	51	64	68	47	33	46	52	62	27	25	23	27	29	25	21	29	25	27	3.56518e+08	1.90882e+08	1.73538e+08	1.70365e+08	2.05842e+08	2.02242e+08	1.55967e+08	1.54865e+08	1.92716e+08	1.72529e+08
High	Master Protein	Q02257	Junction plakoglobin OS=Mus musculus GN=Jup PE=1 SV=3	0	54	28	210	24	1	39.28	125.94	72.45	31.48	33.94	34.92	45.51	42.4	178.26	51.98	15	37	23	11	10	12	15	15	56	16	11	19	16	10	9	10	13	12	28	14	3.26644e+07	2.74386e+07	7.35003e+07	1.43097e+08	4.20612e+07	3.60073e+07	2.17322e+08	3.00741e+07	5.09822e+07	3.79389e+07
High	Master Protein	Q80TJ1	Calcium-dependent secretion activator 1 OS=Mus musculus GN=Cadps PE=1 SV=3	0	40	38	299	38	1	106.76	58.03	78.08	111.32	95.19	70.86	50.96	87.34	96.49	105.06	33	19	30	36	34	28	19	32	34	34	25	16	24	27	25	22	16	23	25	26	1.3741e+08	8.95867e+07	8.53244e+07	7.86039e+07	9.84228e+07	1.13248e+08	1.01665e+08	1.08528e+08	1.09987e+08	9.32824e+07
High	Master Protein	P51881	ADP/ATP translocase 2 OS=Mus musculus GN=Slc25a5 PE=1 SV=3	0	70	27	801	11	1	221.28	216.43	199.87	198.56	311.93	195.21	169.23	201.55	209.33	253.86	80	76	85	68	121	72	60	78	69	92	20	21	21	22	25	18	17	22	20	23	1.60005e+08	7.96658e+07	9.87636e+07	1.33119e+08	1.09837e+08	9.11115e+07	1.05e+08	9.26584e+07	5.89857e+07	9.82513e+07
High	Master Protein	Q8BFZ3	Beta-actin-like protein 2 OS=Mus musculus GN=Actbl2 PE=1 SV=1	0	47	16	1760	4	1	795.59	495.89	652.44	722.84	436.45	367.76	364.59	462.8	504.21	530.14	263	163	212	226	153	126	125	162	164	166	13	13	14	14	13	9	14	13	13	14	1.33611e+08	3.69724e+08	4.24372e+08	2.67006e+08	7.02919e+08	2.00123e+08	2.82713e+08	3.65025e+08	4.12903e+08	2.66778e+08
High	Master Protein	P11798	Calcium/calmodulin-dependent protein kinase type II subunit alpha OS=Mus musculus GN=Camk2a PE=1 SV=2	0	55	25	721	17	1	260.29	175.62	238.16	274.73	193.77	190.16	154.78	192.57	221.07	282.01	79	61	84	87	71	63	52	65	74	85	19	17	20	22	22	18	18	21	21	20	1.17908e+09	1.46258e+09	1.42397e+09	1.31193e+09	1.71226e+09	1.40545e+09	1.05374e+09	1.29136e+09	9.99382e+08	1.29954e+09
High	Master Protein	P50396	Rab GDP dissociation inhibitor alpha OS=Mus musculus GN=Gdi1 PE=1 SV=3	0	62	25	515	19	1	171.28	132.3	154.73	176.38	197.56	143.36	117.77	129.29	169.98	185.18	50	42	59	54	65	45	39	50	54	57	20	18	18	19	21	18	18	20	20	20	3.27162e+08	1.78775e+08	1.38892e+08	1.42813e+08	1.83448e+08	2.26349e+08	1.71205e+08	1.76232e+08	2.15623e+08	1.86721e+08
High	Master Protein	P00405	Cytochrome c oxidase subunit 2 OS=Mus musculus GN=Mtco2 PE=1 SV=1	0	75	9	1841	9	1	740.05	460.08	669.34	682.52	317.6	390.44	304.15	412.83	538.61	571.18	248	173	247	241	117	142	114	156	193	210	7	9	9	9	8	7	7	9	8	9	1.83881e+09	6.08849e+09	6.57391e+09	3.65131e+09	4.60441e+09	3.93474e+09	4.30904e+09	3.76302e+09	3.76316e+09	3.29044e+09
High	Master Protein	Q8BGN3	Ectonucleotide pyrophosphatase/phosphodiesterase family member 6 OS=Mus musculus GN=Enpp6 PE=1 SV=1	0	53	20	724	20	1	278.34	208.82	230.91	311.99	168.16	243.62	175.72	207.11	198.91	228.09	90	73	76	96	54	74	57	70	60	74	19	17	15	18	16	19	17	18	17	18	4.69963e+08	9.42084e+08	8.91473e+08	1.19602e+09	9.95551e+08	7.52644e+08	7.36187e+08	7.83007e+08	7.70616e+08	9.76032e+08
High	Master Protein	Q9QUR8	Semaphorin-7A OS=Mus musculus GN=Sema7a PE=1 SV=1	0	51	24	468	24	1	174.71	161.97	147.88	182.46	95.25	173.97	98.11	135.23	137.5	130.79	54	54	49	56	31	54	32	49	48	41	20	22	20	22	17	22	18	22	21	21	1.97829e+08	3.33009e+08	2.47869e+08	2.72991e+08	3.02492e+08	2.42006e+08	2.31172e+08	2.83464e+08	2.54615e+08	3.31523e+08
High	Master Protein	A6ZI44	Fructose-bisphosphate aldolase OS=Mus musculus GN=Aldoa PE=1 SV=1	0	64	26	642	23	1	237.32	196.21	210.4	266.49	264.87	184.3	175.44	190.38	225.75	263.12	71	57	64	73	76	53	50	59	66	73	19	20	20	22	21	18	20	20	22	23	1.31562e+09	1.01445e+09	7.24146e+08	7.12801e+08	9.27473e+08	9.27456e+08	6.56263e+08	6.62419e+08	8.17723e+08	5.96432e+08
High	Master Protein	F8WHB1	Calcium-transporting ATPase OS=Mus musculus GN=Atp2b2 PE=1 SV=1	0	40	39	294	3	1	95.81	84.74	102.57	93.45	123.98	74.15	67.33	68.65	69.25	92.6	32	29	37	28	39	25	23	25	25	31	24	20	26	17	23	18	17	18	18	22	1.50247e+08	7.86575e+07	1.03905e+08	9.71564e+07	9.38044e+07	8.75467e+07	7.07015e+07	8.67831e+07	1.06419e+08	9.52628e+07
High	Master Protein	Q9DBG5	Perilipin-3 OS=Mus musculus GN=Plin3 PE=1 SV=1	0	65	20	300	20	1	71.81	37.13	49.47	86.08	71.15	94.43	79.49	123.99	134.34	163.57	23	15	21	30	23	29	27	41	43	48	13	11	14	16	15	14	15	17	20	18	7.11269e+07	7.49922e+07	4.79188e+07	5.45289e+07	6.66435e+07	1.50127e+08	1.16524e+08	1.3821e+08	1.4587e+08	1.36383e+08
High	Master Protein	Q64332	Synapsin-2 OS=Mus musculus GN=Syn2 PE=1 SV=2	0	58	23	384	21	1	147.4	130.72	155.81	174.76	183.19	119.36	101.93	103.89	120.17	130.85	43	39	44	48	47	32	30	31	34	36	16	16	15	18	17	15	15	16	14	16	1.88997e+08	1.09947e+08	1.06334e+08	1.02175e+08	1.03337e+08	1.0731e+08	7.87891e+07	7.80268e+07	8.64487e+07	9.46433e+07
High	Master Protein	A0A0R4J036	Neurofilament 3, medium OS=Mus musculus GN=Nefm PE=1 SV=1	0	42	32	295	27	1	95.76	65.46	79.85	77.46	121.97	76.08	83.15	101.02	93.05	101.08	32	22	26	23	37	25	30	35	31	34	23	18	22	16	21	21	23	25	23	23	2.63162e+08	1.45382e+08	1.75162e+08	1.36387e+08	2.00065e+08	2.07872e+08	1.68e+08	1.79739e+08	2.16493e+08	1.70165e+08
High	Master Protein	G5E829	Plasma membrane calcium-transporting ATPase 1 OS=Mus musculus GN=Atp2b1 PE=1 SV=1	0	33	32	262	15	1	71.66	60.95	85.39	74.71	117.42	76.71	60.59	70.53	63.36	78.69	29	21	32	24	34	28	22	25	23	24	19	14	23	16	23	21	17	16	16	19	8.31059e+07	4.08898e+07	4.40263e+07	4.38779e+07	4.07262e+07	3.92008e+07	3.14638e+07	3.66171e+07	3.73176e+07	3.77806e+07
High	Master Protein	Q8BMF4	Dihydrolipoyllysine-residue acetyltransferase component of pyruvate dehydrogenase complex, mitochondrial OS=Mus musculus GN=Dlat PE=1 SV=2	0	38	21	698	21	1	259.26	148.4	183.44	235.06	140.72	226.25	187.96	226.24	232.77	280.6	80	52	64	75	50	71	63	79	75	89	19	17	18	19	18	20	20	21	21	21	3.77706e+08	6.83074e+08	4.81634e+08	4.52225e+08	6.69445e+08	8.61383e+08	6.99143e+08	7.77136e+08	6.62371e+08	6.29137e+08
High	Master Protein	Q6PHS9	Voltage-dependent calcium channel subunit alpha-2/delta-2 OS=Mus musculus GN=Cacna2d2 PE=1 SV=1	0	40	36	372	35	1	94.01	59.25	83.24	138.35	69.72	122.31	89.36	136.21	118.22	132.5	36	24	31	42	25	43	33	52	43	43	22	17	19	29	19	27	24	32	27	25	1.08975e+08	2.32463e+08	1.59835e+08	1.90237e+08	2.4779e+08	2.74108e+08	2.42042e+08	3.04458e+08	2.54768e+08	3.32913e+08
High	Master Protein	Q8K0E8	Fibrinogen beta chain OS=Mus musculus GN=Fgb PE=1 SV=1	0	62	29	359	29	1	111.26	81.22	63.41	107.39	185.85	97.41	50.38	67.63	90.02	150.6	38	32	26	37	60	35	20	28	33	50	20	18	17	18	24	20	13	15	21	26	3.20968e+08	1.59337e+08	8.59796e+07	1.60727e+08	1.46532e+08	2.72741e+08	1.52225e+08	1.30739e+08	1.34854e+08	1.58859e+08
High	Master Protein	P07724	Serum albumin OS=Mus musculus GN=Alb PE=1 SV=3	0	63	32	390	32	1	129.17	72.63	83.08	185.92	137.98	75.68	68.11	91.11	115.99	124.71	46	30	33	62	47	29	27	34	39	43	25	20	20	28	22	17	17	23	21	26	2.34697e+08	1.98735e+08	1.08521e+08	1.1194e+08	1.85811e+08	2.10534e+08	1.57363e+08	1.47066e+08	1.37586e+08	1.13641e+08
High	Master Protein	Q6P1J1	Crmp1 protein OS=Mus musculus GN=Crmp1 PE=1 SV=1	0	55	24	434	1	1	173.9	113.87	140.69	189.63	202.48	87.48	69.16	105.6	117.83	132.93	55	37	49	59	63	29	22	37	39	44	18	16	20	20	21	14	11	15	14	17	1.9137e+08	1.19761e+08	1.44404e+08	2.1481e+08	1.30187e+08	1.13328e+08	1.35856e+08	1.04198e+08	9.66168e+07	9.09242e+07
High	Master Protein	Q8BYI9	Tenascin-R OS=Mus musculus GN=Tnr PE=1 SV=2	0	31	31	264	31	1	110.7	37.64	110.96	104.33	56.52	47.49	28.98	60.33	100.85	94.36	33	14	44	33	22	18	11	25	33	31	22	10	22	18	16	16	10	19	20	19	7.69238e+07	7.76702e+07	9.77294e+07	4.88984e+07	9.16176e+07	7.73764e+07	7.74383e+07	7.49042e+07	6.30362e+07	5.8081e+07
High	Master Protein	Q9CPX4	Ferritin OS=Mus musculus GN=Ftl1 PE=1 SV=1	0	93	19	788	19	1	228.86	231.61	205.07	226.25	196.47	385.26	252.03	330.84	318.25	372.8	66	66	61	64	57	111	68	101	89	105	13	13	13	14	15	15	15	16	18	17	5.94393e+08	7.98201e+08	5.92141e+08	9.956e+08	8.11374e+08	2.01134e+09	1.74128e+09	2.25712e+09	1.52174e+09	2.51544e+09
High	Master Protein	P97427	Dihydropyrimidinase-related protein 1 OS=Mus musculus GN=Crmp1 PE=1 SV=1	0	66	24	441	1	1	177.31	115.63	142.45	191.51	204.41	89.23	69.16	103.12	117.83	134.76	57	38	50	60	64	30	22	36	39	45	19	17	21	21	22	15	11	14	14	18			151505			2.32542e+06	2.2363e+06	2.10334e+06	2.85626e+06	1.90468e+06
High	Master Protein	Q3TYD6	Serine/threonine-protein kinase LMTK2 OS=Mus musculus GN=Lmtk2 PE=1 SV=3	0	38	31	284	31	1	99.38	114.04	91.93	81.62	46.43	94.55	57.43	114.14	116.38	97.26	28	34	32	25	15	28	18	39	35	30	20	21	22	18	11	21	16	27	23	17	4.5837e+07	6.13949e+07	6.46626e+07	8.75504e+07	7.12539e+07	6.66595e+07	6.723e+07	8.44737e+07	7.50319e+07	9.81444e+07
High	Master Protein	P18872	Guanine nucleotide-binding protein G(o) subunit alpha OS=Mus musculus GN=Gnao1 PE=1 SV=3	0	62	18	777	16	1	248.77	166.25	217.61	267.97	256.93	223.49	176.42	223.87	217.09	281.34	81	56	77	87	85	75	63	80	77	96	17	15	16	17	17	17	17	17	16	17	9.71109e+08	6.649e+08	5.63464e+08	4.55134e+08	5.64295e+08	8.00388e+08	7.21908e+08	7.42877e+08	9.4757e+08	1.05746e+09
High	Master Protein	Q9WV92	Band 4.1-like protein 3 OS=Mus musculus GN=Epb41l3 PE=1 SV=1	0	49	33	277	30	1	60.78	59.78	71.79	78.39	89.24	79.67	49.3	87.42	86.18	111.36	23	23	31	26	29	29	19	33	30	34	16	17	20	17	19	19	15	21	19	23	8.72559e+07	7.32889e+07	6.17601e+07	5.85556e+07	6.42258e+07	8.74294e+07	7.19392e+07	8.26198e+07	8.2358e+07	9.56557e+07
High	Master Protein	P06745	Glucose-6-phosphate isomerase OS=Mus musculus GN=Gpi PE=1 SV=4	0	54	23	419	23	1	151.63	79.75	103.12	134.36	156.58	103.69	92.69	108.23	125.37	162.82	49	26	37	45	61	35	34	40	43	49	19	15	18	15	18	16	16	18	15	18	3.39609e+08	2.20323e+08	1.37219e+08	1.6503e+08	2.43041e+08	2.58055e+08	1.86572e+08	1.87425e+08	2.22831e+08	1.60918e+08
High	Master Protein	Q3UH59	Myosin-10 OS=Mus musculus GN=Myh10 PE=1 SV=1	0	28	42	170	31	1	62.1	34.45	48.35	77.88	97.03	23.64	15.29	37.18	39.88	48.11	20	13	21	25	32	8	6	14	13	18	19	13	19	20	27	8	6	14	13	18	4.60318e+07	3.14001e+07	3.14156e+07	2.27945e+07	3.21104e+07	2.97119e+07	2.17063e+07	2.37785e+07	2.04101e+07	1.97181e+07
High	Master Protein	P19783	Cytochrome c oxidase subunit 4 isoform 1, mitochondrial OS=Mus musculus GN=Cox4i1 PE=1 SV=2	0	78	18	1349	18	1	463.8	374.2	529.86	565.47	246.69	330.82	246.64	349.01	436	445.24	159	122	186	192	94	107	80	120	142	147	15	13	15	14	13	11	15	15	15	15	2.27356e+09	6.6364e+09	7.55707e+09	3.82816e+09	5.44699e+09	4.49571e+09	4.6216e+09	4.05184e+09	3.30723e+09	4.19114e+09
High	Master Protein	P62814	V-type proton ATPase subunit B, brain isoform OS=Mus musculus GN=Atp6v1b2 PE=1 SV=1	0	77	27	409	27	1	113.71	87.83	105.9	125.69	146.51	82.05	68.47	72.39	90.09	156.58	40	37	46	48	56	32	29	30	37	54	16	20	21	23	21	19	17	17	20	21	1.91118e+08	1.25107e+08	1.20262e+08	1.11939e+08	1.35374e+08	1.77485e+08	1.35956e+08	1.47094e+08	1.73952e+08	1.67865e+08
High	Master Protein	P40142	Transketolase OS=Mus musculus GN=Tkt PE=1 SV=1	0	55	24	309	24	1	111.02	66.03	56.42	118.72	134.72	81.86	68.97	100.05	110.96	146.16	31	23	20	37	40	26	25	34	32	41	16	16	15	19	16	15	16	20	17	21	1.60778e+08	1.39832e+08	9.71584e+07	8.81748e+07	1.27614e+08	1.75228e+08	1.50905e+08	1.50302e+08	1.5279e+08	1.11068e+08
High	Master Protein	P63038	60 kDa heat shock protein, mitochondrial OS=Mus musculus GN=Hspd1 PE=1 SV=1	0	66	29	257	29	1	103.83	63.97	63.73	95.75	85.59	83.7	76.79	73.16	60.83	75.43	34	21	26	30	27	26	21	27	18	27	19	18	14	19	17	18	16	17	14	17	1.47429e+08	7.85165e+07	7.89305e+07	7.03542e+07	8.75088e+07	9.88394e+07	7.06144e+07	7.4339e+07	1.08786e+08	8.84211e+07
High	Master Protein	S4R1C4	Calcium-transporting ATPase OS=Mus musculus GN=Atp2b2 PE=1 SV=1	0	38	36	265	1	1	76.54	77.32	86.28	75.91	108.27	70.11	59.48	62.09	60.98	78.29	28	27	33	24	35	24	21	23	22	28	21	18	23	14	20	17	15	16	15	20	1.05855e+06	542216	741105	865277		1.01971e+06	833953	949276		852882
High	Master Protein	E9PWE8	Dihydropyrimidinase-related protein 3 OS=Mus musculus GN=Dpysl3 PE=1 SV=1	0	49	22	389	17	1	169.59	109.79	129.84	166.22	173.48	88.96	62.81	105.88	99.85	122.08	52	34	46	49	56	28	22	36	31	35	18	16	18	18	19	10	8	11	10	13	8.99052e+07	5.19149e+07	4.76321e+07	4.36137e+07	5.54499e+07	2.24305e+07	1.82917e+07	1.68818e+07	1.18248e+07	1.27742e+07
High	Master Protein	P11499	Heat shock protein HSP 90-beta OS=Mus musculus GN=Hsp90ab1 PE=1 SV=3	0	47	33	386	19	1	133.02	85.54	127.71	139.32	124.99	103.13	57.61	98.71	94.58	115.26	42	36	46	47	45	35	23	38	33	41	24	24	25	27	24	24	20	21	19	23	1.4349e+08	9.23598e+07	7.64523e+07	7.84944e+07	1.09804e+08	1.07747e+08	8.12141e+07	8.45564e+07	8.51206e+07	9.2567e+07
High	Master Protein	Q6P9K9	Neurexin-3 OS=Mus musculus GN=Nrxn3 PE=1 SV=2	0	29	32	231	26	1	55.5	51.22	50.04	75.48	45.53	79.96	47.34	83.68	77.04	83.18	18	19	21	27	16	29	16	31	25	29	13	14	14	18	15	20	15	21	18	21	7.70469e+07	8.11894e+07	6.21768e+07	7.18023e+07	8.0561e+07	1.04527e+08	8.64032e+07	1.13667e+08	8.03027e+07	1.21232e+08
High	Master Protein	S4R2F3	Ankyrin-2 OS=Mus musculus GN=Ank2 PE=1 SV=3	0	18	42	194	4	1	71.49	46.65	58.93	50.7	85.12	43.04	31.47	37.26	30.49	73.36	23	18	23	19	30	15	12	15	12	27	21	16	21	16	21	15	12	15	12	26	6.47382e+07	3.45277e+07	3.75722e+07	3.62874e+07	3.81033e+07	4.05751e+07	3.16471e+07	3.7545e+07	2.7086e+07	3.40859e+07
High	Master Protein	Q9Z1L5	Voltage-dependent calcium channel subunit alpha-2/delta-3 OS=Mus musculus GN=Cacna2d3 PE=1 SV=1	0	37	31	341	31	1	145.95	101.71	86.06	132.23	88.19	104.02	64.88	97.55	95.33	116.6	47	36	33	43	28	33	21	35	29	36	25	21	20	24	20	21	15	21	17	19	1.20306e+08	1.0651e+08	7.88229e+07	1.09235e+08	1.20666e+08	1.16944e+08	8.5535e+07	1.14383e+08	1.0293e+08	1.18062e+08
High	Master Protein	P46096	Synaptotagmin-1 OS=Mus musculus GN=Syt1 PE=1 SV=1	0	52	19	444	8	1	136.03	165.24	178.71	156.59	124.13	166.54	101.35	133.58	124.61	125.86	42	51	59	48	40	52	31	41	40	40	17	19	18	17	17	19	15	16	16	16	2.84601e+08	2.57134e+08	3.27723e+08	2.74606e+08	2.2359e+08	2.22906e+08	2.05515e+08	2.57634e+08	2.29391e+08	3.22399e+08
High	Master Protein	P00397	Cytochrome c oxidase subunit 1 OS=Mus musculus GN=Mtco1 PE=1 SV=2	0	39	10	346	10	1	143.32	92.62	118.06	176.36	53.37	145.55	105.25	142.78	187.3	182.73	41	24	37	42	16	33	25	37	44	47	8	6	6	7	4	8	6	6	7	8	2.22426e+08	7.33575e+08	7.96399e+08	4.85358e+08	7.35661e+08	4.15749e+08	4.95904e+08	6.4028e+08	3.5785e+08	5.12087e+08
High	Master Protein	P07901	Heat shock protein HSP 90-alpha OS=Mus musculus GN=Hsp90aa1 PE=1 SV=4	0	46	33	432	21	1	140.46	89.72	133.21	145.26	126.36	116.66	70.86	103.84	93.81	125.08	48	37	51	52	44	46	28	41	40	45	26	21	27	28	23	27	20	22	23	24	3.32443e+08	2.42146e+08	2.0729e+08	1.67587e+08	2.61812e+08	2.49418e+08	1.75188e+08	1.93331e+08	2.24763e+08	1.95663e+08
High	Master Protein	P30275	Creatine kinase U-type, mitochondrial OS=Mus musculus GN=Ckmt1 PE=1 SV=1	0	55	17	498	17	1	164.33	125.94	169.82	174.71	166.32	133.61	128.97	183.01	247.78	177.68	46	39	54	49	49	38	41	60	74	48	13	13	11	15	14	13	13	15	14	12	2.70442e+08	2.61865e+08	2.08493e+08	1.8692e+08	2.66562e+08	3.74352e+08	6.25917e+08	6.05393e+08	2.39978e+08	2.3528e+08
High	Master Protein	P08752	Guanine nucleotide-binding protein G(i) subunit alpha-2 OS=Mus musculus GN=Gnai2 PE=1 SV=5	0	65	19	460	11	1	130.16	90.26	97.03	111.69	108.03	170.78	110.02	177.36	174.67	159.55	42	29	36	37	34	57	43	67	61	54	15	13	11	13	11	17	16	18	18	16	3.85057e+08	3.35562e+08	2.53346e+08	2.67641e+08	3.16568e+08	5.48702e+08	5.06081e+08	5.84749e+08	3.90132e+08	6.65301e+08
High	Master Protein	Q80V42	Carboxypeptidase M OS=Mus musculus GN=Cpm PE=1 SV=2	0	50	21	414	21	1	130.74	78.2	100.25	124.48	53.94	172.18	93.18	150.94	135.38	146.27	42	30	37	44	19	57	31	53	48	53	17	13	15	17	14	19	16	18	17	19	1.08581e+08	1.61826e+08	1.23442e+08	1.49787e+08	1.44935e+08	2.10351e+08	1.85544e+08	2.31179e+08	1.78229e+08	2.94985e+08
High	Master Protein	P20029	78 kDa glucose-regulated protein OS=Mus musculus GN=Hspa5 PE=1 SV=3	0	47	25	395	23	1	124.58	93.31	92.91	125.08	110.53	141.42	76.6	122.13	148.66	169.6	38	37	33	41	38	43	26	41	46	52	20	20	20	21	22	19	17	20	23	23	1.04e+08	8.82519e+07	7.66062e+07	8.41667e+07	9.61136e+07	1.29474e+08	1.1537e+08	1.08913e+08	1.11522e+08	1.30722e+08
High	Master Protein	Q8C8R3	Ankyrin-2 OS=Mus musculus GN=Ank2 PE=1 SV=2	0	18	39	170	1	1	64.08	38.14	51.13	45.29	70.81	38.37	26.79	31.84	27.88	64.6	21	15	20	17	24	14	10	13	11	25	19	13	18	14	17	14	10	13	11	24		213416	103277	220449	198343	187130	191735			178151
High	Master Protein	Q9R1P4	Proteasome subunit alpha type-1 OS=Mus musculus GN=Psma1 PE=1 SV=1	0	76	20	422	20	1	152.38	116.32	146.87	175.07	77.59	95.77	104.46	136.74	127.84	147.77	50	38	48	55	24	32	36	47	42	50	17	16	18	18	13	15	17	18	16	19	1.90148e+08	3.76508e+08	2.99476e+08	2.92309e+08	3.67597e+08	3.24224e+08	3.1138e+08	3.63755e+08	3.08639e+08	2.81509e+08
High	Master Protein	P05063	Fructose-bisphosphate aldolase C OS=Mus musculus GN=Aldoc PE=1 SV=4	0	64	22	388	19	1	141.72	100.63	125.14	147.41	179.78	105.35	84.33	104.63	123.48	159.96	40	31	38	46	54	33	27	35	38	46	17	15	15	18	18	15	13	15	15	17	3.35395e+08	1.75655e+08	1.35333e+08	1.4092e+08	1.67719e+08	2.03988e+08	1.5619e+08	1.38201e+08	1.64247e+08	1.12155e+08
High	Master Protein	Q9CPQ1	Cytochrome c oxidase subunit 6C OS=Mus musculus GN=Cox6c PE=1 SV=3	0	75	14	1568	14	1	614.28	288.88	421.71	499.13	231.14	395.57	380.59	528.2	552.1	699.74	201	129	170	169	79	133	124	169	182	212	11	12	13	12	10	13	11	13	13	12	1.22641e+09	4.46097e+09	5.20639e+09	2.76809e+09	3.7328e+09	3.31379e+09	3.35944e+09	2.96936e+09	2.9433e+09	2.8268e+09
High	Master Protein	O54991	Contactin-associated protein 1 OS=Mus musculus GN=Cntnap1 PE=1 SV=2	0	32	32	292	32	1	51.05	35.81	33.07	49.22	18.79	115.99	76.67	107.86	111.78	110.73	22	17	17	20	10	44	33	44	42	43	17	13	13	16	9	24	21	26	23	24	2.96823e+07	3.76767e+07	4.73784e+07	3.7346e+07	3.41313e+07	9.67984e+07	1.04133e+08	1.1525e+08	1.07417e+08	1.24314e+08
High	Master Protein	Q9R0P9	Ubiquitin carboxyl-terminal hydrolase isozyme L1 OS=Mus musculus GN=Uchl1 PE=1 SV=1	0	85	14	287	14	1	123.71	88.31	89.02	120.63	144.78	94.09	61.84	100.92	104.35	138.51	34	27	27	34	36	23	17	27	26	36	10	8	8	11	11	10	9	11	8	11	3.36289e+08	1.43865e+08	1.07003e+08	1.16825e+08	1.47311e+08	1.82586e+08	1.30115e+08	1.29889e+08	1.58035e+08	1.52974e+08
High	Master Protein	E9Q2W9	Alpha-actinin-4 (Fragment) OS=Mus musculus GN=Actn4 PE=1 SV=1	0	57	25	277	2	1	122.06	60.63	97.57	89.64	49.47	60.35	68.26	102.11	121.15	80.52	36	21	33	32	14	20	22	37	38	24	20	16	19	19	11	16	17	21	20	17	1.66279e+06	2.52069e+06	3.02734e+06	1.40412e+06	3.5503e+06	3.08113e+06	2.9112e+06	3.16968e+06	2.2059e+06	1.42934e+06
High	Master Protein	O55042	Alpha-synuclein OS=Mus musculus GN=Snca PE=1 SV=2	0	89	14	1659	10	1	471.02	360.06	393.16	495.2	777.11	338.27	312.05	516.01	411.33	485.87	186	134	168	184	238	114	92	215	135	193	12	12	12	13	13	11	11	13	12	12	1.18016e+10	8.50516e+09	7.76039e+09	6.65214e+09	6.79158e+09	7.9743e+09	6.09416e+09	1.11234e+10	7.3188e+09	6.20163e+09
High	Master Protein	P19096	Fatty acid synthase OS=Mus musculus GN=Fasn PE=1 SV=2	0	24	40	214	40	1	48.4	40.09	49.07	54.25	40.22	45.68	38.9	48.24	80.36	85.93	21	19	24	25	16	17	15	19	29	29	17	17	23	18	13	16	14	18	25	25	5.83029e+07	5.93217e+07	5.57871e+07	4.42619e+07	6.71991e+07	7.17856e+07	5.90405e+07	6.22762e+07	7.1492e+07	6.97126e+07
High	Master Protein	P47857	ATP-dependent 6-phosphofructokinase, muscle type OS=Mus musculus GN=Pfkm PE=1 SV=3	0	51	28	223	24	1	65.84	51.96	52.37	66.46	89.26	38.03	28.98	49.44	54.47	67.13	23	23	22	25	30	15	12	25	21	27	16	14	16	16	18	10	11	16	17	17	1.12472e+08	8.02861e+07	6.55889e+07	6.5835e+07	7.89896e+07	8.89806e+07	6.29381e+07	6.76897e+07	6.72235e+07	6.35234e+07
High	Master Protein	A8DUK4	Beta-globin OS=Mus musculus GN=Hbbt1 PE=1 SV=1	0	90	14	541	14	1	237.24	243.06	171.45	241.4	267.28	179.85	125.17	135.4	153.4	219.78	63	66	46	65	75	52	35	39	42	58	13	12	11	12	12	14	11	12	12	12	1.57138e+09	1.0113e+09	6.10684e+08	9.5442e+08	1.12201e+09	9.54766e+08	5.66985e+08	4.5865e+08	6.47163e+08	7.12496e+08
High	Master Protein	P43006	Excitatory amino acid transporter 2 OS=Mus musculus GN=Slc1a2 PE=1 SV=1	0	34	17	395	17	1	140.74	126.52	122.23	111.3	114.27	125.34	94.37	108.64	116.64	139.36	42	41	43	36	35	42	36	39	38	43	13	13	13	12	15	13	14	13	13	14	3.32434e+08	2.37112e+08	3.08966e+08	2.7548e+08	2.6452e+08	2.96193e+08	2.27842e+08	2.51947e+08	2.94136e+08	2.97097e+08
High	Master Protein	P09242	Alkaline phosphatase, tissue-nonspecific isozyme OS=Mus musculus GN=Alpl PE=1 SV=2	0	51	21	221	21	1	68.47	51.04	50.45	71.85	32.55	84.96	40.79	88.03	64.75	85.45	22	22	20	22	10	30	12	35	22	26	16	15	14	14	9	18	11	17	13	17	9.18073e+07	1.39718e+08	8.75833e+07	1.13737e+08	1.15799e+08	1.34809e+08	8.98409e+07	1.38843e+08	1.35327e+08	1.64748e+08
High	Master Protein	Q61548	Clathrin coat assembly protein AP180 OS=Mus musculus GN=Snap91 PE=1 SV=1	0	28	18	266	17	1	85.1	84.21	100.31	118.13	134.79	83.65	81.58	78.13	81.53	116.09	20	24	31	33	40	22	22	24	22	28	10	12	12	13	15	13	11	13	14	12	1.26856e+08	7.01715e+07	6.88056e+07	7.36079e+07	7.76389e+07	8.48466e+07	6.81401e+07	6.63209e+07	7.97171e+07	7.9565e+07
High	Master Protein	P60879	Synaptosomal-associated protein 25 OS=Mus musculus GN=Snap25 PE=1 SV=1	0	59	14	430	13	1	139.04	137.31	126.61	150.3	202.28	137.57	91.42	103.51	124.47	144.38	43	43	44	48	63	44	29	34	39	43	12	13	11	13	13	11	11	13	13	13	5.95871e+08	3.09595e+08	2.52814e+08	2.42648e+08	2.52317e+08	2.45014e+08	1.94093e+08	2.28566e+08	2.94551e+08	3.59639e+08
High	Master Protein	K3W4T3	V-type proton ATPase subunit a OS=Mus musculus GN=Atp6v0a1 PE=1 SV=1	0	30	23	261	23	1	71.23	47.31	37.62	91.42	70.19	79.51	49.09	72.41	93.74	98.4	26	19	18	31	25	27	18	26	33	38	13	13	14	18	17	16	11	16	18	18	1.66733e+08	1.14379e+08	1.80849e+08	2.8003e+08	1.50936e+08	1.78835e+08	2.71045e+08	1.73413e+08	1.72598e+08	1.69657e+08
High	Master Protein	A0A087WPX3	Neurofascin OS=Mus musculus GN=Nfasc PE=1 SV=1	0	30	32	300	4	1	70.35	56.01	73.03	66.81	50.21	130.59	88.25	128.59	115.88	116.1	21	20	27	23	17	45	30	42	39	36	16	16	19	17	14	23	22	27	22	24	6.3367e+07	7.47068e+07	6.44908e+07	5.92741e+07	6.32376e+07	1.45013e+08	1.41676e+08	1.82525e+08	1.37368e+08	1.93918e+08
High	Master Protein	Q60675	Laminin subunit alpha-2 OS=Mus musculus GN=Lama2 PE=1 SV=2	0	17	38	185	38	1	38.8	42.1	19.29	46.82	48.69	64.51	18.83	32.52	63.48	67.3	13	16	12	19	17	25	11	18	29	25	11	15	10	16	15	22	11	16	24	23	6.59452e+07	3.29844e+07	2.64495e+07	4.75546e+07	3.88409e+07	5.18695e+07	4.64167e+07	3.48434e+07	4.8418e+07	6.26301e+07
High	Master Protein	Q3U2G2	Heat shock 70 kDa protein 4 OS=Mus musculus GN=Hspa4 PE=1 SV=1	0	48	28	216	26	1	78.62	31.24	50.54	66.71	60.91	36.01	30.76	36.52	49.69	72.24	27	13	24	22	26	17	16	24	22	25	19	11	17	16	19	15	14	20	18	19	5.04431e+07	4.11135e+07	3.69111e+07	2.92337e+07	4.6099e+07	4.47496e+07	3.43382e+07	3.60781e+07	4.36e+07	3.02583e+07
High	Master Protein	P15105	Glutamine synthetase OS=Mus musculus GN=Glul PE=1 SV=6	0	50	15	350	15	1	90.64	77.21	86.32	123.5	107.46	100.84	58.02	94.97	123.14	125.45	30	29	31	45	38	35	23	37	40	42	12	12	13	14	13	14	12	15	14	13	3.08202e+08	1.94434e+08	1.65753e+08	1.65988e+08	1.7134e+08	2.29726e+08	2.00737e+08	1.96999e+08	2.23047e+08	2.16701e+08
High	Master Protein	P10493	Nidogen-1 OS=Mus musculus GN=Nid1 PE=1 SV=2	0	33	29	226	28	1	70.82	71.69	51.66	77.05	81.88	64.42	23.57	34.84	59.59	75.29	25	29	21	27	24	23	10	16	25	26	17	18	16	17	17	17	7	13	20	19	1.29993e+08	6.41532e+07	6.11748e+07	1.11936e+08	8.63848e+07	7.21497e+07	6.66015e+07	5.83387e+07	6.20823e+07	1.00888e+08
High	Master Protein	P16125	L-lactate dehydrogenase B chain OS=Mus musculus GN=Ldhb PE=1 SV=2	0	66	23	430	22	1	127.38	100.34	93.21	148.22	155.9	99.67	87.93	91.22	89.06	141.01	48	36	38	57	64	38	34	34	34	47	18	16	15	18	20	16	17	15	15	18	8.3737e+08	4.8093e+08	3.62605e+08	4.0152e+08	4.42824e+08	5.02075e+08	3.75195e+08	3.2963e+08	4.71475e+08	3.84816e+08
High	Master Protein	P10126	Elongation factor 1-alpha 1 OS=Mus musculus GN=Eef1a1 PE=1 SV=3	0	55	18	333	9	1	85.6	95.17	94.26	108.37	116.42	106.55	77.72	96.49	109.68	117	28	32	35	34	35	32	27	33	37	40	13	16	13	14	15	15	15	14	14	15	6.94937e+08	4.15737e+08	3.35819e+08	3.57885e+08	3.9486e+08	4.7705e+08	3.69172e+08	3.30964e+08	4.47297e+08	4.55972e+08
High	Master Protein	P61264	Syntaxin-1B OS=Mus musculus GN=Stx1b PE=1 SV=1	0	55	17	340	16	1	111.34	101.55	114.56	104.6	97.9	135.39	74.83	97.46	116.9	130.98	35	32	39	29	29	44	24	31	35	42	17	15	16	14	14	16	13	16	16	16	2.11689e+08	1.87584e+08	1.94837e+08	1.78832e+08	1.76509e+08	2.07642e+08	1.9574e+08	2.20612e+08	2.05871e+08	2.81776e+08
High	Master Protein	Q61330	Contactin-2 OS=Mus musculus GN=Cntn2 PE=1 SV=2	0	41	30	242	30	1	54.86	43.15	35.96	67.79	33.1	89.27	37.85	92.92	93.65	92.92	22	18	17	22	10	30	19	36	34	34	11	12	13	15	9	22	16	23	20	22	4.15106e+07	4.91006e+07	4.31764e+07	4.54428e+07	4.94103e+07	8.52913e+07	7.9607e+07	9.41097e+07	8.00868e+07	1.13175e+08
High	Master Protein	O88737	Protein bassoon OS=Mus musculus GN=Bsn PE=1 SV=4	0	15	36	144	34	1	40.38	30.81	43.97	34.79	61.82	34.95	15.59	24.4	28.8	42.97	14	12	18	14	24	14	7	14	12	15	13	11	17	14	21	13	7	14	12	14	5.19266e+07	2.5477e+07	3.12823e+07	2.45529e+07	2.77054e+07	2.35186e+07	1.63466e+07	1.74096e+07	2.04752e+07	1.85675e+07
High	Master Protein	Q922U2	Keratin, type II cytoskeletal 5 OS=Mus musculus GN=Krt5 PE=1 SV=1	0	33	27	826	13	1	180.91	354.27	221.61	141.38	176.91	163.28	189.27	132.5	414.58	158.81	70	136	93	57	72	59	67	48	162	62	21	24	23	21	19	20	21	19	24	22	1.78114e+09	1.19658e+09	3.29842e+09	5.37008e+09	1.61506e+09	1.22143e+09	4.33053e+09	1.09759e+09	2.74425e+09	1.59897e+09
High	Master Protein	Q02248	Catenin beta-1 OS=Mus musculus GN=Ctnnb1 PE=1 SV=1	0	43	23	147	19	1	44.11	45.56	45.58	43.26	24.74	42.19	26.75	33.01	59.93	56.86	17	14	17	15	9	15	9	15	17	19	13	11	14	14	9	12	8	12	13	13	3.39469e+07	2.15721e+07	2.33204e+07	2.22836e+07	2.0907e+07	2.34877e+07	1.8804e+07	2.61254e+07	2.05356e+07	2.65666e+07
High	Master Protein	Q3TVK3	Aspartyl aminopeptidase OS=Mus musculus GN=Dnpep PE=1 SV=1	0	55	19	298	19	1	95.72	99.63	82.38	107.05	76.72	57.63	63.76	77.34	72.25	86.65	30	38	32	37	29	22	22	28	27	33	14	16	13	15	15	13	13	14	12	12	1.0927e+08	2.28379e+08	1.98521e+08	1.44589e+08	2.05785e+08	1.76402e+08	1.5882e+08	1.362e+08	1.37294e+08	1.06878e+08
High	Master Protein	P26443	Glutamate dehydrogenase 1, mitochondrial OS=Mus musculus GN=Glud1 PE=1 SV=1	0	53	23	290	23	1	94.27	71.5	78.64	97.19	135.7	60.12	38.48	61.98	77.6	100.91	32	26	28	34	44	22	14	26	27	37	14	14	14	17	21	17	11	16	16	20	1.94714e+08	1.07707e+08	1.04568e+08	1.03539e+08	1.07113e+08	1.33214e+08	1.02989e+08	1.01466e+08	1.14899e+08	1.15071e+08
High	Master Protein	P05202	Aspartate aminotransferase, mitochondrial OS=Mus musculus GN=Got2 PE=1 SV=1	0	63	24	340	24	1	110.76	99.35	129.24	135.52	144.49	89.72	78.99	93.29	107.21	126.9	34	32	39	41	43	27	23	29	33	39	18	17	20	18	21	15	12	15	15	20	4.22248e+08	2.37705e+08	2.0094e+08	2.16228e+08	2.47095e+08	2.87063e+08	2.37866e+08	2.28226e+08	2.47168e+08	2.06195e+08
High	Master Protein	B1AQW2	Microtubule-associated protein OS=Mus musculus GN=Mapt PE=1 SV=1	0	55	15	288	1	1	133.01	101.87	97.33	118.96	130.83	102.02	91.46	91.73	104.32	140.63	34	26	29	32	31	25	23	27	27	34	13	13	10	13	12	11	11	11	10	14	1.57139e+07	8.97541e+06	7.19406e+06	6.41412e+06	10737559	9.55284e+06	6.44565e+06	6.69094e+06	9.1829e+06	8.71243e+06
High	Master Protein	P61922	4-aminobutyrate aminotransferase, mitochondrial OS=Mus musculus GN=Abat PE=1 SV=1	0	67	23	196	23	1	70.12	34.81	36.23	63.71	70.37	41.47	18.46	51.15	59.87	82.04	22	14	14	25	28	16	9	18	22	28	15	11	11	14	16	14	8	13	15	17	1.00145e+08	5.20257e+07	4.39643e+07	4.43416e+07	5.96423e+07	6.74094e+07	5.62419e+07	5.03255e+07	6.18883e+07	4.62472e+07
High	Master Protein	A2A5Y6	Microtubule-associated protein OS=Mus musculus GN=Mapt PE=1 SV=1	0	35	18	269	4	1	111.77	90.23	84.25	106.8	111.39	86.85	74.65	74.31	88.16	126.1	32	24	28	32	30	23	20	23	25	32	13	12	11	15	13	11	10	10	10	15	2.68977e+08	1.52896e+08	1.18851e+08	1.0262e+08	1.36623e+08	1.57983e+08	9.97622e+07	1.11732e+08	1.2539e+08	1.16154e+08
High	Master Protein	Q61598	Rab GDP dissociation inhibitor beta OS=Mus musculus GN=Gdi2 PE=1 SV=1	0	61	24	280	18	1	90.63	54.96	60.48	106.92	103.99	77.77	68.71	78.97	91.82	110.16	27	20	21	35	42	26	22	25	30	32	16	12	13	18	20	15	12	15	14	15	9.03414e+07	5.1675e+07	3.95218e+07	5.04049e+07	5.17055e+07	7.13552e+07	6.05921e+07	5.07549e+07	6.58038e+07	6.90316e+07
High	Master Protein	O09061	Proteasome subunit beta type-1 OS=Mus musculus GN=Psmb1 PE=1 SV=1	0	59	13	321	13	1	118.82	92.87	111.32	105.18	53.1	96.51	83.72	105.38	126.34	114.43	36	31	35	35	21	28	28	35	37	35	11	11	11	10	9	13	12	12	12	13	1.00287e+08	2.26548e+08	2.21541e+08	2.11302e+08	2.70643e+08	2.42139e+08	2.26825e+08	2.52361e+08	2.50305e+08	2.1398e+08
High	Master Protein	D3Z656	Synaptojanin-1 OS=Mus musculus GN=Synj1 PE=1 SV=1	0	30	35	221	35	1	60.99	37.02	57.9	70.97	81.62	47.48	38.99	43.7	40.83	64.82	23	16	23	26	31	21	16	20	20	25	19	15	21	21	23	18	15	18	16	20	1.14166e+08	7.26837e+07	7.08151e+07	6.17646e+07	7.44893e+07	8.28707e+07	5.3866e+07	5.80841e+07	6.59393e+07	7.33601e+07
High	Master Protein	A0A0R4J1N0	Dihydropyrimidinase-related protein 4 OS=Mus musculus GN=Dpysl4 PE=1 SV=1	0	53	18	141	17	1	68.49	29.07	56.16	75.25	92.45	21.36	11.74	28.26	33.36	41.51	20	9	17	24	26	7	4	8	13	13	13	7	12	15	16	6	3	6	8	8	6.55146e+07	3.74219e+07	2.59674e+07	2.47091e+07	3.26118e+07	2.66277e+07	1.94988e+07	1.77844e+07	1.68997e+07	1.58609e+07
High	Master Protein	Q61503	5'-nucleotidase OS=Mus musculus GN=Nt5e PE=1 SV=2	0	53	21	313	21	1	116.56	106.19	78.37	117.09	49.82	115.11	77.72	104.33	108.82	122.83	35	35	27	38	18	35	24	34	30	37	17	17	14	16	10	16	14	18	13	18	7.03574e+07	9.2022e+07	7.72162e+07	1.09781e+08	9.23402e+07	1.37648e+08	1.2288e+08	1.59986e+08	1.07892e+08	1.67497e+08
High	Master Protein	E9QLL2	Dynamin-3 OS=Mus musculus GN=Dnm3 PE=1 SV=1	0	35	27	315	13	1	87.18	63.8	59.15	91.76	94.06	77.19	44.18	63.54	73.66	92.56	32	26	30	38	44	31	20	27	31	36	14	11	14	17	16	15	11	15	15	18	3.3626e+07	2.19118e+07	2.02876e+07	2.11778e+07	1.88119e+07	2.73635e+07	2.39788e+07	2.35482e+07	2.25146e+07	2.63292e+07
High	Master Protein	Q9DB77	Cytochrome b-c1 complex subunit 2, mitochondrial OS=Mus musculus GN=Uqcrc2 PE=1 SV=1	0	71	21	255	21	1	76.46	61.88	75.51	78.46	104.3	78.27	44.46	48.27	67.65	92.41	26	25	28	24	33	28	18	20	24	29	15	14	15	13	15	15	13	14	14	13	1.11252e+08	6.55727e+07	8.46177e+07	7.74757e+07	8.00972e+07	8.65743e+07	6.55943e+07	5.4134e+07	7.44848e+07	7.35822e+07
High	Master Protein	P06837	Neuromodulin OS=Mus musculus GN=Gap43 PE=1 SV=1	0	70	17	351	17	1	157.04	130.05	119.44	183.28	201.93	129.13	81.67	90.29	98.25	131.65	39	34	38	46	52	36	21	26	27	32	10	9	12	15	14	10	9	8	10	10	5.90535e+08	4.54688e+08	3.34988e+08	3.12699e+08	3.96799e+08	2.464e+08	1.97521e+08	2.25587e+08	2.67503e+08	3.17335e+08
High	Master Protein	Q8CCK0	Core histone macro-H2A.2 OS=Mus musculus GN=H2afy2 PE=1 SV=3	0	67	23	287	21	1	109.76	107.5	90.12	111.29	111.85	91.94	69.08	90.88	68.29	98.29	31	32	25	32	31	32	23	32	20	29	17	16	14	16	15	16	12	19	13	16	1.603e+08	1.18747e+08	9.6512e+07	1.39553e+08	1.21778e+08	1.02012e+08	8.04092e+07	1.16148e+08	8.64009e+07	1.43866e+08
High	Master Protein	Q810U3	Neurofascin OS=Mus musculus GN=Nfasc PE=1 SV=1	0	31	30	256	2	1	63.16	51.16	66.3	58.18	50.21	106.32	76.42	106.28	94.69	93.65	19	18	23	20	17	37	26	35	32	29	14	14	17	14	14	20	19	23	19	21
High	Master Protein	P62631	Elongation factor 1-alpha 2 OS=Mus musculus GN=Eef1a2 PE=1 SV=1	0	56	18	319	9	1	98.42	95.93	115.21	112.46	119.34	96.71	75.23	89.72	100.96	119.76	30	31	38	33	33	31	25	26	31	41	13	17	16	14	14	14	14	13	15	16	8.90037e+07	7.39812e+07	5.48171e+07	6.72026e+07	8.21928e+07	7.82962e+07	5.19351e+07	5.00719e+07	5.22704e+07	5.50368e+07
High	Master Protein	P17426	AP-2 complex subunit alpha-1 OS=Mus musculus GN=Ap2a1 PE=1 SV=1	0	40	30	223	24	1	72.22	56.8	70.01	71.87	71.15	34.57	25.83	39.75	53.83	63.75	26	23	29	26	28	14	11	16	23	27	21	18	18	19	20	8	9	11	15	19	7.37945e+07	4.85141e+07	5.40448e+07	5.02381e+07	5.5911e+07	5.35915e+07	4.42914e+07	4.33728e+07	5.26187e+07	4.83617e+07
High	Master Protein	Q9D8E6	60S ribosomal protein L4 OS=Mus musculus GN=Rpl4 PE=1 SV=3	0	43	21	345	21	1	95.95	100.26	112.65	123.39	99.04	106.9	80.96	95.93	135.23	138.66	31	32	37	38	29	33	26	31	45	43	16	17	16	18	15	16	18	18	19	21	2.74854e+08	1.98977e+08	2.15736e+08	2.35252e+08	2.48165e+08	3.10475e+08	2.6924e+08	2.67335e+08	2.80843e+08	2.79357e+08
High	Master Protein	Q9DBG3	AP-2 complex subunit beta OS=Mus musculus GN=Ap2b1 PE=1 SV=1	0	42	31	232	21	1	57.43	43.12	47.49	61.76	45.81	34.33	30.82	36.33	54.79	55.29	24	21	30	27	19	16	17	22	27	29	15	14	15	16	17	11	12	15	17	17	9.54849e+07	4.56749e+07	5.33112e+07	5.24144e+07	5.41896e+07	4.96956e+07	4.38472e+07	4.75244e+07	5.61773e+07	4.95242e+07
High	Master Protein	Q62059	Versican core protein OS=Mus musculus GN=Vcan PE=1 SV=2	0	6	13	227	13	1	3.16	3.02	2.71	2.86	5.76	141.17	85.47	160.24	152.77	160.82	2	1	1	2	2	43	28	49	46	53	2	1	1	2	2	11	11	10	11	13	9.59765e+06	1.04205e+07	8.11163e+06	7.23313e+06	8.67339e+06	4.10939e+08	3.91402e+08	5.06407e+08	2.42306e+08	3.80961e+08
High	Master Protein	Q9QWL7	Keratin, type I cytoskeletal 17 OS=Mus musculus GN=Krt17 PE=1 SV=3	0	45	26	451	8	1	80.54	179.76	117.71	75.36	77.08	85.97	98.97	45.66	259.17	75.46	31	74	50	27	36	36	40	24	99	34	15	22	20	14	20	16	17	11	24	16	1.83272e+09	1.02684e+09	2.53146e+09	4.90115e+09	1.49363e+09	1.23424e+09	4.03406e+09	9.79732e+08	2.73864e+09	1.59762e+09
High	Master Protein	E9Q1T1	Calcium/calmodulin-dependent protein kinase type II subunit delta OS=Mus musculus GN=Camk2d PE=1 SV=1	0	50	20	358	10	1	124.1	84.29	120.76	131.54	78.24	88.68	68.25	90.11	122.79	130.19	41	31	42	44	31	31	25	33	40	40	15	12	14	17	12	13	13	13	14	15	2.65959e+07	3.33426e+07	3.75362e+07	3.02658e+07	4.11005e+07	1.93212e+07	2.99771e+07	3.12752e+07	3.18858e+07	3.37583e+07
High	Master Protein	Q9D0K2	Succinyl-CoA:3-ketoacid coenzyme A transferase 1, mitochondrial OS=Mus musculus GN=Oxct1 PE=1 SV=1	0	57	18	223	18	1	58.32	59.06	48.24	86.63	90.12	32.5	35.5	46.45	63.59	52.65	21	23	26	31	31	14	13	18	23	23	11	13	15	15	14	10	10	13	14	13	9.99267e+07	6.39808e+07	6.27718e+07	5.44327e+07	6.24461e+07	7.36169e+07	6.45133e+07	5.97096e+07	5.31527e+07	5.64139e+07
High	Master Protein	Q01853	Transitional endoplasmic reticulum ATPase OS=Mus musculus GN=Vcp PE=1 SV=4	0	44	26	191	26	1	59.15	21.34	45.34	82.88	75.32	37.94	39.42	36.84	63.47	55.57	22	9	20	27	26	15	14	17	24	17	14	8	13	17	20	10	10	12	16	15	6.52686e+07	4.30473e+07	3.83731e+07	3.29295e+07	4.51639e+07	4.75485e+07	4.48702e+07	4.08965e+07	3.33981e+07	3.30821e+07
High	Master Protein	Q8K1M6	Dynamin-1-like protein OS=Mus musculus GN=Dnm1l PE=1 SV=2	0	49	21	155	2	1	56.31	33.31	30.68	58.59	56.6	22.36	15.89	16.42	27.07	39.22	20	16	16	24	21	9	12	8	13	16	11	13	10	15	15	8	9	8	10	10	4.41523e+07	3.10374e+07	2.62818e+07	2.8576e+07	3.19841e+07	3.12599e+07	2.0469e+07	1.87193e+07	1.90053e+07	2.00693e+07
High	Master Protein	P58252	Elongation factor 2 OS=Mus musculus GN=Eef2 PE=1 SV=2	0	42	26	250	26	1	69.09	31.29	50.07	92.33	57.47	36.05	36.05	43.19	64.12	68.59	32	16	25	36	26	19	20	23	26	27	19	10	15	18	16	13	12	16	16	15	1.40459e+08	1.01445e+08	1.44257e+08	2.14299e+08	1.15542e+08	1.13053e+08	2.25567e+08	8.66536e+07	1.8048e+08	1.18551e+08
High	Master Protein	P08226	Apolipoprotein E OS=Mus musculus GN=Apoe PE=1 SV=2	0	55	16	260	16	1	82.17	74.62	80.58	85.18	66.74	88.3	64.81	80.88	89.74	101.95	25	26	27	27	23	28	19	27	26	32	13	13	14	16	15	13	12	15	13	14	2.80075e+08	1.97123e+08	1.57351e+08	1.7939e+08	1.77778e+08	2.62111e+08	2.33259e+08	2.33389e+08	2.76662e+08	2.50909e+08
High	Master Protein	Q923T9	Calcium/calmodulin-dependent protein kinase type II subunit gamma OS=Mus musculus GN=Camk2g PE=1 SV=1	0	38	15	325	8	1	121.43	88.87	125.08	121.51	62.18	99.5	64.37	96.81	109.42	129.19	36	31	41	37	24	31	21	33	35	36	11	10	13	11	7	12	11	13	12	11	1.30966e+07	1.75407e+07	1.81486e+07	1.63173e+07	2.20819e+07	2.06702e+07	1.62909e+07	1.74485e+07	1.4009e+07	1.66861e+07
High	Master Protein	E9QPU1	von Willebrand factor OS=Mus musculus GN=Vwf PE=1 SV=2	0	16	32	170	32	1	49.79	32.42	37.48	42.03	37.87	54.04	30.94	56.07	67.06	68.53	17	14	14	15	15	20	11	19	23	22	15	12	12	13	14	20	11	17	18	19	6.42261e+07	4.67892e+07	4.13045e+07	4.41581e+07	4.91263e+07	7.66317e+07	6.68168e+07	7.17312e+07	4.93478e+07	7.38042e+07
High	Master Protein	Q9D051	Pyruvate dehydrogenase E1 component subunit beta, mitochondrial OS=Mus musculus GN=Pdhb PE=1 SV=1	0	53	14	308	14	1	99.79	61.32	83	95.67	88.93	74.61	77.87	89	102.63	90.65	35	23	34	36	30	26	28	32	34	30	12	11	13	13	12	11	12	13	12	12	1.10087e+08	6.71786e+07	7.50763e+07	6.93519e+07	6.58516e+07	9.86264e+07	8.59142e+07	7.50824e+07	8.27202e+07	7.79102e+07
High	Master Protein	P56399	Ubiquitin carboxyl-terminal hydrolase 5 OS=Mus musculus GN=Usp5 PE=1 SV=1	0	49	26	173	26	1	49.76	28.42	24.25	55.8	48.14	32.22	24.51	31.83	35.97	68.96	21	12	14	25	18	14	11	20	13	25	16	9	12	18	14	14	11	17	11	19	4.49718e+07	3.38848e+07	2.8961e+07	2.38549e+07	3.73939e+07	4.58522e+07	2.84984e+07	3.32212e+07	3.67268e+07	3.32454e+07
High	Master Protein	Q9Z1B3	1-phosphatidylinositol 4,5-bisphosphate phosphodiesterase beta-1 OS=Mus musculus GN=Plcb1 PE=1 SV=2	0	36	32	171	32	1	64.53	20.29	30.76	66.62	49.24	25.6	29.22	46.25	35.9	64.04	25	10	15	23	17	12	11	18	14	26	20	10	14	20	16	11	11	17	13	21	4.77762e+07	4.18407e+07	3.09084e+07	2.34772e+07	4.28489e+07	3.74904e+07	2.80918e+07	3.12399e+07	3.15492e+07	2.69657e+07
High	Master Protein	Q61644	Protein kinase C and casein kinase substrate in neurons protein 1 OS=Mus musculus GN=Pacsin1 PE=1 SV=1	0	55	21	288	20	1	68.59	48.31	67.8	86.15	71.07	71.86	53.95	81.79	94.42	91.93	23	25	30	30	22	23	24	36	42	33	12	11	14	16	15	14	15	17	16	14	1.11293e+08	9.94858e+07	8.97368e+07	6.52534e+07	1.02834e+08	1.40136e+08	1.08477e+08	1.36645e+08	1.46422e+08	1.07387e+08
High	Master Protein	A0A1B0GSR5	Serine/threonine-protein kinase LMTK3 OS=Mus musculus GN=Lmtk3 PE=1 SV=1	0	31	27	133	27	1	30.73	35.46	18.48	16.41	12.83	53.59	30.79	70.96	32.33	55.5	11	14	7	10	5	18	11	27	11	19	10	12	6	8	5	15	9	20	7	15	1.65914e+07	1.68123e+07	1.94318e+07	3.0563e+07	24891492	3.71201e+07	3.44387e+07	4.11514e+07	3.43186e+07	3.55861e+07
High	Master Protein	Q91VD9	NADH-ubiquinone oxidoreductase 75 kDa subunit, mitochondrial OS=Mus musculus GN=Ndufs1 PE=1 SV=2	0	50	26	206	26	1	66.68	50.15	78.45	60.62	51.37	38.3	47.98	53.76	85.97	56.87	22	16	28	23	20	14	18	21	28	16	14	13	19	16	14	10	14	18	17	13	7.2264e+07	5.29236e+07	8.13021e+07	4.57622e+07	5.80653e+07	5.73629e+07	6.53332e+07	5.64026e+07	5.24454e+07	4.25352e+07
High	Master Protein	Q922F4	Tubulin beta-6 chain OS=Mus musculus GN=Tubb6 PE=1 SV=1	0	38	13	858	1	1	253.73	210.88	223.42	262.76	346.94	180.83	175.84	181.87	221.77	264.73	99	82	86	97	115	66	64	68	79	102	10	10	10	11	11	9	9	10	10	11
High	Master Protein	A0A1B0GSX0	L-lactate dehydrogenase OS=Mus musculus GN=Ldha PE=1 SV=1	0	69	23	296	22	1	102.9	82.45	62.72	107.87	106.08	61.12	56.64	49.34	50.67	83.63	34	29	26	42	44	23	23	24	21	30	15	16	14	18	19	14	15	14	14	17	3.77863e+08	2.0546e+08	2.17475e+08	2.95497e+08	2.77827e+08	1.98599e+08	2.26849e+08	1.54819e+08	2.2726e+08	2.06702e+08
High	Master Protein	A0A0R4J0Z3	Aquaporin 4, isoform CRA_a OS=Mus musculus GN=Aqp4 PE=1 SV=1	0	47	12	386	12	1	163.7	144.47	142.86	155.2	80.75	144.24	77.56	188.69	144.84	157.44	47	38	41	42	18	38	27	50	39	46	8	9	9	8	7	8	8	11	8	10	2.40795e+08	6.97255e+08	4.20994e+08	6.57393e+08	7.73168e+08	6.50949e+08	5.73457e+08	7.69404e+08	5.49543e+08	7.39146e+08
High	Master Protein	Q8BH59	Calcium-binding mitochondrial carrier protein Aralar1 OS=Mus musculus GN=Slc25a12 PE=1 SV=1	0	54	24	184	24	1	64.09	46.81	44.67	62.66	60.25	32.61	37.49	24.18	47.1	57.91	21	18	22	23	22	15	13	14	16	20	17	14	17	16	13	14	12	12	12	17	6.07277e+07	3.01763e+07	4.20195e+07	4.3775e+07	3.98209e+07	4.30405e+07	3.50172e+07	3.46572e+07	3.38017e+07	3.45738e+07
High	Master Protein	E9Q828	Calcium-transporting ATPase OS=Mus musculus GN=Atp2b4 PE=1 SV=1	0	29	25	188	13	1	50.49	45.48	55.43	53.17	79.85	40.88	40.5	43.23	37.57	46.81	22	17	24	18	27	15	15	16	16	18	12	12	17	13	18	12	11	11	11	15	1.96255e+07	1.10225e+07	1.42933e+07	1.24648e+07	1.32615e+07	1.48516e+07	8.74876e+06	1.13803e+07	1.00365e+07	8.98378e+06
High	Master Protein	P63101	14-3-3 protein zeta/delta OS=Mus musculus GN=Ywhaz PE=1 SV=1	0	65	17	476	12	1	162.76	126.33	136.88	148.79	222.44	124.95	102.62	129.8	128.09	145.71	49	41	49	48	77	42	35	43	43	49	13	15	14	13	13	14	14	15	12	16	5.58357e+08	3.06108e+08	3.03383e+08	2.79994e+08	2.93411e+08	3.26779e+08	2.46127e+08	2.50562e+08	3.56665e+08	2.95708e+08
High	Master Protein	P40124	Adenylyl cyclase-associated protein 1 OS=Mus musculus GN=Cap1 PE=1 SV=4	0	68	21	166	20	1	58.86	26.2	38.7	62.29	60.03	38.7	38.76	37.79	30.33	57.45	19	12	18	20	24	15	13	13	12	20	11	9	11	12	13	11	12	9	10	12	5.01911e+07	3.32125e+07	3.55353e+07	2.48769e+07	3.53845e+07	3.67972e+07	3.45312e+07	2.98303e+07	4.12878e+07	3.53588e+07
High	Master Protein	P62259	14-3-3 protein epsilon OS=Mus musculus GN=Ywhae PE=1 SV=1	0	75	21	462	19	1	144.54	81.11	104.58	151.32	181.4	88.49	86.57	122.94	113.12	140.78	53	33	41	52	73	34	33	44	44	55	15	15	12	14	15	15	12	14	17	17	5.67164e+08	3.3665e+08	2.99966e+08	2.74487e+08	3.4676e+08	3.31146e+08	2.74086e+08	2.89106e+08	3.45697e+08	3.26898e+08
High	Master Protein	Q9DC69	NADH dehydrogenase [ubiquinone] 1 alpha subcomplex subunit 9, mitochondrial OS=Mus musculus GN=Ndufa9 PE=1 SV=2	0	51	16	212	16	1	60.07	47.26	41.07	62.86	66.85	68.9	41.12	51.75	62.44	77.47	20	18	18	22	25	25	15	22	21	26	12	10	8	13	14	13	7	13	11	10	6.3173e+07	4.63613e+07	4.22201e+07	4.53328e+07	3.88841e+07	6.53393e+07	4.30419e+07	5.52381e+07	4.87847e+07	6.58338e+07
High	Master Protein	P08249	Malate dehydrogenase, mitochondrial OS=Mus musculus GN=Mdh2 PE=1 SV=3	0	61	16	432	16	1	145.81	125.03	136.89	155.64	210.25	132.58	123.26	122.86	136.36	178.54	41	37	41	42	66	42	37	36	39	51	13	15	15	13	14	14	15	14	15	15	4.8528e+08	3.03173e+08	2.50541e+08	2.32738e+08	3.01688e+08	3.58863e+08	2.83406e+08	2.5143e+08	3.15895e+08	2.18951e+08
High	Master Protein	A0A075B5P6	Ig mu chain C region (Fragment) OS=Mus musculus GN=Ighm PE=1 SV=1	0	42	16	185	16	1	2.99	2.35	2.56	4.53	5.88	52.76	93.45	111.29	161.56	244.86	1	1	1	1	2	15	27	34	39	64	1	1	1	1	2	9	11	13	13	16	1.17725e+07	1.12849e+07	4.98272e+06	6.99383e+06	8.33307e+06	6.11284e+08	3.0672e+08	2.46785e+08	2.3881e+08	1.21463e+08
High	Master Protein	O54774	AP-3 complex subunit delta-1 OS=Mus musculus GN=Ap3d1 PE=1 SV=1	0	31	26	155	26	1	61.46	28.26	27.85	30.21	19.03	37.27	20.07	44.32	53.29	45.73	22	15	11	11	8	15	9	21	20	23	13	13	9	7	7	13	7	15	16	18	2.94743e+07	2.18147e+07	2.07953e+07	1.98752e+07	2.29202e+07	3.36937e+07	2.90602e+07	3.19623e+07	2.08786e+07	2.70491e+07
High	Master Protein	M0QWP1	Agrin OS=Mus musculus GN=Agrn PE=1 SV=1	0	21	28	143	28	1	50.51	44.08	15.95	24.2	40.01	39.81	19.24	18.45	40.17	43.95	19	18	9	11	17	16	9	13	16	15	16	14	8	10	15	14	8	11	15	13	3.88421e+07	1.51935e+07	1.33085e+07	2.15045e+07	2.09506e+07	2.10672e+07	2.51895e+07	1.90271e+07	1.76312e+07	2.71862e+07
High	Master Protein	E9Q3X0	Major vault protein OS=Mus musculus GN=Mvp PE=1 SV=1	0	50	28	163	28	1	51.31	33.29	49.44	64.53	8.13	33.2	12.9	40.96	55.61	49.63	18	13	22	27	3	14	7	20	21	18	16	11	18	18	3	11	7	15	16	17	8.45855e+06	5.07167e+07	3.84149e+07	2.66552e+07	4.46491e+07	4.76948e+07	3.58608e+07	4.10907e+07	2.72388e+07	2.92865e+07
High	Master Protein	B2RSH2	Guanine nucleotide-binding protein G(i) subunit alpha-1 OS=Mus musculus GN=Gnai1 PE=1 SV=1	0	62	17	375	9	1	91.93	69.05	78.68	89.46	91.24	118.84	83.22	130.35	118.98	110.61	34	27	31	35	34	43	34	52	46	39	11	8	10	11	11	15	13	14	13	12	4.20298e+07	3.0213e+07	2.34181e+07	4.33761e+07	3.98277e+07	4.23013e+07	6.02816e+07	6.15957e+07	7.10191e+07	8.53219e+07
High	Master Protein	P14685	26S proteasome non-ATPase regulatory subunit 3 OS=Mus musculus GN=Psmd3 PE=1 SV=3	0	52	23	195	23	1	48.46	41.66	44.83	74.68	82.71	51.03	40.77	56.56	52.26	69.38	15	14	19	23	24	19	15	22	20	24	12	13	15	16	17	17	13	17	15	16	9.58523e+07	7.8682e+07	7.23599e+07	8.02192e+07	7.76062e+07	1.34599e+08	1.20123e+08	1.12509e+08	1.24535e+08	1.27284e+08
High	Master Protein	E9PUD2	Dynamin-1-like protein OS=Mus musculus GN=Dnm1l PE=1 SV=1	0	46	20	138	1	1	41.33	29.87	23.77	54.17	46.58	22.36	15.89	13.68	27.07	39.22	15	14	14	23	17	8	12	7	13	15	9	11	9	14	13	7	9	7	10	9	1.13778e+06	654344	590824	504754	771565	648282	480902	368689	632362	606632
High	Master Protein	P00920	Carbonic anhydrase 2 OS=Mus musculus GN=Ca2 PE=1 SV=4	0	69	14	232	14	1	73.72	48.26	43.78	75.34	76.07	83.31	71.21	86.61	100.44	142.22	23	15	14	23	24	24	20	25	27	37	10	9	7	10	10	9	10	10	10	12	1.12503e+08	8.77626e+07	6.29156e+07	6.0776e+07	9.70807e+07	2.33279e+08	1.63813e+08	1.32914e+08	2.17041e+08	1.75671e+08
High	Master Protein	P61161	Actin-related protein 2 OS=Mus musculus GN=Actr2 PE=1 SV=1	0	56	14	216	14	1	88.95	59.07	78.93	86.39	46.56	36.61	35.09	50.98	75.53	73.94	28	21	27	27	16	15	13	18	25	26	11	8	11	13	8	9	7	11	11	10	7.16557e+07	1.23061e+08	1.08677e+08	9.41732e+07	1.17602e+08	8.21124e+07	7.94194e+07	6.6149e+07	6.52735e+07	5.94116e+07
High	Master Protein	P62806	Histone H4 OS=Mus musculus GN=Hist1h4a PE=1 SV=2	0	58	15	517	15	1	131.26	143.66	113.63	167.46	350.12	143.65	112.08	134.66	113.02	148.31	45	47	37	54	125	48	37	43	36	45	6	8	8	11	13	8	7	8	9	9	2.98671e+09	1.8479e+09	1.63699e+09	2.26233e+09	1.7108e+09	1.95023e+09	1.58161e+09	2.24136e+09	2.07104e+09	2.73379e+09
High	Master Protein	P62874	Guanine nucleotide-binding protein G(I)/G(S)/G(T) subunit beta-1 OS=Mus musculus GN=Gnb1 PE=1 SV=3	0	49	13	296	6	1	87.71	75.07	89.39	95.9	94.27	79.57	61.14	91.86	83.24	108.06	30	29	34	31	30	27	24	30	26	35	12	12	11	11	9	11	11	11	12	11	3.78628e+07	3.01528e+07	2.37447e+07	2.29832e+07	2.2917e+07	2.72114e+07	2.97997e+07	3.28709e+07	2.03455e+07	2.76466e+07
High	Master Protein	P63318	Protein kinase C gamma type OS=Mus musculus GN=Prkcg PE=1 SV=1	0	48	25	194	22	1	50.14	38.35	41.55	61.4	66.53	45.35	24.92	38.99	38.87	41.62	20	18	19	29	25	23	11	15	17	17	16	15	15	20	17	16	10	12	16	13	7.23698e+07	6.22365e+07	5.06507e+07	5.10263e+07	5.92723e+07	5.56185e+07	4.73054e+07	4.70993e+07	4.84263e+07	5.59461e+07
High	Master Protein	G3X9H5	Huntingtin OS=Mus musculus GN=Htt PE=1 SV=1	0	12	29	118	29	1	24.9	21.31	18.48	26.28	22.34	38.46	17.4	41.6	21.35	54.88	10	7	9	10	9	15	7	19	12	20	9	7	9	10	8	15	7	17	12	15	2.88541e+07	2.15029e+07	2.12761e+07	2.00778e+07	2.54709e+07	3.29119e+07	2.93567e+07	3.10379e+07	2.23108e+07	2.88346e+07
High	Master Protein	Q6IFX2	Keratin, type I cytoskeletal 42 OS=Mus musculus GN=Krt42 PE=1 SV=1	0	40	23	503	9	1	102.17	213.43	135.06	72.55	89.39	111.81	108.19	80.38	287.43	95.61	41	82	56	30	36	42	44	31	104	37	16	20	18	12	15	16	16	11	22	14	9.37027e+07	6.33085e+07	1.70737e+08	3.9928e+08	9.00336e+07	9.30815e+07	5.33032e+08	7.28721e+07	2.35118e+08	1.24385e+08
High	Master Protein	O88322	Nidogen-2 OS=Mus musculus GN=Nid2 PE=1 SV=2	0	31	26	127	25	1	34.51	29.18	17.39	24.55	47.9	48.81	26.83	24.66	47.56	46.99	13	14	8	10	16	17	10	8	15	16	12	12	8	10	16	16	10	8	15	14	6.26307e+07	2.75232e+07	2.40043e+07	4.51287e+07	3.52293e+07	3.34179e+07	4.09765e+07	3.32422e+07	3.8665e+07	5.45512e+07
High	Master Protein	Q11011	Puromycin-sensitive aminopeptidase OS=Mus musculus GN=Npepps PE=1 SV=2	0	38	24	164	24	1	48.97	28.71	30.15	72.2	41.77	30.99	15.83	37.54	35.66	64.04	18	13	18	27	15	16	6	15	14	22	15	13	15	19	12	15	6	14	10	18	4.64103e+07	4.36742e+07	3.34589e+07	2.95119e+07	3.90966e+07	4.82041e+07	3.90063e+07	3.67429e+07	3.21744e+07	3.47445e+07
High	Master Protein	Q8QZT1	Acetyl-CoA acetyltransferase, mitochondrial OS=Mus musculus GN=Acat1 PE=1 SV=1	0	56	17	200	17	1	88.69	61.63	59.67	81.58	104.08	43.61	39.13	47.69	55.23	59.91	26	19	19	24	30	17	12	16	17	20	13	8	11	13	15	10	10	10	12	12	1.63638e+08	8.43932e+07	1.13188e+08	8.95953e+07	8.85629e+07	1.00237e+08	5.75849e+07	5.38182e+07	7.50744e+07	7.45105e+07
High	Master Protein	Q8CI94	Glycogen phosphorylase, brain form OS=Mus musculus GN=Pygb PE=1 SV=3	0	35	23	159	16	1	43.4	32.17	21.22	32.46	54.88	39.84	24.14	56.56	48.52	43.96	14	17	13	15	19	16	10	21	16	18	11	13	10	11	15	13	9	16	14	14	7.80327e+07	4.84288e+07	4.2085e+07	4.35278e+07	5.06068e+07	6.09027e+07	5.21847e+07	5.13837e+07	4.23902e+07	4.12053e+07
High	Master Protein	P28663	Beta-soluble NSF attachment protein OS=Mus musculus GN=Napb PE=1 SV=2	0	72	18	161	15	1	51.05	41.36	46.09	57.61	56.47	53.27	40.21	29.07	39.84	58.46	17	15	19	19	18	18	13	11	13	18	12	12	12	14	14	14	11	10	11	12	8.33964e+07	4.02098e+07	4.29104e+07	3.946e+07	4.50229e+07	4.29253e+07	3.9815e+07	4.33425e+07	5.809e+07	5.5832e+07
High	Master Protein	Q99P72	Reticulon-4 OS=Mus musculus GN=Rtn4 PE=1 SV=2	0	36	25	138	25	1	35.39	27.63	32.68	30.33	40.95	39.39	24.32	28.13	43.1	52.23	13	13	15	12	14	14	9	16	17	15	11	11	12	11	12	13	7	11	15	12	5.46814e+07	3.22552e+07	3.49149e+07	3.91833e+07	3.7538e+07	3.45183e+07	2.72601e+07	2.79509e+07	3.10337e+07	3.57364e+07
High	Master Protein	E9PV24	Fibrinogen alpha chain OS=Mus musculus GN=Fga PE=1 SV=1	0	36	18	265	18	1	94.63	82.91	58.79	71.81	104.86	79.93	53.85	79.57	78.82	115.61	26	27	23	23	34	27	18	27	24	36	14	13	14	12	13	14	12	13	11	16	2.91011e+08	2.46706e+08	2.29447e+08	1.90706e+08	2.50124e+08	3.43039e+08	2.77885e+08	2.11213e+08	2.58695e+08	2.87442e+08
High	Master Protein	Q9Z2U0	Proteasome subunit alpha type-7 OS=Mus musculus GN=Psma7 PE=1 SV=1	0	64	15	336	15	1	126.29	103.67	109.83	148.16	95.79	86.65	78.16	106.69	100.38	110.19	41	31	37	44	27	29	25	35	33	34	13	13	12	14	10	11	12	14	12	13	2.16273e+08	4.36189e+08	3.03933e+08	3.09475e+08	4.20818e+08	3.59447e+08	3.23415e+08	4.04441e+08	3.21294e+08	2.67186e+08
High	Master Protein	D3Z7P3	Glutaminase kidney isoform, mitochondrial OS=Mus musculus GN=Gls PE=1 SV=1	0	46	21	158	21	1	36.92	28.98	25.66	40.4	49.72	27.5	20.08	26.04	23.12	43.99	14	14	16	18	24	14	11	15	13	19	10	13	11	11	15	9	9	12	8	13	6.00069e+07	2.66198e+07	2.84436e+07	3.07007e+07	3.13482e+07	3.10874e+07	2.22276e+07	2.38034e+07	2.93144e+07	2.91034e+07
High	Master Protein	Q9R1P1	Proteasome subunit beta type-3 OS=Mus musculus GN=Psmb3 PE=1 SV=1	0	53	12	376	10	1	136.17	102.83	121.5	160.27	74.69	95.27	80.25	110.75	120.1	112.82	41	35	52	49	27	32	27	38	38	37	7	8	8	10	7	8	9	11	8	9	8.01772e+07	1.6607e+08	1.18031e+08	1.36691e+08	1.79493e+08	1.43578e+08	1.18962e+08	1.64634e+08	1.1899e+08	1.18506e+08
High	Master Protein	Q60597	2-oxoglutarate dehydrogenase, mitochondrial OS=Mus musculus GN=Ogdh PE=1 SV=3	0	38	28	168	23	1	38.46	29.85	38.18	37.77	32.74	27.63	37.95	32.48	49.16	60.07	16	13	17	19	15	13	13	17	20	25	13	11	16	15	13	12	13	13	16	18	3.88297e+07	2.45497e+07	3.50211e+07	1.50689e+07	2.02243e+07	3.47516e+07	1.82171e+07	2.74092e+07	3.49319e+07	3.28222e+07
High	Master Protein	O88342	WD repeat-containing protein 1 OS=Mus musculus GN=Wdr1 PE=1 SV=3	0	52	21	110	21	1	37.82	25.48	28.72	41.86	62.84	40.58	36.3	27.04	37.51	45.25	11	5	10	10	14	14	10	9	13	14	8	3	5	7	11	12	9	7	11	9	9.99468e+07	1.25803e+08	1.29655e+08	1.15672e+08	1.08285e+08	1.40386e+08	1.12954e+08	1.23536e+08	9.96981e+07	1.14164e+08
High	Master Protein	P35486	Pyruvate dehydrogenase E1 component subunit alpha, somatic form, mitochondrial OS=Mus musculus GN=Pdha1 PE=1 SV=1	0	54	19	277	19	1	85.43	62.47	75.51	84.7	76.35	89.85	56.31	70.67	81.76	106.71	30	22	27	29	28	30	20	27	30	34	16	11	10	14	15	17	14	16	16	14	1.25674e+08	1.21862e+08	1.33775e+08	1.24453e+08	1.20299e+08	2.62843e+08	4.53697e+08	2.08578e+08	3.96231e+08	2.58344e+08
High	Master Protein	Q3UHL1	CaM kinase-like vesicle-associated protein OS=Mus musculus GN=Camkv PE=1 SV=2	0	54	21	160	21	1	49.09	34.53	41.7	75.98	69.71	39.11	28.4	24.35	40.34	46.28	17	13	17	24	24	15	10	11	14	15	12	11	14	17	14	11	8	10	12	11	5.84476e+07	4.97746e+07	4.41549e+07	4.23166e+07	4.87553e+07	3.5666e+07	2.76399e+07	3.37043e+07	3.84365e+07	3.769e+07
High	Master Protein	Q0VF55	Calcium-transporting ATPase OS=Mus musculus GN=Atp2b3 PE=1 SV=1	0	26	23	161	10	1	34.32	40.7	51.11	42.54	63.43	41.8	34.64	29.96	35.97	43.57	16	16	22	16	18	17	13	12	15	16	10	11	16	11	11	13	9	8	11	12	1.34729e+07	5.18106e+06	6.53302e+06	6.45141e+06	7.45468e+06	5.71546e+06	3.74651e+06	7.18521e+06	6.47471e+06	7.21531e+06
High	Master Protein	P19137	Laminin subunit alpha-1 OS=Mus musculus GN=Lama1 PE=1 SV=1	0	13	29	157	29	1	48.3	45.63	18.75	29.03	26.7	68.85	27.28	23.49	32.95	52.38	17	17	11	12	11	29	10	15	15	20	16	14	11	12	10	25	10	14	13	16	3.22686e+07	2.73888e+07	2.47338e+07	4.10032e+07	3.79637e+07	4.05697e+07	3.29075e+07	3.80798e+07	4.14557e+07	4.55573e+07
High	Master Protein	Q8BFR5	Elongation factor Tu, mitochondrial OS=Mus musculus GN=Tufm PE=1 SV=1	0	52	17	128	17	1	44.54	26.66	39.22	43.44	66.85	41.27	19.01	24.9	16.08	35.16	15	9	14	16	21	14	7	12	8	12	12	8	12	11	16	11	7	10	8	11	1.27183e+08	5.15737e+07	4.68144e+07	4.70389e+07	5.12503e+07	6.0011e+07	4.36893e+07	3.86998e+07	5.70456e+07	5.4598e+07
High	Master Protein	P97807	Fumarate hydratase, mitochondrial OS=Mus musculus GN=Fh PE=1 SV=3	0	42	14	152	14	1	54.27	22.75	31.6	49.23	62.49	21.91	29.31	25.5	28.56	66.46	21	12	14	19	21	8	10	12	10	25	11	7	7	10	11	6	7	8	8	11	6.65933e+07	3.32058e+07	2.61095e+07	2.76052e+07	3.43638e+07	3.97517e+07	2.71917e+07	2.80625e+07	3.35895e+07	3.01727e+07
High	Master Protein	P49722	Proteasome subunit alpha type-2 OS=Mus musculus GN=Psma2 PE=1 SV=3	0	64	13	248	13	1	103.61	70.61	66.72	94.9	73.04	63.77	54.67	72.82	82.5	89.63	28	24	24	28	26	20	20	24	28	26	10	10	10	11	10	8	9	12	12	11	5.89031e+07	1.87439e+08	1.34561e+08	1.48282e+08	1.91357e+08	1.50574e+08	1.44258e+08	1.93257e+08	1.33888e+08	1.15359e+08
High	Master Protein	P50446	Keratin, type II cytoskeletal 6A OS=Mus musculus GN=Krt6a PE=1 SV=3	0	30	26	569	4	1	103.37	234.87	120.14	76.53	133.61	98.14	138.26	77.48	370.81	86.89	40	92	53	33	55	36	50	31	146	33	15	20	17	13	16	15	17	13	22	15	7.48312e+07	6.59079e+07	9.14829e+07	2.14979e+08	4.83864e+07	3.11048e+07	6.80846e+08	2.4359e+07	2.31328e+08	8.30901e+07
High	Master Protein	P46660	Alpha-internexin OS=Mus musculus GN=Ina PE=1 SV=3	0	58	27	232	22	1	72.48	53.74	67.74	67.49	90.1	42.91	56.67	58.71	73.26	85.37	24	19	25	23	30	16	20	22	25	28	18	15	19	16	19	14	17	16	18	18	1.14994e+08	5.90005e+07	7.49387e+07	6.37989e+07	7.57287e+07	1.02026e+08	7.21621e+07	8.04803e+07	9.72902e+07	8.69425e+07
High	Master Protein	E9QKR0	Guanine nucleotide-binding protein G(I)/G(S)/G(T) subunit beta-2 OS=Mus musculus GN=Gnb2 PE=1 SV=1	0	52	14	304	7	1	90.65	84.37	88.67	90.45	101.66	84.42	64.54	88.31	90.94	117.76	31	28	31	30	34	27	23	31	30	39	11	10	11	11	11	8	10	11	11	10	3.68553e+08	2.57346e+08	2.15986e+08	2.04422e+08	2.07434e+08	3.33955e+08	3.00081e+08	3.44817e+08	4.12929e+08	3.96229e+08
High	Master Protein	Q8K0U4	Heat shock 70 kDa protein 12A OS=Mus musculus GN=Hspa12a PE=1 SV=1	0	42	22	151	22	1	60.24	38.56	32.71	46.54	65.37	50.44	30.58	45.26	36.77	44.64	19	14	13	15	22	15	12	13	14	14	15	12	11	13	15	11	10	11	11	10	7.52923e+07	4.87306e+07	4.51066e+07	4.29071e+07	5.43254e+07	5.16705e+07	4.40801e+07	4.89771e+07	5.30286e+07	5.12764e+07
High	Master Protein	P99026	Proteasome subunit beta type-4 OS=Mus musculus GN=Psmb4 PE=1 SV=1	0	48	8	261	8	1	122.42	90.19	89.25	129.25	35.93	73.13	54.72	83.5	93.01	109.53	36	28	28	35	12	24	17	27	24	30	7	7	7	7	7	7	7	7	5	8	8.70288e+07	1.96039e+08	1.55598e+08	1.68076e+08	1.97886e+08	1.76475e+08	1.67792e+08	1.96813e+08	1.78337e+08	1.39459e+08
High	Master Protein	O35526	Syntaxin-1A OS=Mus musculus GN=Stx1a PE=1 SV=3	0	57	15	181	14	1	56.93	52.33	63.55	63.51	57.38	66.25	26.03	48.27	48.67	54.44	18	17	22	23	17	21	9	18	17	19	11	8	12	9	10	12	6	9	10	10	7.37329e+07	7.56243e+07	8.18999e+07	7.73948e+07	7.7409e+07	6.60847e+07	6.54771e+07	5.9413e+07	6.15647e+07	9.06375e+07
High	Master Protein	A0A140LHL5	NAD-dependent protein deacetylase sirtuin-2 OS=Mus musculus GN=Sirt2 PE=1 SV=1	0	62	17	188	17	1	49.61	42.04	54.59	62.89	28.06	97.65	47.03	76.08	78.67	88.44	14	16	20	18	10	26	15	21	22	26	9	10	11	12	8	14	12	12	14	15	5.58296e+07	5.48933e+07	5.89957e+07	4.71966e+07	5.59416e+07	1.0364e+08	9.1075e+07	9.04763e+07	9.35961e+07	1.26729e+08
High	Master Protein	Q9CZU6	Citrate synthase, mitochondrial OS=Mus musculus GN=Cs PE=1 SV=1	0	49	17	244	17	1	73.5	64.17	79.42	72.19	100.25	50.85	42.81	51.74	55.36	92.01	26	23	33	25	30	20	18	22	19	28	12	11	13	11	14	13	11	11	10	15	1.93177e+08	1.11082e+08	1.08112e+08	9.2395e+07	1.1049e+08	1.4403e+08	9.12243e+07	8.83457e+07	1.33386e+08	1.06719e+08
High	Master Protein	P17751	Triosephosphate isomerase OS=Mus musculus GN=Tpi1 PE=1 SV=4	0	57	14	296	14	1	115.83	81.71	92.01	123.91	141.91	73.76	77.3	79.54	98.12	114.37	33	28	25	36	42	21	23	28	28	32	14	13	11	12	13	12	11	10	12	13	3.40302e+08	3.47684e+08	2.58088e+08	2.52434e+08	3.78069e+08	3.96224e+08	2.81171e+08	2.87784e+08	3.12221e+08	2.37218e+08
High	Master Protein	Q3UER8	Fibrinogen gamma chain OS=Mus musculus GN=Fgg PE=1 SV=1	0	50	20	223	20	1	67.4	62.94	37.76	75.7	109.21	64.14	28.8	65.51	69.8	103.74	22	20	12	24	34	21	10	24	23	33	14	12	8	14	17	12	9	12	14	16	2.03038e+08	9.5735e+07	5.74352e+07	1.04861e+08	9.91453e+07	1.58114e+08	8.18102e+07	7.41212e+07	6.62688e+07	9.57011e+07
High	Master Protein	P63328	Serine/threonine-protein phosphatase 2B catalytic subunit alpha isoform OS=Mus musculus GN=Ppp3ca PE=1 SV=1	0	44	18	285	10	1	88.31	75.44	79.06	74.69	81.37	74.56	42	63.72	72.16	87.89	32	27	32	30	31	27	17	27	30	32	15	14	16	15	14	14	12	14	16	16	2.46823e+08	1.33672e+08	1.41104e+08	1.31188e+08	1.38449e+08	1.37213e+08	9.97108e+07	9.67856e+07	1.17951e+08	1.25792e+08
High	Master Protein	Q62108	Disks large homolog 4 OS=Mus musculus GN=Dlg4 PE=1 SV=1	0	36	18	177	16	1	67.43	60.91	63.23	70.84	79.94	46.29	22.14	51.71	43.33	58.64	19	19	22	23	21	15	9	18	14	17	14	14	13	13	14	12	8	13	11	13	7.80826e+07	5.70225e+07	5.88583e+07	4.28779e+07	5.97172e+07	5.07273e+07	3.25226e+07	4.49584e+07	3.07007e+07	3.32085e+07
High	Master Protein	Q9ESM3	Hyaluronan and proteoglycan link protein 2 OS=Mus musculus GN=Hapln2 PE=1 SV=1	0	57	19	223	19	1	4.79	4.54	2.29	9.09	5.07	107.18	80.43	110.89	128.76	143.23	3	2	2	3	2	38	34	46	42	51	3	2	2	3	2	13	14	16	15	16	1.64116e+07	1.38813e+07	1.0835e+07	9.64245e+06	1.13997e+07	6.73294e+08	6.42561e+08	8.15536e+08	4.7499e+08	7.01241e+08
High	Master Protein	V9GX76	Unconventional myosin-VI OS=Mus musculus GN=Myo6 PE=1 SV=1	0	27	25	126	25	1	19.11	9.58	20.19	18.77	9.96	37.73	17.21	46.03	54.16	43.48	9	4	9	10	7	15	9	23	22	18	8	4	8	9	7	15	9	15	18	14	2.2341e+07	1.50685e+07	1.28251e+07	1.09085e+07	1.79895e+07	3.66915e+07	2.84291e+07	3.63129e+07	3.02645e+07	3.02149e+07
High	Master Protein	P17427	AP-2 complex subunit alpha-2 OS=Mus musculus GN=Ap2a2 PE=1 SV=2	0	37	25	170	19	1	45.21	29.49	37.11	40.32	50.19	42.46	23.02	29.85	39.42	37.59	17	15	19	21	23	17	9	13	19	17	12	12	13	14	16	11	7	10	13	13	3.89403e+07	1.99196e+07	2.4699e+07	2.18095e+07	2.47385e+07	2.31518e+07	2.03576e+07	2.23804e+07	2.24758e+07	2.20491e+07
High	Master Protein	Q61553	Fascin OS=Mus musculus GN=Fscn1 PE=1 SV=4	0	55	22	192	22	1	59.28	44.93	49.29	65.01	65.1	45.55	39.8	46.94	45.06	73.72	21	14	21	26	25	15	15	15	15	25	13	9	12	13	12	9	10	12	11	16	7.69354e+07	6.22645e+07	5.57748e+07	5.93797e+07	6.57943e+07	8.70442e+07	6.97406e+07	8.03392e+07	9.38997e+07	8.6433e+07
High	Master Protein	F6VW30	14-3-3 protein theta (Fragment) OS=Mus musculus GN=Ywhaq PE=1 SV=1	0	42	17	326	12	1	102.83	82.74	82.42	94.6	135.74	70.94	70.31	67.89	80.56	98.57	36	29	33	32	52	25	25	26	33	35	12	12	10	10	10	10	9	9	13	12	1.2038e+08	2.08838e+08	2.15756e+08	1.97486e+08	2.18294e+08	2.08822e+08	1.61911e+08	1.85193e+08	1.81201e+08	1.91332e+08
High	Master Protein	Q9CZ13	Cytochrome b-c1 complex subunit 1, mitochondrial OS=Mus musculus GN=Uqcrc1 PE=1 SV=2	0	50	18	198	18	1	38.41	49.73	61.54	55.37	72.63	47.48	36.89	44.9	48.02	60.51	14	20	27	21	22	17	16	19	20	22	10	11	15	12	12	13	12	13	12	12	9.88915e+07	4.53742e+07	6.37826e+07	6.11061e+07	5.7843e+07	6.84215e+07	5.26864e+07	5.06061e+07	4.84189e+07	5.54815e+07
High	Master Protein	P17156	Heat shock-related 70 kDa protein 2 OS=Mus musculus GN=Hspa2 PE=1 SV=2	0	30	17	277	7	1	99.68	78.55	92.44	111.12	94.1	91.9	62.52	86.98	90.78	111.92	28	27	28	31	27	27	18	28	30	33	13	12	13	14	11	12	9	14	13	12	4.11808e+06	3.07986e+06	3.10137e+06	2.06064e+06	3.14165e+06	4.69268e+06	3.43205e+06	4.11403e+06	4.44673e+06	3.47867e+06
High	Master Protein	Q91XM9	Disks large homolog 2 OS=Mus musculus GN=Dlg2 PE=1 SV=2	0	42	23	126	21	1	43.81	28.19	36.02	57.28	46.83	20.65	6.26	20.17	14.58	38.7	15	11	17	21	17	10	2	12	7	14	13	9	12	15	14	8	2	9	6	12	4.18641e+07	2.91355e+07	3.07379e+07	2.49707e+07	2.57917e+07	2.91923e+07	1.64885e+07	2.08599e+07	1.36128e+07	1.51365e+07
High	Master Protein	Q60932	Voltage-dependent anion-selective channel protein 1 OS=Mus musculus GN=Vdac1 PE=1 SV=3	0	64	15	448	14	1	147.36	124.21	205.03	159.46	141.1	99.51	74.84	108.71	172.28	149.2	47	41	68	51	41	32	25	39	56	48	13	11	15	15	13	11	14	14	15	14	3.405e+08	2.73411e+08	4.24993e+08	2.52383e+08	3.678e+08	3.01206e+08	3.22729e+08	2.08019e+08	1.98886e+08	1.63509e+08
High	Master Protein	Q9CQV8	14-3-3 protein beta/alpha OS=Mus musculus GN=Ywhab PE=1 SV=3	0	64	14	368	7	1	113.23	98.73	107.14	112.62	142.61	93.84	70.6	88.5	87.64	108.67	40	36	42	37	54	33	27	32	31	36	11	11	11	13	11	11	10	12	10	11	1.39723e+08	7.46048e+07	6.62611e+07	6.35201e+07	8.02421e+07	7.52312e+07	6.22404e+07	6.29213e+07	1.02058e+08	7.54796e+07
High	Master Protein	A0A0R4J117	Immunoglobulin superfamily member 8 OS=Mus musculus GN=Igsf8 PE=1 SV=1	0	39	14	144	14	1	38.55	51.46	59.32	67.38	35.3	69.01	41.85	67.79	50.87	37.35	11	14	16	21	11	16	11	19	14	11	8	8	10	9	7	9	9	11	8	8	4.93219e+07	8.17001e+07	8.14525e+07	6.4377e+07	6.4225e+07	8.75958e+07	9.72261e+07	1.16594e+08	9.21623e+07	1.19926e+08
High	Master Protein	Q91VB8	Alpha globin 1 OS=Mus musculus GN=haemaglobin alpha 1 PE=1 SV=1	0	84	9	397	9	1	159.52	184.31	142.82	167.2	202.17	135.8	76.04	110.61	124.61	176.92	42	46	37	36	67	36	21	31	34	47	7	7	7	7	7	7	6	8	7	8	1.81157e+09	1.16474e+09	6.72585e+08	1.13108e+09	1.22854e+09	1.27691e+09	7.47487e+08	6.40982e+08	6.68764e+08	8.86337e+08
High	Master Protein	Q91VA7	Isocitrate dehydrogenase [NAD] subunit, mitochondrial OS=Mus musculus GN=Idh3b PE=1 SV=1	0	51	17	189	17	1	53.47	35.16	34.37	69.51	63.29	50.76	29.86	28.92	40.29	52.31	21	18	17	23	24	23	11	14	17	21	15	13	13	15	16	13	9	11	12	13	1.30192e+08	5.45965e+07	5.2209e+07	7.36167e+07	6.15553e+07	7.36228e+07	5.18563e+07	5.20568e+07	6.83885e+07	7.00135e+07
High	Master Protein	Q791T5	Mitochondrial carrier homolog 1 OS=Mus musculus GN=Mtch1 PE=1 SV=1	0	45	13	256	13	1	66.87	78.84	70.04	106.22	55.33	79.58	57.16	85.08	89.03	109.09	18	19	23	30	21	32	18	26	31	38	5	9	9	10	8	9	9	10	7	8	1.15724e+08	7.44686e+07	7.68079e+07	7.5022e+07	7.87553e+07	1.2609e+08	1.13921e+08	1.10592e+08	9.97609e+07	1.10473e+08
High	Master Protein	P08551	Neurofilament light polypeptide OS=Mus musculus GN=Nefl PE=1 SV=5	0	47	22	205	18	1	60.8	44.46	55.03	27.23	57.41	52.69	48.08	46.63	74.06	67.16	20	19	22	9	22	21	18	22	27	25	15	14	17	8	14	16	15	17	19	17	9.3462e+07	4.43601e+07	4.50947e+07	3.7569e+07	5.2797e+07	6.32963e+07	5.70602e+07	5.62282e+07	7.16581e+07	5.51859e+07
High	Master Protein	Q8C605	ATP-dependent 6-phosphofructokinase OS=Mus musculus GN=Pfkp PE=1 SV=1	0	37	22	139	19	1	43.6	13.58	29.35	49.59	47.67	30.19	32.63	37.83	26.61	46.08	15	7	13	19	17	12	13	15	11	17	11	6	10	14	11	9	12	10	9	13	6.54825e+07	4.24786e+07	3.74653e+07	3.40274e+07	5.16534e+07	5.12169e+07	3.83028e+07	4.17047e+07	6.49247e+07	4.78772e+07
High	Master Protein	Q8BTM8	Filamin-A OS=Mus musculus GN=Flna PE=1 SV=5	0	19	29	82	29	1	40.43	22.71	27.5	30.59	63.13	2.15		0	5.75	2.62	16	12	13	10	22	2		1	3	3	15	12	13	10	21	2		1	3	3	5.5002e+07	2.61624e+07	2.32386e+07	2.65813e+07	2.75374e+07	1.47325e+07	1.24651e+07	1.3391e+07	1.34394e+07	1.45409e+07
High	Master Protein	Q99JY9	Actin-related protein 3 OS=Mus musculus GN=Actr3 PE=1 SV=3	0	67	21	229	16	1	88.53	55.85	49.29	83.5	34.2	30.66	35.41	42.25	59.08	68.08	32	26	25	33	15	16	12	19	24	27	14	14	14	15	12	11	9	12	15	16	4.18761e+07	7.54524e+07	6.40541e+07	6.24861e+07	7.49003e+07	5.94013e+07	6.08203e+07	5.1146e+07	5.03819e+07	5.1051e+07
High	Master Protein	Q3UHJ0	AP2-associated protein kinase 1 OS=Mus musculus GN=Aak1 PE=1 SV=2	0	39	22	119	21	1	39.48	22.13	30.71	35.31	37.49	25.15	7.95	13.18	29.53	38.31	16	9	13	15	14	10	4	9	13	16	13	8	11	14	12	10	4	9	12	14	3.54744e+07	1.93881e+07	2.01574e+07	1.77605e+07	2.11927e+07	1.72653e+07	1.30405e+07	1.41626e+07	9.46871e+06	1.69075e+07
High	Master Protein	P26645	Myristoylated alanine-rich C-kinase substrate OS=Mus musculus GN=Marcks PE=1 SV=2	0	48	10	118	10	1	80.54	38.21	52.31	58.34	57.98	38.56	31.69	46.11	30.8	38.4	18	12	15	13	12	10	8	13	8	9	10	8	8	8	8	7	6	9	6	6	1.37776e+08	8.13967e+07	5.98201e+07	4.52035e+07	9.48317e+07	4.79024e+07	3.52721e+07	3.90135e+07	5.01032e+07	4.03622e+07
High	Master Protein	G5E8G3	MCG9827 OS=Mus musculus GN=Opcml PE=1 SV=1	0	37	14	501	2	1	164.74	128.8	128.1	149.25	96.63	115.08	78.96	111.36	108.17	135.55	61	52	58	57	48	49	35	44	46	51	13	12	13	14	11	13	10	11	13	14	4.32166e+06	3.66937e+07	2.86749e+07	6.26039e+06	7.22834e+06	3.53058e+07	2.29299e+06	7.93575e+06	4.04028e+06	7.02357e+06
High	Master Protein	Q6DFY2	Opioid binding protein/cell adhesion molecule-like OS=Mus musculus GN=Opcml PE=1 SV=1	0	38	15	521	3	1	177.87	135.5	136.89	162.22	108.49	123.56	86.02	133.96	117.55	134.89	64	52	59	59	51	51	37	49	49	50	14	12	13	14	11	13	12	12	14	14	6.3058e+08	7.01992e+08	6.34092e+08	8.4718e+08	7.75734e+08	6.28871e+08	5.45938e+08	7.24503e+08	6.5653e+08	7.36147e+08
High	Master Protein	Q9Z0E0	Neurochondrin OS=Mus musculus GN=Ncdn PE=1 SV=1	0	44	20	124	20	1	46.79	12.95	25.89	38.49	23.17	27.99	29.57	25.94	25.09	46.71	20	6	12	17	11	10	11	10	10	17	13	5	10	12	9	9	10	9	9	14	4.82424e+07	3.34048e+07	2.8089e+07	2.43788e+07	3.69502e+07	3.51418e+07	2.46828e+07	2.8068e+07	3.6636e+07	2.84573e+07
High	Master Protein	P05201	Aspartate aminotransferase, cytoplasmic OS=Mus musculus GN=Got1 PE=1 SV=3	0	62	21	253	21	1	91.16	46.75	71.39	77.81	78.29	52.27	71.92	69.48	76.41	87.97	30	18	27	28	30	18	25	24	26	27	14	9	15	16	16	11	13	13	14	15	2.74006e+08	1.88922e+08	1.49456e+08	1.3131e+08	1.95619e+08	2.42959e+08	1.84751e+08	1.74946e+08	1.85874e+08	1.27847e+08
High	Master Protein	Q99LX0	Protein DJ-1 OS=Mus musculus GN=Park7 PE=1 SV=1	0	52	8	115	8	1	30.06	35.2	37.5	61.96	69	42.4	22.11	38.26	41.99	63.77	8	10	9	15	18	11	6	12	13	13	5	6	6	7	7	8	5	6	7	7	5.86982e+07	4.22969e+07	3.03064e+07	2.87785e+07	4.50779e+07	4.72002e+07	3.28378e+07	3.33538e+07	4.21176e+07	3.19544e+07
High	Master Protein	Q80Z24	Neuronal growth regulator 1 OS=Mus musculus GN=Negr1 PE=1 SV=1	0	40	11	572	11	1	225.68	229.46	189.91	223.93	152.29	181.53	106.78	194.36	158.71	189.94	66	71	61	64	48	55	36	62	50	59	8	9	10	10	9	8	8	9	8	8	1.90106e+08	1.86481e+08	1.55104e+08	2.24374e+08	2.22661e+08	1.6508e+08	1.50631e+08	2.14885e+08	2.08799e+08	2.28563e+08
High	Master Protein	P48771	Cytochrome c oxidase subunit 7A2, mitochondrial OS=Mus musculus GN=Cox7a2 PE=1 SV=2	0	58	4	201	4	1	73.11	68.82	65.33	75.02	76.23	46.54	39.09	78.26	86.42	82.92	22	20	18	20	23	16	12	23	24	23	4	4	4	4	4	3	3	4	4	4	3.20155e+08	3.29662e+08	3.82468e+08	3.64965e+08	3.73968e+08	5.56334e+08	6.69699e+08	3.5621e+08	2.6668e+08	3.86702e+08
High	Master Protein	Q9Z0P4	Paralemmin-1 OS=Mus musculus GN=Palm PE=1 SV=1	0	61	18	158	17	1	54.34	49.91	64.12	68.05	87.66	47.76	23.69	23.04	33.44	49.54	19	15	21	23	26	14	7	9	10	14	12	9	12	13	15	9	5	7	6	8	1.68508e+08	8.42002e+07	7.12873e+07	5.94609e+07	6.63597e+07	5.77445e+07	4.37044e+07	4.09089e+07	4.47156e+07	7.01146e+07
High	Master Protein	Q9CQ22	Ragulator complex protein LAMTOR1 OS=Mus musculus GN=Lamtor1 PE=1 SV=1	0	75	10	216	10	1	90.52	80.64	68.95	79.28	41.75	79.76	50.3	80.77	80.06	94.1	24	26	20	21	14	22	15	24	25	25	9	9	8	8	5	10	8	9	8	8	4.91958e+07	5.54053e+07	4.84149e+07	7.3695e+07	6.50305e+07	7.82815e+07	7.40103e+07	1.05564e+08	6.596e+07	1.06258e+08
High	Master Protein	Q9CR62	Mitochondrial 2-oxoglutarate/malate carrier protein OS=Mus musculus GN=Slc25a11 PE=1 SV=3	0	55	16	268	16	1	91.76	79.01	59.7	79.27	86.66	84.56	53.8	73.37	70.11	85.98	29	29	24	29	28	27	21	29	25	27	12	12	11	13	13	12	13	14	12	12	1.04681e+08	6.19783e+07	6.21896e+07	8.08882e+07	7.50317e+07	8.99856e+07	7.45975e+07	8.33277e+07	6.58912e+07	9.01768e+07
High	Master Protein	P14094	Sodium/potassium-transporting ATPase subunit beta-1 OS=Mus musculus GN=Atp1b1 PE=1 SV=1	0	43	13	297	13	1	80.34	76.99	85.77	77.4	85.38	72.98	42.11	69.77	95.4	80.82	30	30	34	31	32	27	19	31	34	29	9	10	10	10	11	11	11	12	13	11	4.40915e+08	2.4599e+08	2.8923e+08	2.5592e+08	2.80086e+08	2.92517e+08	2.63565e+08	2.6442e+08	2.78313e+08	2.99802e+08
High	Master Protein	Q9EQF6	Dihydropyrimidinase-related protein 5 OS=Mus musculus GN=Dpysl5 PE=1 SV=1	0	45	18	125	18	1	54.77	43.46	51.58	64.2	68.82	23.87	7.48	16.91	27.15	34.58	16	14	18	19	20	7	4	6	10	11	10	11	12	12	16	6	4	5	8	9	8.04561e+07	5.22422e+07	4.42505e+07	4.76952e+07	5.46229e+07	2.90515e+07	2.27507e+07	2.322e+07	2.52355e+07	2.36225e+07
High	Master Protein	Q8R2Z5	von Willebrand factor A domain-containing protein 1 OS=Mus musculus GN=Vwa1 PE=1 SV=1	0	57	13	130	13	1	40.17	53.76	39.72	38.75	70.87	33.78	24.08	24.21	27.25	49.02	14	17	15	13	19	11	8	10	9	14	7	10	8	8	10	7	6	8	6	9	6.51265e+07	2.78189e+07	2.42793e+07	6.24187e+07	2.91367e+07	3.53045e+07	2.57977e+07	2.0803e+07	1.99324e+07	3.05816e+07
High	Master Protein	E9Q7L0	Oxoglutarate dehydrogenase-like OS=Mus musculus GN=Ogdhl PE=1 SV=1	0	30	19	112	14	1	27.63	22.59	25.75	36.5	34.13	29.63	27.53	21.18	22.49	26.4	9	7	12	17	15	9	11	13	7	12	8	6	9	14	13	7	9	9	6	9	1.79724e+07	1.21457e+07	1.25557e+07	1.22586e+07	1.40827e+07	1.88236e+07	1.41347e+07	1.61754e+07	1.61678e+07	1.74653e+07
High	Master Protein	O35136	Neural cell adhesion molecule 2 OS=Mus musculus GN=Ncam2 PE=1 SV=1	0	35	22	203	22	1	86.26	51.54	58.52	76.55	37.91	61.94	30.67	56.86	55.19	63.22	28	20	21	26	14	22	12	20	19	21	16	15	15	18	11	17	11	14	14	15	1.56919e+08	1.1374e+08	1.91665e+08	2.51876e+08	1.01242e+08	1.10278e+08	2.26978e+08	7.94283e+07	1.60363e+08	9.86979e+07
High	Master Protein	Q04857	Collagen alpha-1(VI) chain OS=Mus musculus GN=Col6a1 PE=1 SV=1	0	20	14	140	14	1	41.81	29.37	31.65	49.1	36.09	60.97	33.62	45.9	53.84	44.32	13	11	12	17	10	21	11	14	17	14	9	8	10	10	9	14	10	10	11	12	4.44455e+07	4.47156e+07	4.5526e+07	7.60013e+07	4.78111e+07	5.0961e+07	5.53896e+07	4.5176e+07	4.35539e+07	8.14416e+07
High	Master Protein	O55143	Sarcoplasmic/endoplasmic reticulum calcium ATPase 2 OS=Mus musculus GN=Atp2a2 PE=1 SV=2	0	30	26	137	17	1	44.05	48.55	48.35	42.68	54.13	29.42	18.45	22.85	14.7	22.89	16	19	19	14	18	12	8	11	10	10	14	16	16	13	14	11	8	10	9	9	5.59846e+07	3.66256e+07	4.35456e+07	6.26183e+07	4.10335e+07	3.96789e+07	3.32002e+07	3.43e+07	3.6743e+07	3.71551e+07
High	Master Protein	Q76MZ3	Serine/threonine-protein phosphatase 2A 65 kDa regulatory subunit A alpha isoform OS=Mus musculus GN=Ppp2r1a PE=1 SV=3	0	36	17	159	17	1	67.29	33.57	39.81	42.42	26.51	48.44	36.25	36.88	44.4	62.91	21	12	15	19	10	16	12	15	19	20	14	6	10	12	8	12	7	10	13	13	6.7694e+07	5.76953e+07	5.19688e+07	4.50534e+07	6.91349e+07	7.40273e+07	4.66216e+07	4.44354e+07	5.04456e+07	4.56872e+07
High	Master Protein	O88507	Ciliary neurotrophic factor receptor subunit alpha OS=Mus musculus GN=Cntfr PE=1 SV=2	0	43	13	208	13	1	81.82	70.95	42.27	101.22	48.37	87.74	40.98	61.36	57.11	72.14	28	21	17	35	13	23	12	22	17	20	10	9	9	13	8	10	9	10	10	9	1.1693e+08	1.3503e+08	9.97429e+07	1.48092e+08	1.43334e+08	1.40719e+08	1.3519e+08	1.66101e+08	1.58059e+08	1.98241e+08
High	Master Protein	E9Q912	RAP1, GTP-GDP dissociation stimulator 1 OS=Mus musculus GN=Rap1gds1 PE=1 SV=1	0	46	19	99	19	1	40.9	21.59	34.9	28.5	22.37	30.2	22.43	20.65	19.45	36.82	17	7	11	13	9	9	8	7	6	12	12	7	10	10	9	8	7	6	6	10	3.79797e+07	2.77349e+07	2.01357e+07	1.95556e+07	3.28936e+07	3.04665e+07	2.26312e+07	2.50233e+07	2.49344e+07	2.93942e+07
High	Master Protein	A2AE89	Glutathione S-transferase Mu 1 OS=Mus musculus GN=Gstm1 PE=1 SV=2	0	55	16	293	11	1	66.3	57.17	55.54	75.76	72.09	87.35	70.83	76.9	86.08	114.27	25	24	25	28	28	33	27	29	32	42	11	11	10	10	13	13	12	13	14	12	2.00328e+08	1.16111e+08	7.63165e+07	9.27464e+07	1.12869e+08	1.75938e+08	1.24175e+08	1.18355e+08	1.66686e+08	1.65476e+08
High	Master Protein	O08539	Myc box-dependent-interacting protein 1 OS=Mus musculus GN=Bin1 PE=1 SV=1	0	44	18	130	2	1	25.93	12.33	21.23	30.62	22.78	44.64	31.85	36.75	45.64	50.39	11	6	13	11	8	18	11	15	17	20	9	5	9	7	7	14	10	14	13	12	4.61058e+07	3.47286e+07	3.2494e+07	2.77806e+07	3.24457e+07	7.58095e+07	6.36311e+07	7.40477e+07	7.51696e+07	7.57881e+07
High	Master Protein	E9Q1G8	Septin-7 OS=Mus musculus GN=Sept7 PE=1 SV=2	0	42	17	199	16	1	61.17	48.91	63.92	79.2	65.6	56.03	36.86	55.04	59.96	60.91	20	17	22	26	23	18	13	19	19	22	13	11	13	13	13	12	7	11	11	11	1.6983e+08	1.11843e+08	1.08359e+08	9.14924e+07	9.78058e+07	1.16151e+08	9.51557e+07	9.73064e+07	1.0813e+08	1.0316e+08
High	Master Protein	H3BIV5	A-kinase anchor protein 5 OS=Mus musculus GN=Akap5 PE=1 SV=1	0	50	18	86	18	1	32.83	20.77	31.55	35.2	34.7	18.61	8.57	11.07	18.65	39.85	10	10	12	9	12	7	3	7	5	11	10	9	10	7	11	7	3	6	5	10	3.54674e+07	2.65204e+07	2.60908e+07	1.80409e+07	2.75142e+07	2.38655e+07	1.52574e+07	1.84288e+07	1.76898e+07	2.00889e+07
High	Master Protein	P61750	ADP-ribosylation factor 4 OS=Mus musculus GN=Arf4 PE=1 SV=2	0	66	10	224	4	1	66.01	68.4	55.69	86.26	98.09	84.98	56.71	77.54	78.1	103.16	18	21	19	22	26	26	16	21	25	30	5	7	7	7	7	9	6	9	8	8	1.83453e+07	1.31939e+07	9.46107e+06	9.1949e+06	1.16895e+07	5.58207e+07	4.74198e+07	4.24565e+07	6.78246e+07	7.14964e+07
High	Master Protein	P80314	T-complex protein 1 subunit beta OS=Mus musculus GN=Cct2 PE=1 SV=4	0	51	19	92	19	1	29.91	14.76	12.24	17.52	31.35	24.06	20.9	18.75	17.06	43.82	12	5	7	8	9	10	8	9	8	16	11	4	7	7	9	10	7	8	7	14	3.18542e+07	2.18697e+07	1.80635e+07	1.41076e+07	1.69294e+07	2.52293e+07	1.82169e+07	2.30649e+07	2.50203e+07	2.39826e+07
High	Master Protein	P47754	F-actin-capping protein subunit alpha-2 OS=Mus musculus GN=Capza2 PE=1 SV=3	0	65	12	201	10	1	116.47	61.83	88.42	82.49	49.83	47.01	45.05	59.02	83.88	94.62	30	20	27	21	15	13	12	16	22	25	11	10	11	10	9	10	8	11	10	12	6.68735e+07	1.05169e+08	8.57497e+07	8.23769e+07	1.09618e+08	7.37996e+07	6.62189e+07	6.54428e+07	5.49202e+07	4.3928e+07
High	Master Protein	P27659	60S ribosomal protein L3 OS=Mus musculus GN=Rpl3 PE=1 SV=3	0	40	15	166	15	1	54.12	40.16	52.67	47.6	39.27	57.33	38.36	46.86	56.49	76.87	17	14	18	16	11	20	13	15	19	23	11	9	11	11	7	12	9	9	11	13	5.56235e+07	6.39325e+07	7.58535e+07	6.29641e+07	6.51038e+07	1.21083e+08	1.01734e+08	9.45016e+07	9.25459e+07	1.23297e+08
High	Master Protein	Q6P6I8	Signal-regulatory protein alpha OS=Mus musculus GN=Sirpa PE=1 SV=1	0	31	11	138	1	1	59.03	48.06	57.64	72.96	60.17	60.79	16.95	44.63	47.88	46	15	12	18	18	15	15	5	13	15	12	8	7	7	9	8	9	4	9	9	7	5.66215e+07	4.57575e+07	5.15996e+07	4.45531e+07	3.96065e+07	3.79972e+07	3.47379e+07	5.17124e+07	4.00295e+07	5.93011e+07
High	Master Protein	F6RT34	Myelin basic protein (Fragment) OS=Mus musculus GN=Mbp PE=1 SV=1	0	51	13	601	13	1	152.22	122.01	117.83	141.04	257.4	247.84	160.27	222.18	253.64	253.78	44	40	36	42	86	78	49	69	80	77	7	7	7	8	13	9	9	9	10	9	1.6976e+09	1.37381e+09	1.12404e+09	1.26174e+09	1.54377e+09	2.73429e+09	2.36193e+09	2.32806e+09	2.38799e+09	3.42999e+09
High	Master Protein	Q6P1B9	Bin1 protein OS=Mus musculus GN=Bin1 PE=1 SV=1	0	51	17	125	1	1	25.93	12.33	16.55	30.62	22.78	42.45	29.79	34.74	43.43	49.77	11	6	12	11	8	17	10	14	16	20	9	5	8	7	7	13	9	13	12	12					1.04434e+06	7.06661e+06	5.41208e+06	6.07505e+06	6.66683e+06	8.14377e+06
High	Master Protein	O08688	Calpain-5 OS=Mus musculus GN=Capn5 PE=1 SV=1	0	38	19	103	19	1	25.14	15.62	13.76	27.48	8.01	31.82	17.78	37.86	49.59	49.75	7	6	8	11	4	12	6	15	18	16	5	5	6	9	4	9	6	10	12	10	1.733e+07	3.76691e+07	3.02379e+07	2.75455e+07	3.56813e+07	7.41542e+07	6.54259e+07	6.84283e+07	4.01673e+07	7.79171e+07
High	Master Protein	Q9QXS1	Plectin OS=Mus musculus GN=Plec PE=1 SV=3	0	10	31	82	29	1	25	6.92	20.89	16.79	31.25	9.52	6.69	6.83	33.4	17.78	14	4	9	9	13	3	4	6	12	8	12	3	9	9	13	3	4	6	11	8	2.74605e+07	1.504e+07	2.06683e+07	2.07577e+07	1.83878e+07	2.53603e+07	3.15751e+07	2.27469e+07	1.62435e+07	2.48024e+07
High	Master Protein	Q9Z2Q6	Septin-5 OS=Mus musculus GN=Sept5 PE=1 SV=2	0	60	18	199	16	1	51.51	48.59	73.73	71.73	68.39	60.69	39.62	48.97	65.27	61.6	18	16	24	26	21	20	13	18	23	20	10	8	12	14	11	12	7	12	12	12	1.03016e+08	7.1312e+07	7.25579e+07	7.16136e+07	6.06912e+07	7.50211e+07	5.56717e+07	5.83175e+07	4.55502e+07	5.54408e+07
High	Master Protein	Q9CVB6	Actin-related protein 2/3 complex subunit 2 OS=Mus musculus GN=Arpc2 PE=1 SV=3	0	68	18	201	18	1	77.79	42.99	67.63	85.88	30.06	30.52	38.35	49.11	60.04	52.43	26	16	29	27	12	13	16	23	22	17	14	11	15	14	9	9	11	14	13	12	4.6972e+08	5.40301e+08	4.8314e+08	5.87697e+08	5.3313e+08	1.13849e+09	1.04586e+09	1.31101e+09	6.4837e+08	1.44811e+09
High	Master Protein	Q9R1P0	Proteasome subunit alpha type-4 OS=Mus musculus GN=Psma4 PE=1 SV=1	0	61	14	236	14	1	83.13	58.87	63.23	75.69	39.04	51.36	49.8	80.51	60.11	62.78	28	22	27	28	14	21	19	31	22	24	10	9	10	11	10	10	10	13	11	11	7.86547e+07	2.0599e+08	1.58292e+08	1.29845e+08	2.11069e+08	1.5395e+08	1.31336e+08	1.75982e+08	1.57468e+08	1.38833e+08
High	Master Protein	P12382	ATP-dependent 6-phosphofructokinase, liver type OS=Mus musculus GN=Pfkl PE=1 SV=4	0	27	15	94	10	1	37.03	15.79	27.83	35.57	49.7	16.65	17.04	30.1	18.55	30.07	12	6	9	11	15	6	7	12	6	10	8	6	8	7	9	5	7	9	6	7	2.05896e+07	1.18599e+07	1.01548e+07	1.02549e+07	1.20168e+07	1.39199e+07	9.42322e+06	1.1574e+07	8.51062e+06	8.4025e+06
High	Master Protein	P38647	Stress-70 protein, mitochondrial OS=Mus musculus GN=Hspa9 PE=1 SV=3	0	38	19	105	19	1	35.22	21.94	32.96	31.43	36.97	18.36	12.75	21.21	23.97	50.79	11	8	14	14	15	6	4	8	8	17	9	8	12	11	9	6	4	7	8	14	3.18215e+07	2.20426e+07	2.78193e+07	2.65562e+07	2.72429e+07	3.28369e+07	2.50166e+07	2.41017e+07	1.92208e+07	2.4951e+07
High	Master Protein	E9PYH2	Cytosolic acyl coenzyme A thioester hydrolase OS=Mus musculus GN=Acot7 PE=1 SV=1	0	39	10	110	10	1	43.48	41.04	34.34	51.04	58.26	43.57	24.97	32.05	28.46	41.4	11	12	12	15	16	11	7	8	7	11	6	6	6	6	8	4	3	3	4	7	1.16367e+08	5.72059e+07	3.88059e+07	4.99543e+07	4.78449e+07	5.37459e+07	3.96656e+07	3.74118e+07	4.31102e+07	4.38292e+07
High	Master Protein	Q9R111	Guanine deaminase OS=Mus musculus GN=Gda PE=1 SV=1	0	59	19	144	19	1	41.03	35.1	32.23	59.73	63.93	23.54	29.6	23.8	25.85	45.53	14	13	13	22	22	9	13	9	11	18	11	10	10	13	14	8	11	8	8	12	7.57683e+07	4.91732e+07	3.77834e+07	3.36069e+07	4.79148e+07	4.7269e+07	3.35969e+07	3.44652e+07	4.23029e+07	3.48211e+07
High	Master Protein	P61205	ADP-ribosylation factor 3 OS=Mus musculus GN=Arf3 PE=2 SV=2	0	60	11	309	5	1	92.89	94.72	83.53	119.3	145.47	87.52	75.51	82.12	98.43	115.05	28	30	30	34	45	26	25	25	32	34	8	9	9	9	11	9	9	9	10	9	3.80377e+08	1.9147e+08	1.7557e+08	2.29324e+08	1.90755e+08	2.26197e+08	1.63776e+08	1.79738e+08	1.87237e+08	2.15875e+08
High	Master Protein	E9Q8N8	Anion exchange protein OS=Mus musculus GN=Slc4a4 PE=1 SV=1	0	23	16	131	15	1	21.99	24.96	20.2	28.79	17.33	48.02	15.16	37.64	39.68	50.04	11	11	12	9	9	18	7	19	15	20	7	8	9	5	5	12	5	12	9	13	2.2333e+07	2.39325e+07	2.3116e+07	2.22448e+07	2.35662e+07	3.32135e+07	2.80066e+07	2.76061e+07	2.04002e+07	2.95237e+07
High	Master Protein	Q8BPN8	DmX-like protein 2 OS=Mus musculus GN=Dmxl2 PE=1 SV=3	0	14	26	84	26	1	13.63	12.04	10.44	24.14	30.79	12.54	8.53	17.39	7.92	21.92	8	6	6	11	16	7	4	9	6	11	8	6	5	9	13	7	4	8	5	11	1.92249e+07	1.06943e+07	1.34045e+07	1.07194e+07	1.24892e+07	1.25101e+07	8.99243e+06	1.10877e+07	1.07026e+07	1.02577e+07
High	Master Protein	E0CYM8	Tyrosine-protein phosphatase non-receptor type substrate 1 OS=Mus musculus GN=Sirpa PE=1 SV=1	0	32	11	132	1	1	51.25	48.06	53.19	67.99	56.8	57.4	16.95	41.78	43.9	42.24	13	12	17	17	14	14	6	13	15	11	7	7	7	9	7	9	5	9	9	7	406984	469921	384394	439183	376806	450311	384837	394034	281763	404591
High	Master Protein	A2AS98	Nck-associated protein 1 OS=Mus musculus GN=Nckap1 PE=1 SV=1	0	30	25	114	25	1	28.47	9.01	39.21	37.4	21.36	14.67	5.25	23.62	33.9	31.63	12	4	16	15	9	11	3	13	14	17	12	4	14	14	9	10	3	11	13	15	3.76281e+07	2.96522e+07	3.25363e+07	1.94917e+07	3.05218e+07	3.18116e+07	2.86425e+07	2.786e+07	2.3357e+07	2.25619e+07
High	Master Protein	Q91ZZ3	Beta-synuclein OS=Mus musculus GN=Sncb PE=1 SV=1	0	51	9	571	5	1	147.71	128.04	160.73	167.14	194.4	109.95	109.42	145.97	136.47	168.19	62	48	63	63	67	41	34	67	56	70	8	8	8	9	9	7	8	8	8	8	9.64583e+08	5.17309e+08	3.89917e+08	4.16134e+08	4.28808e+08	5.52797e+08	4.93613e+08	8.21366e+08	4.51588e+08	4.37428e+08
High	Master Protein	P61982	14-3-3 protein gamma OS=Mus musculus GN=Ywhag PE=1 SV=2	0	70	15	381	10	1	126.75	85.15	109.55	112.58	149.9	80.28	74.31	78.22	81.02	104.25	44	34	42	41	64	32	27	28	32	37	10	10	10	11	11	10	10	9	12	13	1.87656e+08	1.57191e+08	1.66063e+08	1.35835e+08	1.67629e+08	1.65346e+08	1.25537e+08	1.22207e+08	1.78279e+08	1.51293e+08
High	Master Protein	Q91V14	Solute carrier family 12 member 5 OS=Mus musculus GN=Slc12a5 PE=1 SV=2	0	20	19	144	19	1	34.17	43.07	30.97	32.37	69.38	28.89	24.56	23.23	26.51	45.03	13	16	14	16	24	12	10	13	10	16	8	11	9	11	14	11	8	10	8	11	1.16214e+08	4.37522e+07	5.53623e+07	5.56793e+07	5.13005e+07	4.66189e+07	2.94013e+07	3.44681e+07	3.72602e+07	3.72226e+07
High	Master Protein	Q6GT24	Peroxiredoxin 6 OS=Mus musculus GN=Prdx6 PE=1 SV=1	0	63	13	207	13	1	63.07	42.89	52.8	65.46	75.39	43.43	28.28	39.92	56.31	60.38	24	16	21	24	30	16	12	17	20	27	10	9	11	11	11	10	8	9	9	12	2.23398e+08	1.16266e+08	8.75539e+07	1.117e+08	1.08918e+08	1.19228e+08	8.986e+07	7.85948e+07	8.80239e+07	1.08164e+08
High	Master Protein	Q8BG33	Neurotrimin OS=Mus musculus GN=Ntm PE=1 SV=1	0	52	17	482	5	1	168.68	147.58	149.05	174.46	166.69	153.32	95.16	158.76	125.48	161.29	53	48	52	54	57	47	29	52	37	53	12	13	14	15	11	11	10	11	11	14	6.84377e+08	8.92299e+08	8.92222e+08	8.70815e+08	8.81888e+08	9.63596e+08	7.47777e+08	1.04318e+09	9.03472e+08	9.99386e+08
High	Master Protein	Q9QUP5	Hyaluronan and proteoglycan link protein 1 OS=Mus musculus GN=Hapln1 PE=1 SV=1	0	65	18	149	17	1	7.28	1.71	8.91	25.06	8.16	50.51	50.51	57.06	95.75	74.24	5	1	5	12	3	19	20	21	36	27	5	1	5	9	3	14	13	13	17	16	3.25662e+07	2.25895e+07	1.85893e+07	1.44162e+07	2.17536e+07	1.25706e+08	2.4378e+08	1.54636e+08	1.00907e+08	9.41073e+07
High	Master Protein	Q9D0F9	Phosphoglucomutase-1 OS=Mus musculus GN=Pgm1 PE=1 SV=4	0	41	18	135	18	1	38.92	20.58	16.2	34.05	43.21	27.32	18.6	14.59	32.87	45.05	17	12	9	13	16	15	9	11	13	20	12	8	6	8	12	9	7	8	9	13	5.24368e+07	2.94331e+07	2.08822e+07	2.52719e+07	3.41158e+07	3.782e+07	2.66668e+07	2.64212e+07	3.00707e+07	2.86591e+07
High	Master Protein	Q4KMM3	Oxidation resistance protein 1 OS=Mus musculus GN=Oxr1 PE=1 SV=3	0	35	21	116	21	1	44.48	31.14	31.65	45.71	49.43	26.32	27.34	23.99	23.35	30.4	14	11	12	15	17	9	8	11	8	11	11	10	11	12	15	9	7	10	7	10	4.10404e+07	2.64045e+07	2.07666e+07	1.65218e+07	2.35413e+07	2.73468e+07	1.84355e+07	2.11706e+07	2.6213e+07	2.12015e+07
High	Master Protein	A0A087WP80	Limbic system-associated membrane protein OS=Mus musculus GN=Lsamp PE=1 SV=1	0	42	15	869	14	1	259.33	264.71	237.42	295.02	220.58	255.04	130.64	217.65	230.36	252.97	92	102	86	115	78	91	50	85	81	89	12	13	11	12	10	14	14	15	13	12	7.08302e+08	1.3382e+09	1.0543e+09	1.28238e+09	1.2558e+09	1.08015e+09	8.64814e+08	1.11411e+09	9.39143e+08	1.22462e+09
High	Master Protein	P01831	Thy-1 membrane glycoprotein OS=Mus musculus GN=Thy1 PE=1 SV=1	0	38	8	1018	8	1	364.28	304.95	325.49	339.27	829.25	279.86	211.8	259.56	246.01	313.73	114	87	92	94	259	75	66	77	69	85	6	7	7	6	8	6	6	6	5	7	8.22743e+09	5.75793e+09	6.30635e+09	7.17413e+09	5.74396e+09	5.5051e+09	4.72412e+09	6.2962e+09	9.07621e+09	6.62126e+09
High	Master Protein	Q99PT1	Rho GDP-dissociation inhibitor 1 OS=Mus musculus GN=Arhgdia PE=1 SV=3	0	55	9	176	9	1	64.22	53.93	53.23	72.62	83.91	40.16	36.81	45.57	58.6	63.68	20	18	17	21	23	13	12	15	18	19	8	8	7	8	8	8	8	8	8	8	1.53882e+08	7.53031e+07	5.63389e+07	7.82768e+07	6.73649e+07	9.78302e+07	6.65456e+07	6.09716e+07	5.78526e+07	6.51117e+07
High	Master Protein	Q9Z2U1	Proteasome subunit alpha type-5 OS=Mus musculus GN=Psma5 PE=1 SV=1	0	55	11	211	11	1	90.92	65.03	68.95	77.42	38.36	68.74	56.74	86.5	79.81	64.89	27	21	21	22	11	22	18	27	22	20	10	10	8	8	8	9	9	11	10	10	1.08372e+08	2.10252e+08	1.59308e+08	1.43887e+08	2.18815e+08	1.72417e+08	1.63475e+08	1.95048e+08	1.87991e+08	1.82029e+08
High	Master Protein	Q91V41	Ras-related protein Rab-14 OS=Mus musculus GN=Rab14 PE=1 SV=3	0	78	13	171	12	1	46.4	33.71	51.04	61	76.48	38.61	15.9	25.85	55.95	42.63	18	14	18	23	24	19	6	12	20	17	9	9	11	12	11	10	5	7	11	10	5.1385e+07	2.93727e+07	2.9232e+07	2.90223e+07	2.81313e+07	3.26913e+07	2.33668e+07	2.31182e+07	2.00357e+07	3.09575e+07
High	Master Protein	O08788	Dynactin subunit 1 OS=Mus musculus GN=Dctn1 PE=1 SV=3	0	25	22	94	22	1	31.71	2.84	15.59	25.56	20.29	21.53	4.67	20.7	25.81	36.35	12	4	9	11	7	9	3	13	12	14	11	4	8	10	7	8	3	12	11	11	1.76354e+07	1.28982e+07	1.30479e+07	8.69543e+06	1.4681e+07	1.78351e+07	1.38814e+07	1.48488e+07	1.44271e+07	1.61381e+07
High	Master Protein	Q3UMR5	Calcium uniporter protein, mitochondrial OS=Mus musculus GN=Mcu PE=1 SV=2	0	45	15	143	15	1	59.13	22.48	80.68	71.79	12.69	9.67	17.96	35.98	69.71	48.99	20	8	27	21	4	4	7	15	22	15	10	6	13	13	4	4	5	11	12	10	3.11803e+07	6.41164e+07	1.2216e+08	2.55649e+07	7.57671e+07	5.74801e+07	7.24424e+07	4.6439e+07	3.81626e+07	9.75243e+06
High	Master Protein	P14152	Malate dehydrogenase, cytoplasmic OS=Mus musculus GN=Mdh1 PE=1 SV=3	0	44	11	265	11	1	93.79	71.51	82.24	107.47	101.32	82.38	60.76	71.82	89.39	103.8	27	21	24	33	35	24	20	22	27	32	8	8	8	8	10	10	8	8	9	9	3.38005e+08	2.12394e+08	1.66644e+08	1.83935e+08	2.53288e+08	2.87941e+08	2.13255e+08	2.00881e+08	2.00205e+08	1.77078e+08
High	Master Protein	P48722	Heat shock 70 kDa protein 4L OS=Mus musculus GN=Hspa4l PE=1 SV=2	0	43	25	128	23	1	37.19	19.64	20.41	33.16	31.21	21.86	13.93	24.56	24.87	47.14	17	9	11	16	13	10	6	12	13	21	15	9	10	13	11	10	6	11	13	20	2.44862e+07	1.99768e+07	1.58786e+07	1.25346e+07	1.92968e+07	1.94948e+07	1.54053e+07	1.71924e+07	1.55083e+07	1.49556e+07
High	Master Protein	Q9Z2K1	Keratin, type I cytoskeletal 16 OS=Mus musculus GN=Krt16 PE=1 SV=3	0	21	12	337	6	1	68.99	131.79	98.56	58.45	68.27	82.64	69.94	45.54	184.89	48.47	30	52	40	22	28	31	28	19	68	19	11	11	11	10	8	10	9	6	12	6	5.35194e+07	3.85783e+07	8.83455e+07	1.92774e+08	5.18829e+07	3.82069e+07	3.20818e+08	2.45194e+07	1.25541e+08	7.42488e+07
High	Master Protein	P57746	V-type proton ATPase subunit D OS=Mus musculus GN=Atp6v1d PE=1 SV=1	0	62	13	185	13	1	68.62	49.48	55.02	57.05	61.24	59.19	40.71	58.02	64.66	64.9	20	18	21	19	18	17	13	18	20	21	10	8	10	9	8	9	9	11	10	9	1.21021e+08	7.11006e+07	6.00483e+07	7.6551e+07	6.87265e+07	9.48365e+07	8.15196e+07	8.81737e+07	6.41506e+07	7.14053e+07
High	Master Protein	P48758	Carbonyl reductase [NADPH] 1 OS=Mus musculus GN=Cbr1 PE=1 SV=3	0	69	15	129	14	1	39.75	32.03	22.4	50.07	67.13	28.83	17.39	25.77	16.01	52.66	13	13	10	17	19	12	7	13	7	18	9	10	7	9	10	9	6	8	7	12	6.65072e+07	3.13295e+07	2.51924e+07	3.34242e+07	3.10433e+07	3.8487e+07	2.32155e+07	2.28524e+07	2.69956e+07	3.41452e+07
High	Master Protein	Q61361	Brevican core protein OS=Mus musculus GN=Bcan PE=1 SV=2	0	29	19	106	19	1	31.87	11.11	19.01	31.64	21.25	28.64	19.16	42.39	75.49	14.75	10	5	7	13	9	9	7	14	26	6	9	5	7	9	8	8	7	12	17	6	3.14856e+07	3.16116e+07	2.03577e+07	2.20559e+07	3.01331e+07	5.00241e+07	9.88438e+07	5.46151e+07	4.23041e+07	4.05994e+07
High	Master Protein	P03911	NADH-ubiquinone oxidoreductase chain 4 OS=Mus musculus GN=Mtnd4 PE=1 SV=1	0	22	6	103	6	1	44.04	21.3	28.62	19.91	28.23	38.88	13.51	38.42	29.03	40.06	13	8	9	11	11	11	6	12	9	13	5	5	5	5	5	5	4	6	5	6	2.18045e+07	1.49694e+07	1.9166e+07	1.55348e+07	2.32826e+07	1.87015e+07	1.9546e+07	1.8575e+07	1.57337e+07	1.4308e+07
High	Master Protein	A0A0R4J0I1	MCG1051009 OS=Mus musculus GN=Serpina3k PE=1 SV=1	0	39	11	86	11	1	60.38	15.52	15.69	43.34	50.29	3.87	9.13	18.16	22.65	24.71	17	6	6	13	16	2	3	6	8	9	9	6	5	10	11	2	3	5	7	7	1.83688e+07	1.46972e+07	7.47976e+06	7.77499e+06	1.42006e+07	9.68371e+06	8.53054e+06	8.40023e+06	4.26436e+06	4.68926e+06
High	Master Protein	B1AQX9	SRC kinase-signaling inhibitor 1 OS=Mus musculus GN=Srcin1 PE=1 SV=1	0	25	21	106	21	1	30.74	14.88	25.86	39.89	26.07	28.22	16.52	18.51	21	20.13	14	6	13	15	10	11	8	10	8	11	13	5	9	12	8	11	7	9	8	9	1.92354e+07	1.86825e+07	1.9044e+07	1.56617e+07	2.13701e+07	1.56277e+07	1.31245e+07	1.52528e+07	1.58978e+07	1.64996e+07
High	Master Protein	Q6ZQ38	Cullin-associated NEDD8-dissociated protein 1 OS=Mus musculus GN=Cand1 PE=1 SV=2	0	23	22	125	22	1	29.58	6.56	12.48	28.8	25.73	17.08	6.69	21.93	23.95	26.03	14	4	11	17	14	14	7	14	15	15	8	4	8	12	12	11	7	11	13	10	3.75978e+07	2.28318e+07	2.00013e+07	2.17488e+07	2.39463e+07	2.82038e+07	2.52916e+07	2.60783e+07	2.10516e+07	2.24574e+07
High	Master Protein	P84091	AP-2 complex subunit mu OS=Mus musculus GN=Ap2m1 PE=1 SV=1	0	44	18	178	18	1	28.72	26.53	48.85	50.64	45.74	49.07	29.18	37.85	50.99	68.3	11	12	23	19	15	18	12	17	22	29	9	8	12	8	9	11	8	11	14	16	1.05096e+08	7.07625e+07	7.69522e+07	6.6712e+07	6.52335e+07	9.59206e+07	7.1906e+07	7.47546e+07	8.61155e+07	8.73902e+07
High	Master Protein	A0A1L1STE6	Isocitrate dehydrogenase [NAD] subunit, mitochondrial OS=Mus musculus GN=Idh3a PE=1 SV=1	0	43	15	176	15	1	56.98	50.55	47.97	55.37	54.12	51.07	37.89	35.72	49.04	54.97	17	19	17	18	20	19	14	15	17	20	9	12	10	10	11	10	9	12	10	10	1.47408e+08	8.79232e+07	9.04313e+07	9.12299e+07	9.63587e+07	1.07505e+08	8.14124e+07	7.76216e+07	8.78478e+07	9.74648e+07
High	Master Protein	Q641P0	Actin-related protein 3B OS=Mus musculus GN=Actr3b PE=1 SV=1	0	55	18	190	13	1	60.71	33.74	50.39	85.39	14.85	29.93	16.48	25.04	39.23	40.2	26	20	26	38	8	15	6	12	20	19	15	11	14	18	6	11	5	9	14	12	1.23962e+07	4.65085e+07	3.48083e+07	3.54363e+07	4.13476e+07	2.56118e+07	2.23325e+07	2.46096e+07	2.06949e+07	2.15717e+07
High	Master Protein	Q9QZQ8	Core histone macro-H2A.1 OS=Mus musculus GN=H2afy PE=1 SV=3	0	58	15	117	13	1	39.33	18.1	26.04	29.18	34.83	74.15	24.71	44.03	45.37	37.47	11	6	9	12	11	22	8	16	12	10	6	4	6	6	7	14	5	10	9	7	2.02774e+07	1.42178e+07	1.20704e+07	1.42628e+07	1.75031e+07	2.31761e+07	1.8904e+07	2.41376e+07	1.68806e+07	3.36819e+07
High	Master Protein	Q8BVI4	Dihydropteridine reductase OS=Mus musculus GN=Qdpr PE=1 SV=2	0	52	9	128	9	1	38.96	42.29	27.97	41.35	38.54	52.81	25.99	34.11	55.13	71.04	11	13	9	12	11	16	10	12	15	19	7	7	5	6	6	8	6	7	7	6	6.05814e+07	3.97147e+07	3.19166e+07	3.67556e+07	3.35249e+07	6.29346e+07	4.80788e+07	4.26258e+07	3.94909e+07	4.95011e+07
High	Master Protein	Q9QYC0	Alpha-adducin OS=Mus musculus GN=Add1 PE=1 SV=2	0	38	19	127	18	1	36.45	37.27	34.38	42.16	39.78	30.48	14.67	37.41	49	41.97	11	13	13	15	13	11	6	13	15	17	10	12	11	10	11	8	4	11	12	13	6.30422e+07	3.80227e+07	3.95097e+07	3.35586e+07	3.55382e+07	3.59296e+07	2.67897e+07	2.73479e+07	3.40306e+07	3.13338e+07
High	Master Protein	Q64521	Glycerol-3-phosphate dehydrogenase, mitochondrial OS=Mus musculus GN=Gpd2 PE=1 SV=2	0	32	17	106	17	1	21.97	21.8	36.55	22.23	22.4	22.35	15.59	26.9	14.24	29.24	8	10	18	9	11	10	7	11	9	13	5	7	10	6	8	9	5	8	6	8	2.15923e+07	1.81467e+07	2.47925e+07	2.20851e+07	1.69487e+07	2.04944e+07	1.43338e+07	1.30363e+07	1.3727e+07	1.09159e+07
High	Master Protein	Q7TQI3	Ubiquitin thioesterase OTUB1 OS=Mus musculus GN=Otub1 PE=1 SV=2	0	59	11	120	11	1	46.58	23.17	28.11	37.98	45.08	37.29	27.47	28.44	37.11	47.12	15	9	10	13	14	11	10	10	15	13	9	7	7	8	9	7	7	8	9	7	5.17529e+07	2.66531e+07	1.9158e+07	2.26222e+07	2.69491e+07	2.96533e+07	2.3774e+07	2.2813e+07	2.43158e+07	2.74648e+07
High	Master Protein	P63011	Ras-related protein Rab-3A OS=Mus musculus GN=Rab3a PE=1 SV=1	0	59	11	417	5	1	128.4	114.33	119.29	118.99	179.8	103.58	69.33	88.55	105.09	126.15	44	41	52	44	64	37	25	31	36	43	10	9	10	10	10	10	10	9	9	9	1.52803e+08	7.16001e+07	6.79101e+07	7.43265e+07	7.0518e+07	7.25964e+07	6.10147e+07	5.72378e+07	6.11755e+07	8.28006e+07
High	Master Protein	Q9R1T4	Septin-6 OS=Mus musculus GN=Sept6 PE=1 SV=4	0	46	16	143	9	1	40.72	41.67	55.16	57.13	54.77	26.49	23.86	45.76	40.45	50.79	13	14	18	17	14	10	9	17	15	16	9	9	10	11	9	9	8	10	10	10	3.9708e+07	2.00142e+07	2.18348e+07	2.35122e+07	2.16743e+07	2.74624e+07	2.23722e+07	2.17146e+07	1.41875e+07	2.02362e+07
High	Master Protein	A2ALV3	Endophilin-A1 OS=Mus musculus GN=Sh3gl2 PE=1 SV=1	0	38	13	137	10	1	55.83	27.45	42.49	33.75	45.95	26.6	36.65	29.28	38.96	52.15	17	9	17	11	14	11	14	12	13	19	9	5	9	6	10	7	10	8	7	11	6.54653e+07	3.35523e+07	3.41637e+07	2.80918e+07	3.4835e+07	4.28469e+07	3.29665e+07	3.37955e+07	3.93083e+07	3.39491e+07
High	Master Protein	A0A0R4J0I9	Low density lipoprotein receptor-related protein 1 OS=Mus musculus GN=Lrp1 PE=1 SV=1	0	8	25	90	25	1	34.25	16.92	20.09	31.17	39.16	9.67	8.43	4.13	15.81	23.63	14	10	10	13	15	4	3	3	7	11	13	9	9	13	15	4	3	3	7	10	2.95742e+07	1.79456e+07	1.83172e+07	2.20106e+07	1.99674e+07	2.6535e+07	2.09926e+07	1.92014e+07	1.68502e+07	2.3853e+07
High	Master Protein	Q80WM4	Hyaluronan and proteoglycan link protein 4 OS=Mus musculus GN=Hapln4 PE=2 SV=2	0	60	18	113	17	1	41.48	33.59	31.21	45.04	51.47	36.88	13.91	17.06	28.64	39.75	14	11	10	16	16	12	5	6	9	14	10	9	8	11	11	9	4	6	7	10	5.22856e+07	6.53603e+07	4.82175e+07	5.5822e+07	6.55857e+07	5.84606e+07	5.9831e+07	6.35054e+07	5.48782e+07	5.68779e+07
High	Master Protein	Q9DCW5	Cytochrome c oxidase subunit 6A, mitochondrial OS=Mus musculus GN=Cox6a1 PE=1 SV=1	0	63	5	238	5	1	90.17	60.59	107.33	137.16	83.85	80.65	55.83	83.73	118.55	105.11	23	16	25	41	25	18	13	20	29	28	4	3	4	5	3	3	3	5	5	5	1.43245e+08	3.60133e+08	2.14923e+08	1.68834e+08	2.44487e+08	4.17663e+08	3.39993e+08	3.05637e+08	1.2844e+08	2.26999e+08
High	Master Protein	P14824	Annexin A6 OS=Mus musculus GN=Anxa6 PE=1 SV=3	0	41	21	93	21	1	20.75	12.94	14.25	29.65	28.28	17.05	17.18	11.81	20.47	31.07	10	7	9	12	10	9	7	6	9	14	9	6	7	11	9	7	7	6	8	11	3.04356e+07	2.44575e+07	2.21067e+07	2.02905e+07	2.6267e+07	2.19807e+07	1.90671e+07	1.84973e+07	1.84914e+07	2.2474e+07
High	Master Protein	Q99LC5	Electron transfer flavoprotein subunit alpha, mitochondrial OS=Mus musculus GN=Etfa PE=1 SV=2	0	57	13	85	13	1	17.53	15.84	14.43	28.79	45.6	13.24	12.14	16.11	15.11	32.52	6	8	7	12	16	6	3	8	7	12	6	5	6	9	9	5	3	7	5	9	2.43868e+07	1.3284e+07	1.00668e+07	1.12869e+07	1.46936e+07	1.71875e+07	9.97186e+06	1.07273e+07	1.47946e+07	1.29708e+07
High	Master Protein	Q8K2B3	Succinate dehydrogenase [ubiquinone] flavoprotein subunit, mitochondrial OS=Mus musculus GN=Sdha PE=1 SV=1	0	40	18	119	18	1	31.61	27.55	29.2	39.94	46.69	33.69	20.97	31.38	41.73	26.35	13	9	12	15	16	11	8	11	15	9	11	7	9	12	11	10	6	8	13	7	6.17146e+07	3.57749e+07	4.75537e+07	4.09508e+07	4.3974e+07	5.18228e+07	4.61108e+07	3.98859e+07	5.02071e+07	4.40973e+07
High	Master Protein	Q8BWF0	Succinate-semialdehyde dehydrogenase, mitochondrial OS=Mus musculus GN=Aldh5a1 PE=1 SV=1	0	46	16	116	16	1	23.69	19.45	11.33	21.76	38.39	15.32	20.02	30.16	31.41	37.63	12	8	8	12	15	8	9	15	14	15	8	7	6	7	13	8	8	9	8	9	4.4432e+07	2.2315e+07	1.96048e+07	1.52475e+07	3.11876e+07	3.30193e+07	3.07722e+07	2.48683e+07	3.02617e+07	2.13511e+07
High	Master Protein	P68510	14-3-3 protein eta OS=Mus musculus GN=Ywhah PE=1 SV=2	0	54	13	348	9	1	107.72	74.25	85.16	91.47	111.15	73.16	64.18	62.13	70.48	78.98	43	33	36	36	52	31	26	28	30	33	11	12	12	11	10	12	11	11	10	10	3.4915e+08	2.00245e+08	5.0858e+08	7.67877e+08	2.65352e+08	1.80828e+08	3.86863e+08	1.89229e+08	3.70771e+08	2.98097e+08
High	Master Protein	Q9R1P3	Proteasome subunit beta type-2 OS=Mus musculus GN=Psmb2 PE=1 SV=1	0	72	12	218	12	1	89.26	61.59	52.9	93.65	39.07	46.8	30.94	71.65	79.1	76.57	30	19	19	31	12	15	13	28	27	24	10	9	8	12	8	8	9	11	10	10	6.6396e+07	1.29627e+08	8.12835e+07	9.13705e+07	1.19887e+08	9.17788e+07	8.89351e+07	1.14204e+08	9.33034e+07	9.09024e+07
High	Master Protein	P97927	Laminin subunit alpha-4 OS=Mus musculus GN=Lama4 PE=1 SV=2	0	14	19	97	19	1	33.16	37.71	11.6	12.57	24.72	33.06	10.59	13.19	14.58	26.31	12	16	7	5	11	12	5	8	10	11	11	13	7	5	10	11	4	7	9	10	3.05641e+07	1.4515e+07	1.16377e+07	2.36228e+07	1.95324e+07	1.36223e+07	1.2429e+07	9.39954e+06	9.80324e+06	1.43566e+07
High	Master Protein	P51150	Ras-related protein Rab-7a OS=Mus musculus GN=Rab7a PE=1 SV=2	0	70	15	134	15	1	27.62	28.36	22.06	43.31	56.61	54.28	18.92	36.93	36.39	43.22	11	12	9	15	19	18	7	14	13	16	8	7	8	13	10	11	4	10	9	13	9.11529e+07	5.47539e+07	4.84241e+07	5.02175e+07	5.05546e+07	6.23201e+07	4.60374e+07	4.64429e+07	4.15879e+07	6.39233e+07
High	Master Protein	Q8R429	Sarcoplasmic/endoplasmic reticulum calcium ATPase 1 OS=Mus musculus GN=Atp2a1 PE=1 SV=1	0	27	23	67	14	1	10.65	74.77	12.51	8.31	22.91	9.96	4.38	4.09	4.84	1.7	5	29	7	3	8	4	3	3	3	2	5	22	6	3	4	4	3	3	3	1	610541	218414	265953	3.98979e+07	264929	740138	300500	1.97297e+06	2.70757e+06	1.89146e+06
High	Master Protein	P14211	Calreticulin OS=Mus musculus GN=Calr PE=1 SV=1	0	54	13	104	13	1	32.99	21.02	25.9	29.99	45.64	21.93	11.28	19.28	24.14	40.91	12	10	10	12	13	8	7	9	10	13	9	9	8	9	8	7	5	6	7	9	4.93835e+07	3.32387e+07	2.77012e+07	2.69073e+07	3.31955e+07	3.71046e+07	2.41461e+07	2.59206e+07	2.8417e+07	2.76401e+07
High	Master Protein	P27773	Protein disulfide-isomerase A3 OS=Mus musculus GN=Pdia3 PE=1 SV=2	0	41	17	128	17	1	46.02	18.81	26.99	19.31	35.97	28.73	28.93	19.48	29.09	44.36	16	10	14	10	14	11	12	11	14	16	11	9	11	8	12	10	11	10	10	11	5.33116e+07	3.08371e+07	2.57525e+07	2.22269e+07	3.16713e+07	3.45618e+07	2.88852e+07	2.4425e+07	3.29594e+07	2.6893e+07
High	Master Protein	P99029	Peroxiredoxin-5, mitochondrial OS=Mus musculus GN=Prdx5 PE=1 SV=2	0	57	12	224	12	1	65.32	58.71	64.98	62.07	79.35	52.63	59.61	51.35	60.22	71.67	23	21	26	21	29	18	19	20	21	26	10	10	10	11	11	11	11	10	10	11	1.53374e+08	8.85064e+07	7.43886e+07	7.46815e+07	8.9113e+07	1.15358e+08	8.43581e+07	7.90649e+07	5.87584e+07	7.07484e+07
High	Master Protein	Q9R0Q6	Actin-related protein 2/3 complex subunit 1A OS=Mus musculus GN=Arpc1a PE=1 SV=1	0	51	15	174	14	1	73.64	51.36	59.07	74.08	39.55	37.78	30.27	39.11	54.37	53.89	26	19	23	20	12	14	12	14	17	17	14	12	13	12	8	10	9	10	11	12	7.77383e+07	1.55849e+08	1.32097e+08	1.21299e+08	1.44149e+08	8.93656e+07	9.37212e+07	8.00854e+07	8.60769e+07	7.07493e+07
High	Master Protein	O08749	Dihydrolipoyl dehydrogenase, mitochondrial OS=Mus musculus GN=Dld PE=1 SV=2	0	38	14	164	14	1	45.36	43.79	48.9	62.95	67.54	47.41	54.01	42.96	60.91	54.16	13	14	18	19	21	17	16	12	19	15	8	8	10	10	10	11	9	6	11	7	7.51506e+07	4.08733e+07	3.94733e+07	3.82677e+07	2.8445e+07	4.96523e+07	3.99951e+07	3.51619e+07	4.49955e+07	4.09756e+07
High	Master Protein	P11983	T-complex protein 1 subunit alpha OS=Mus musculus GN=Tcp1 PE=1 SV=3	0	40	15	85	15	1	28.43	20.05	29.03	30.34	27.79	10.11	4.65	13.08	20.06	26.5	13	7	12	11	9	4	2	7	8	12	11	7	10	8	8	4	2	6	7	9	2.63932e+07	1.48786e+07	1.30937e+07	1.35305e+07	1.5712e+07	1.72334e+07	1.40144e+07	1.29581e+07	1.42175e+07	1.51523e+07
High	Master Protein	O55234	Proteasome subunit beta type-5 OS=Mus musculus GN=Psmb5 PE=1 SV=3	0	58	13	261	13	1	80.08	68.54	89.71	99.04	62.59	62.24	63.97	69.06	67.93	76.02	27	24	31	33	22	23	23	27	24	27	11	10	10	12	9	10	10	11	10	12	2.56222e+08	3.47775e+08	3.00959e+08	2.57461e+08	3.62361e+08	3.24046e+08	2.72955e+08	3.2593e+08	3.39118e+08	2.75345e+08
High	Master Protein	Q5SW88	RAB1A, member RAS oncogene family OS=Mus musculus GN=Rab1a PE=1 SV=1	0	74	12	216	5	1	66.03	53.15	59.47	68.72	85.4	54.45	23.99	41.91	59.97	70.64	25	19	24	26	30	22	9	16	21	24	10	8	8	11	8	9	4	9	10	10	6.60318e+07	5.12631e+07	6.89881e+07	9.51927e+07	4.92088e+07	6.13149e+07	1.35201e+08	3.41137e+07	6.61055e+07	5.22979e+07
High	Master Protein	P19246	Neurofilament heavy polypeptide OS=Mus musculus GN=Nefh PE=1 SV=3	0	17	18	130	14	1	24.69	31.81	26.7	22.38	48.51	21.7	30.3	22.44	50.44	35.53	12	13	11	12	17	10	12	9	20	14	8	5	10	8	14	7	8	7	12	8	2.55723e+07	1.39092e+07	1.65241e+07	1.40306e+07	1.79266e+07	2.16044e+07	1.72745e+07	1.79036e+07	2.32787e+07	1.68471e+07
High	Master Protein	Q99JR5	Tubulointerstitial nephritis antigen-like OS=Mus musculus GN=Tinagl1 PE=1 SV=1	0	35	10	66	10	1	6.96	12.6	7.26	17.77	30.05	15.07	3.74	10	21.85	26.02	4	7	2	6	14	8	3	5	8	9	4	6	2	5	9	5	3	3	5	6	3.99584e+07	1.59064e+07	9.82456e+06	2.65867e+07	1.75761e+07	2.08778e+07	2.00118e+07	1.47261e+07	1.59925e+07	3.0266e+07
High	Master Protein	P50518	V-type proton ATPase subunit E 1 OS=Mus musculus GN=Atp6v1e1 PE=1 SV=2	0	46	10	168	10	1	52.35	38.5	48.36	55.97	55.7	44.94	26.61	35.02	41.33	61.4	18	13	20	20	22	19	10	14	13	19	8	7	7	9	8	9	5	8	6	8	6.85264e+07	5.72252e+07	3.51815e+07	3.73614e+07	5.49682e+07	4.54121e+07	3.82845e+07	3.28082e+07	5.28848e+07	4.38818e+07
High	Master Protein	P12787	Cytochrome c oxidase subunit 5A, mitochondrial OS=Mus musculus GN=Cox5a PE=1 SV=2	0	63	10	332	10	1	123.2	106.5	132.82	119.65	71.58	101.54	69.38	107.16	132.03	115.81	39	32	42	35	24	30	24	32	37	37	8	8	9	9	6	8	8	9	9	8	9.84981e+07	2.35355e+08	3.15024e+08	1.90225e+08	2.51427e+08	2.92233e+08	3.22694e+08	2.8905e+08	2.78759e+08	3.23314e+08
High	Master Protein	P14148	60S ribosomal protein L7 OS=Mus musculus GN=Rpl7 PE=1 SV=2	0	48	19	189	19	1	61.74	61.93	55.07	48.68	57.36	49.6	52.65	48.82	52.23	51.86	21	23	20	15	19	19	19	18	18	17	13	12	11	12	11	11	13	11	12	12	2.45608e+08	1.7846e+08	1.76829e+08	1.92908e+08	1.82659e+08	1.78582e+08	1.54954e+08	1.3863e+08	1.93623e+08	2.0644e+08
High	Master Protein	Q5SQX6	Cytoplasmic FMR1-interacting protein 2 OS=Mus musculus GN=Cyfip2 PE=1 SV=2	0	20	21	127	8	1	36.03	23.33	33.67	25.19	26.33	16.3	15.24	33.12	36.01	28.42	15	13	17	14	11	8	6	14	17	12	13	11	12	13	11	7	5	11	13	10	4.62006e+07	3.69726e+07	4.19042e+07	3.35565e+07	4.21008e+07	4.36909e+07	4.39021e+07	4.67502e+07	4.55169e+07	3.22496e+07
High	Master Protein	A0A087WPR1	Myelin-associated glycoprotein OS=Mus musculus GN=Mag PE=1 SV=1	0	28	12	136	12	1	40.49	40.06	38.13	46.41	37.18	59.69	37.38	58.13	46.96	50.92	13	12	10	12	11	18	11	18	14	17	9	8	6	9	7	9	8	11	9	9	8.77457e+07	6.87791e+07	7.39983e+07	6.42668e+07	6.6711e+07	9.37009e+07	7.72395e+07	9.26989e+07	8.69888e+07	1.12854e+08
High	Master Protein	P21981	Protein-glutamine gamma-glutamyltransferase 2 OS=Mus musculus GN=Tgm2 PE=1 SV=4	0	45	19	89	19	1	37.16	23.58	17.33	25.67	23.92	16.92	7.6	14.61	14.46	25.17	17	12	7	11	9	7	3	7	5	11	14	9	7	8	8	7	3	7	5	9	3.64747e+07	2.5028e+07	1.92752e+07	2.72224e+07	2.78037e+07	2.22622e+07	1.7168e+07	1.29621e+07	1.36336e+07	1.9206e+07
High	Master Protein	P59999	Actin-related protein 2/3 complex subunit 4 OS=Mus musculus GN=Arpc4 PE=1 SV=3	0	65	10	121	10	1	37.64	26.47	16.7	46.73	22.64	26.32	17.96	15.3	39.89	38.33	18	12	10	19	8	10	7	9	12	16	8	7	5	9	6	6	4	7	6	9	5.65383e+07	9.42353e+07	7.51133e+07	7.95033e+07	8.31986e+07	6.24171e+07	6.06382e+07	4.96421e+07	3.61538e+07	4.30161e+07
High	Master Protein	O70503	Very-long-chain 3-oxoacyl-CoA reductase OS=Mus musculus GN=Hsd17b12 PE=1 SV=1	0	44	12	147	12	1	31.78	27.74	30.59	45.71	42.73	44.87	30.26	49.62	58.25	68.33	11	8	10	16	13	15	12	18	22	22	6	4	6	9	5	10	8	9	10	11	8.72244e+07	5.64323e+07	5.45386e+07	4.24833e+07	6.19989e+07	9.44054e+07	9.03773e+07	9.204e+07	7.68457e+07	7.03449e+07
High	Master Protein	A0A0G2JEG8	Amphiphysin OS=Mus musculus GN=Amph PE=1 SV=1	0	35	17	119	15	1	36.6	29.1	39.57	40.68	41.08	28.88	27.42	26.51	28.72	36.82	11	10	13	15	15	12	11	11	10	11	10	9	10	11	12	9	11	11	9	10	4.51347e+07	3.28546e+07	3.30975e+07	2.49181e+07	3.21239e+07	3.83553e+07	2.66077e+07	2.63043e+07	2.857e+07	2.8625e+07
High	Master Protein	G3X8X6	Sialic acid binding Ig-like lectin 1, sialoadhesin, isoform CRA_b OS=Mus musculus GN=Siglec1 PE=1 SV=1	0	18	23	82	23	1	26.61	14.46	8.38	26.03	2.53	40.08	2.2	29.63	23.24	20.02	9	7	5	11	1	18	1	13	10	7	8	7	5	11	1	17	1	12	10	7	1.22381e+07	1.75304e+07	1.34775e+07	1.57201e+07	1.65834e+07	1.77132e+07	1.58788e+07	1.81821e+07	1.31142e+07	2.86311e+07
High	Master Protein	D3Z7R4	Synaptotagmin-1 (Fragment) OS=Mus musculus GN=Syt1 PE=1 SV=1	0	44	8	164	1	1	43.13	60.46	66.87	53.12	49.6	54.62	27.34	38.03	34.8	40.06	15	19	23	18	17	19	10	13	14	16	8	7	8	8	8	8	5	6	6	7	2.91345e+06	2.34037e+06	3.89154e+06	2.71904e+06	4.2306e+06	2.06744e+06	2.12419e+06	2.89686e+06	2.44182e+06	4.6484e+06
High	Master Protein	P68404	Protein kinase C beta type OS=Mus musculus GN=Prkcb PE=1 SV=4	0	37	21	135	13	1	24.68	24.86	27.93	29.6	37.64	22.37	8.72	18.88	22.36	38.57	12	11	15	15	18	14	6	11	13	20	9	8	11	11	12	10	6	10	11	15	4.93388e+07	3.0397e+07	3.45706e+07	2.90697e+07	2.86941e+07	3.18913e+07	2.64774e+07	2.99944e+07	3.33231e+07	3.49817e+07
High	Master Protein	Q8VE33	Ganglioside-induced differentiation-associated protein 1-like 1 OS=Mus musculus GN=Gdap1l1 PE=1 SV=1	0	42	12	80	12	1	15.46	15.88	20.96	25.25	43.13	16.44	20.37	22.98	30.81	22.03	5	6	8	9	12	4	7	9	11	9	4	5	5	5	8	3	5	7	9	7	2.41523e+07	1.64786e+07	1.49882e+07	1.51242e+07	1.68988e+07	2.29675e+07	2.05067e+07	1.86813e+07	1.81209e+07	2.03767e+07
High	Master Protein	A2AUK5	Band 4.1-like protein 1 OS=Mus musculus GN=Epb41l1 PE=1 SV=1	0	29	18	73	17	1	22.9	12.79	26.21	21.08	29.24	23.74	18.72	8.63	12.62	20.16	7	7	10	7	12	8	6	4	5	7	6	7	8	6	11	8	6	4	5	7	2.67357e+07	1.37511e+07	1.35003e+07	1.1942e+07	1.21202e+07	1.33012e+07	8.33866e+06	9.90025e+06	1.10465e+07	1.09169e+07
High	Master Protein	Q8VDD5	Myosin-9 OS=Mus musculus GN=Myh9 PE=1 SV=4	0	14	19	59	11	1	16.81	9.74	7.67	19.38	31.55	11.96		7.65	17.79	25.73	6	5	5	5	10	5		6	8	9	6	5	5	4	9	5		6	8	9	5.73094e+06	2.19804e+06	5.10113e+06	4.77196e+06	4.78514e+06	5.67525e+06	5.66972e+06	3.3508e+06	4.65449e+06	5.08964e+06
High	Master Protein	Q80TL4	PHD finger protein 24 OS=Mus musculus GN=Phf24 PE=1 SV=2	0	48	13	103	13	1	22.66	19.69	21.65	36.81	40.06	35.03	21.31	25.46	27.77	27.41	10	11	13	13	12	11	7	8	8	10	8	9	8	9	8	9	6	7	8	8	6.62202e+07	3.89795e+07	3.12405e+07	2.92383e+07	3.60197e+07	3.45123e+07	2.66358e+07	3.13924e+07	3.56958e+07	3.68685e+07
High	Master Protein	P18760	Cofilin-1 OS=Mus musculus GN=Cfl1 PE=1 SV=3	0	63	11	215	10	1	63.71	63.89	57.9	81.1	96.3	69.16	50.69	61.4	60.8	86.01	18	18	20	24	39	20	13	20	17	26	7	9	9	8	10	8	7	7	9	9	3.01429e+08	1.23786e+08	1.037e+08	1.42002e+08	148183782	1.90987e+08	1.30888e+08	1.56345e+08	1.58033e+08	1.76069e+08
High	Master Protein	A0A1D5RMH7	PH and SEC7 domain-containing protein 3 OS=Mus musculus GN=Psd3 PE=1 SV=1	0	16	20	137	20	1	53.81	38.66	29.74	71.76	67.26	27.98	14.41	35.75	33.76	42.61	19	12	9	25	22	11	5	12	10	12	13	8	6	15	15	9	5	9	6	9	1.06865e+08	7.85391e+07	5.42677e+07	5.82615e+07	7.61872e+07	6.36179e+07	4.13233e+07	4.57391e+07	6.33365e+07	5.75039e+07
High	Master Protein	Q61699	Heat shock protein 105 kDa OS=Mus musculus GN=Hsph1 PE=1 SV=2	0	31	20	82	19	1	29.79	10.31	10.73	23.31	29.43	12.61	11.64	21.23	10.91	20.26	10	4	6	14	11	5	6	9	7	10	10	4	6	12	10	5	5	8	7	8	4.29754e+07	2.73035e+07	2.33542e+07	2.47372e+07	3.02174e+07	2.7636e+07	1.90381e+07	3.3429e+07	2.7774e+07	1.68376e+07
High	Master Protein	Q921I1	Serotransferrin OS=Mus musculus GN=Tf PE=1 SV=1	0	37	22	73	22	1	23.59	2.06	3.98	25.3	7.44	5.45	2.4	10.86	27.61	39.01	11	2	5	12	6	2	2	5	11	17	10	2	5	12	6	2	2	5	11	14	1.8835e+07	1.95083e+07	1.03392e+07	9.48086e+06	1.44851e+07	2.91752e+07	2.30435e+07	1.79925e+07	1.63871e+07	1.67993e+07
High	Master Protein	P61226	Ras-related protein Rap-2b OS=Mus musculus GN=Rap2b PE=1 SV=1	0	76	10	114	5	1	31.12	29.38	30.08	40.23	48.03	21.77	13.53	14.82	21.19	30.59	12	13	14	16	19	9	5	6	8	12	7	7	8	8	9	7	4	4	5	7	9.86822e+07	5.27207e+07	4.07549e+07	4.43075e+07	4.70601e+07	4.74998e+07	3.71585e+07	4.30547e+07	4.98818e+07	5.70438e+07
High	Master Protein	P63085	Mitogen-activated protein kinase 1 OS=Mus musculus GN=Mapk1 PE=1 SV=3	0	50	15	103	11	1	29.87	21.23	30.47	28.51	39.21	21.97	8.7	14.54	14.19	32.98	11	11	14	12	14	10	4	7	6	14	9	10	10	10	12	10	4	6	6	12	5.26079e+07	2.84454e+07	2.85681e+07	3.26205e+07	3.28305e+07	3.46791e+07	2.37502e+07	2.23557e+07	2.1913e+07	3.15826e+07
High	Master Protein	Q8K356	Lymphocyte antigen 6 complex, locus H OS=Mus musculus GN=Ly6h PE=1 SV=1	0	31	7	256	7	1	102.89	52.33	46.93	70.02	112.56	90.79	56.79	80.08	65.65	83.02	31	19	19	25	38	29	18	28	22	27	5	5	5	6	6	5	5	7	6	6	3.30087e+08	1.72906e+08	1.31801e+08	1.08733e+08	1.81045e+08	1.38401e+08	2.39001e+08	3.08816e+08	1.79173e+08	3.41433e+08
High	Master Protein	Q9QUM9	Proteasome subunit alpha type-6 OS=Mus musculus GN=Psma6 PE=1 SV=1	0	49	11	217	11	1	90.69	56.23	72.61	105.55	44	56.05	54.55	78.99	66.82	69.39	26	19	24	33	14	17	17	25	21	21	10	8	10	10	7	10	10	11	10	10	1.26117e+08	2.31095e+08	1.97428e+08	2.17307e+08	2.65875e+08	2.22955e+08	2.0138e+08	2.51021e+08	2.00915e+08	1.88073e+08
High	Master Protein	Q8VCD6	Receptor expression-enhancing protein 2 OS=Mus musculus GN=Reep2 PE=1 SV=2	0	43	11	161	11	1	36.4	43.06	40.15	58.91	68.27	37.53	24.26	40.18	50.26	70.88	11	14	16	19	23	13	10	16	17	22	6	7	9	9	8	7	7	9	8	8	4.1157e+07	3.13573e+07	3.52083e+07	2.85109e+07	3.06302e+07	6.18638e+07	5.07814e+07	4.41076e+07	3.92262e+07	4.517e+07
High	Master Protein	Q3UGX2	Spectrin beta chain OS=Mus musculus GN=Sptb PE=1 SV=1	0	4	8	178	1	1	88.13	53.37	76.42	99.02	19.87	35.42	49.75	42.98	61.18	55.7	25	16	28	28	5	9	14	16	20	17	7	5	8	5	3	4	5	6	6	6			641480			653969	339652	258762	476240	327006
High	Master Protein	P21279	Guanine nucleotide-binding protein G(q) subunit alpha OS=Mus musculus GN=Gnaq PE=1 SV=4	0	49	15	115	11	1	29.35	24.97	23.63	28.32	33.75	41.77	18.96	25.92	35.34	43.85	12	9	11	11	12	15	7	10	11	17	9	8	8	10	9	11	6	8	8	12	3.96618e+07	3.18701e+07	2.47067e+07	2.76159e+07	3.19882e+07	4.8518e+07	4.13624e+07	3.87731e+07	4.0175e+07	5.16951e+07
High	Master Protein	P84084	ADP-ribosylation factor 5 OS=Mus musculus GN=Arf5 PE=1 SV=2	0	62	10	213	3	1	67.46	71.21	58.28	87.65	116	65.41	54.74	60.4	63.84	81.64	19	22	20	24	33	20	16	16	19	24	5	7	7	6	8	7	5	6	6	8	5.40481e+06	8.16237e+06	5.83496e+06	6.41546e+06	7.70296e+06	7.86293e+06	5.62275e+06	5.36934e+06	9.50736e+06	9.42096e+06
High	Master Protein	Q02788	Collagen alpha-2(VI) chain OS=Mus musculus GN=Col6a2 PE=1 SV=3	0	19	14	80	14	1	38.57	18.3	27.97	42.45		44.61	21.4	18.95	24.49	29.54	11	6	10	11		14	6	6	8	8	10	4	7	9		11	6	4	8	8	3.32116e+07	3.44942e+07	2.62806e+07	3.56493e+07	36891057	3.7546e+07	3.19416e+07	3.20556e+07	2.89538e+07	6.08171e+07
High	Master Protein	P47708	Rabphilin-3A OS=Mus musculus GN=Rph3a PE=1 SV=2	0	30	12	75	12	1	26.66	17.34	22.23	31.93	37.59	22.25	12.7	20.74	17.54	23.24	9	7	8	10	9	7	4	7	5	9	8	7	6	8	7	6	4	6	5	9	3.53797e+07	1.56132e+07	1.35638e+07	1.31065e+07	1.19239e+07	1.21512e+07	8.69616e+06	8.5034e+06	1.12147e+07	1.12645e+07
High	Master Protein	E9QM38	Solute carrier family 12 member 2 OS=Mus musculus GN=Slc12a2 PE=1 SV=1	0	22	20	69	20	1	10.71	12.15	9.23	14.18	15.13	39.05	21.32	25.81	21.21	37.09	3	5	3	4	5	13	7	9	7	13	3	5	3	3	4	11	6	8	7	11	2.64916e+07	1.45138e+07	1.41873e+07	1.83545e+07	1.84972e+07	3.42592e+07	2.80047e+07	4.35067e+07	2.92813e+07	4.67573e+07
High	Master Protein	Q9QYB8	Beta-adducin OS=Mus musculus GN=Add2 PE=1 SV=4	0	34	17	73	16	1	31.7	13.72	21.73	31.59	32.98	5.84	9.49	2.44	7.26	24.86	10	6	9	12	15	2	4	2	5	8	9	6	6	9	13	2	4	2	5	6	2.98914e+07	1.82053e+07	2.00358e+07	1.92936e+07	2.27278e+07	1.69693e+07	1.06777e+07	1.1801e+07	1.27506e+07	1.42248e+07
High	Master Protein	P0CG50	Polyubiquitin-C OS=Mus musculus GN=Ubc PE=1 SV=2	0	92	13	388	2	1	81.82	63.8	70.31	99.95	68.76	121.7	102.17	121.61	123.16	163.2	29	23	25	34	22	49	45	50	48	63	8	9	8	8	7	11	11	11	11	13	3.55696e+08	3.49472e+08	2.97663e+08	3.56972e+08	3.37692e+08	8.93966e+08	7.11947e+08	7.91189e+08	7.01419e+08	9.22457e+08
High	Master Protein	A0A0J9YUL3	Septin 11, isoform CRA_b OS=Mus musculus GN=Sept11 PE=1 SV=1	0	40	16	171	7	1	57.41	55.91	54.74	66.87	48.04	40.13	27.68	38.59	40.12	53	20	19	19	23	16	14	11	16	14	19	12	11	12	13	9	8	7	10	8	12	1.02952e+08	6.19838e+07	6.78706e+07	6.18003e+07	5.71754e+07	6.51749e+07	4.84521e+07	5.06149e+07	5.73371e+07	5.85248e+07
High	Master Protein	P23242	Gap junction alpha-1 protein OS=Mus musculus GN=Gja1 PE=1 SV=2	0	34	10	122	10	1	36.09	15.33	16.03	35.93	29.22	43.92	15.14	37.76	41.58	28.99	15	6	7	13	10	15	7	19	16	14	8	4	5	7	7	8	3	9	7	8	3.50832e+07	4.45338e+07	4.39519e+07	4.21085e+07	4.05708e+07	5.86393e+07	5.04039e+07	6.72018e+07	6.00187e+07	6.65915e+07
High	Master Protein	P62984	Ubiquitin-60S ribosomal protein L40 OS=Mus musculus GN=Uba52 PE=1 SV=2	0	63	12	386	1	1	84.63	66.63	70.31	102.32	68.76	120.34	100.38	119.78	123.83	161.85	30	24	25	35	23	48	44	49	47	61	9	10	8	9	8	11	11	11	11	12	273162	807033	963370	835774	715850	684413	714753	647024	1.1422e+06	965702
High	Master Protein	P80313	T-complex protein 1 subunit eta OS=Mus musculus GN=Cct7 PE=1 SV=1	0	45	18	80	18	1	17.68	19.22	11.86	18.67	28.98	16.81	9.7	11.54	18.77	25.63	6	9	9	8	11	6	5	8	8	10	6	7	7	8	8	6	5	7	8	9	1.69894e+07	1.02355e+07	8.25375e+06	9.41259e+06	9.73272e+06	1.21419e+07	9.23885e+06	9.89033e+06	9.3907e+06	1.07435e+07
High	Master Protein	P48774	Glutathione S-transferase Mu 5 OS=Mus musculus GN=Gstm5 PE=1 SV=1	0	55	13	191	12	1	42.98	35.23	26.4	37.76	39.37	33.07	28.77	33.29	46.56	42.92	22	19	16	20	22	19	12	22	20	19	12	11	10	12	7	11	7	11	12	11	3.25032e+07	1.84407e+07	1.54746e+07	1.59127e+07	2.04487e+07	2.69304e+07	1.89626e+07	2.09269e+07	2.01035e+07	2.65645e+07
High	Master Protein	Q80YN3	Breast carcinoma-amplified sequence 1 homolog OS=Mus musculus GN=Bcas1 PE=1 SV=3	0	20	10	148	10	1	49.4	23.26	40.12	52.21	32.29	34.95	26.23	47.76	30.41	49.22	16	10	17	19	14	13	9	18	14	18	9	9	10	10	8	7	7	9	7	10	3.37307e+07	4.51011e+07	4.10398e+07	2.97462e+07	4.09122e+07	4.38829e+07	3.66009e+07	3.71228e+07	3.40343e+07	4.01964e+07
High	Master Protein	Q8CAQ8	MICOS complex subunit Mic60 OS=Mus musculus GN=Immt PE=1 SV=1	0	26	16	83	16	1	34.58	22.1	34.95	25.11	27.33	16.37	11.21	16.98	26.24	41.81	11	7	11	9	8	5	4	7	8	13	9	7	9	8	7	4	4	7	7	12	3.66835e+07	2.0817e+07	2.59498e+07	1.95635e+07	2.36575e+07	3.23778e+07	2.80332e+07	4.58343e+07	2.93112e+07	4.30016e+07
High	Master Protein	Q60930	Voltage-dependent anion-selective channel protein 2 OS=Mus musculus GN=Vdac2 PE=1 SV=2	0	50	11	199	11	1	61.81	37.95	82.26	62.59	52.85	42.71	51.16	42.19	76.97	62.37	21	15	29	20	18	16	17	17	26	20	8	8	10	10	10	8	9	9	11	10	1.35129e+08	1.03719e+08	1.58899e+08	9.72218e+07	1.24432e+08	1.30428e+08	1.31433e+08	8.31541e+07	9.89437e+07	8.0084e+07
High	Master Protein	Q8BMS1	Trifunctional enzyme subunit alpha, mitochondrial OS=Mus musculus GN=Hadha PE=1 SV=1	0	31	14	73	14	1	13.54	9.65	28.41	25.08	22.82	14.13	11.6	10.05	19.95	13.24	5	5	12	9	8	6	6	6	9	7	5	5	10	8	7	6	5	6	8	6	1.26916e+07	7.12927e+06	7.73328e+06	8.06803e+06	7.85977e+06	1.02303e+07	8.16767e+06	6.93978e+06	9.56669e+06	8.82317e+06
High	Master Protein	Q9DC51	Guanine nucleotide-binding protein G(k) subunit alpha OS=Mus musculus GN=Gnai3 PE=1 SV=3	0	34	11	270	4	1	71.9	43.19	57.42	63.65	60.37	84.1	45.75	81.82	91.69	81.46	27	16	22	25	22	34	21	37	37	29	8	4	4	8	6	10	6	9	10	8	2.78934e+06	2.94218e+06	1.09634e+06	2.51357e+06	2.19368e+06	3.31295e+06	3.60378e+06	4.21819e+06	758204	3.15034e+06
High	Master Protein	Q6R0H7	Guanine nucleotide-binding protein G(s) subunit alpha isoforms XLas OS=Mus musculus GN=Gnas PE=1 SV=1	0	19	18	173	16	1	23.75	26.68	30.12	31.53	45.36	66.05	38.69	54.17	53.96	52.06	9	11	12	13	19	24	17	23	22	23	3	5	5	4	6	13	10	13	12	10	2.64114e+07	1.45801e+07	3.14128e+07	2.23522e+07	1.9288e+07	5.83909e+07	4.09172e+07	3.40485e+07	3.20176e+07	4.77409e+07
High	Master Protein	P63082	V-type proton ATPase 16 kDa proteolipid subunit OS=Mus musculus GN=Atp6v0c PE=1 SV=1	0	74	4	286	4	1	76.04	74.3	87.67	115.09	61.24	87.91	55.39	65.01	79.65	100.42	26	29	32	41	21	26	16	22	30	43	1	1	2	2	2	4	4	2	2	2	1.22162e+08	1.23243e+08	8.42884e+07	1.04184e+08	6.72221e+07	1.45537e+08	1.36194e+08	1.38077e+08	1.24919e+08	1.44113e+08
High	Master Protein	O54983	Ketimine reductase mu-crystallin OS=Mus musculus GN=Crym PE=1 SV=1	0	63	13	122	13	1	44.33	17.78	28.32	42.61	49.35	39.39	37.71	18.27	28.62	43.02	14	7	11	13	16	15	13	9	10	14	8	4	7	8	11	9	8	6	6	9	6.99278e+07	5.3639e+07	3.24193e+07	3.44689e+07	5.63193e+07	5.28157e+07	3.07024e+07	3.67392e+07	5.47171e+07	4.19078e+07
High	Master Protein	A2AMW0	Capping protein (Actin filament) muscle Z-line, beta, isoform CRA_a OS=Mus musculus GN=Capzb PE=1 SV=1	0	58	15	131	15	1	44.81	30	37.66	52.05	35.57	20.96	12.11	18.81	29.67	48.11	18	12	16	20	12	8	7	10	11	17	11	7	10	11	9	6	6	7	7	12	4.61091e+07	8.20872e+07	6.86432e+07	5.5833e+07	8.98706e+07	6.50207e+07	6.23425e+07	4.90861e+07	5.33671e+07	4.32404e+07
High	Master Protein	Q9JLM8	Serine/threonine-protein kinase DCLK1 OS=Mus musculus GN=Dclk1 PE=1 SV=1	0	30	15	93	15	1	40.51	28.77	34.65	38.97	29.61	17.18	20.78	17.99	12.24	22.53	13	10	15	13	10	6	6	6	6	8	8	8	10	8	8	6	5	5	6	6	2.60686e+07	2.04722e+07	1.68239e+07	1.84964e+07	1.97582e+07	1.52722e+07	1.21782e+07	1.38527e+07	1.20407e+07	1.40714e+07
High	Master Protein	O89053	Coronin-1A OS=Mus musculus GN=Coro1a PE=1 SV=5	0	36	12	104	7	1	41.28	20.92	30.57	46.29	47.28	26.34	17.27	24.09	17.86	33.55	12	8	13	15	14	8	7	10	7	10	8	6	8	10	10	7	5	8	5	7	5.43793e+07	3.99415e+07	3.28312e+07	2.87699e+07	3.31577e+07	3.58409e+07	2.38126e+07	2.33882e+07	3.67725e+07	2.67529e+07
High	Master Protein	Q8BVE3	V-type proton ATPase subunit H OS=Mus musculus GN=Atp6v1h PE=1 SV=1	0	37	12	99	12	1	44.13	27.77	32.25	19.87	14.82	25.62	25.34	28.94	38.33	40.19	12	8	11	8	7	8	9	11	12	13	8	5	7	5	3	6	7	9	7	9	3.24351e+07	2.80349e+07	2.51376e+07	2.49035e+07	2.93886e+07	3.15379e+07	2.61084e+07	2.60177e+07	3.05162e+07	2.72328e+07
High	Master Protein	Q6PGJ3	L1 cell adhesion molecule OS=Mus musculus GN=L1cam PE=1 SV=1	0	21	14	53	14	1	13.42	13.97	24.75	23.57	23.99	9.82	4.09	13.11	17.98	8.58	4	4	9	7	8	4	2	5	7	3	4	4	9	6	7	4	2	5	7	3	9.42996e+06	1.19171e+07	1.24827e+07	8.37515e+06	9.24737e+06	8.13861e+06	7.48932e+06	8.97603e+06	6.49611e+06	7.21258e+06
High	Master Protein	E9PZF0	Nucleoside diphosphate kinase OS=Mus musculus GN=Gm20390 PE=3 SV=1	0	75	13	175	4	1	70.26	41.11	27.32	50.52	61.12	43.67	44.42	47.72	44.42	51.75	27	16	12	17	19	15	16	18	17	18	10	7	5	6	10	7	6	6	8	9	2.05245e+08	1.13476e+08	9.21191e+07	9.29996e+07	1.3e+08	1.2683e+08	9.46818e+07	9.57188e+07	1.06512e+08	8.57961e+07
High	Master Protein	Q80ZJ1	Ras-related protein Rap-2a OS=Mus musculus GN=Rap2a PE=1 SV=2	0	68	9	103	4	1	33.34	29.19	27.75	33.28	29.74	27.63	8.3	11.43	17.29	34.68	12	13	13	13	13	11	3	6	6	13	6	7	6	7	7	7	3	4	4	7	1.89976e+07	1.32029e+07	1.09477e+07	1.03131e+07	1.07608e+07	8.8256e+06	8.10541e+06	7.80838e+06	9.913e+06	1.18048e+07
High	Master Protein	Q8R0Y6	Cytosolic 10-formyltetrahydrofolate dehydrogenase OS=Mus musculus GN=Aldh1l1 PE=1 SV=1	0	27	17	84	17	1	20.28	13	8.75	33.71	25.92	14.19	10.19	12.79	14.95	27.34	10	8	8	13	11	7	4	8	7	8	9	6	6	12	11	6	4	7	6	7	2.09221e+07	2.01113e+07	1.54271e+07	1.2996e+07	2.09815e+07	2.1811e+07	1.5362e+07	1.39012e+07	1.72522e+07	1.31445e+07
High	Master Protein	Q9R0Y5	Adenylate kinase isoenzyme 1 OS=Mus musculus GN=Ak1 PE=1 SV=1	0	71	11	107	11	1	31.33	17.37	19.96	34.86	52.76	17.45	13.68	17.77	18.67	39.99	11	7	10	13	16	8	6	10	10	16	5	5	6	8	8	4	4	5	6	7	3.96375e+07	2.84916e+07	2.37023e+07	1.93574e+07	2.59751e+07	2.8964e+07	1.73129e+07	1.98915e+07	1.22955e+07	1.48554e+07
High	Master Protein	Q91YT0	NADH dehydrogenase [ubiquinone] flavoprotein 1, mitochondrial OS=Mus musculus GN=Ndufv1 PE=1 SV=1	0	46	14	109	14	1	26.88	20.59	45.58	34.21	42.68	24.91	20.25	24.5	39.78	31.8	9	8	15	12	14	8	8	9	14	12	7	7	8	8	11	7	8	7	11	10	4.8923e+07	2.62854e+07	3.53692e+07	2.7828e+07	2.90943e+07	3.36563e+07	3.15186e+07	2.1728e+07	2.84755e+07	2.58264e+07
High	Master Protein	Q3USB7	Inactive phospholipase C-like protein 1 OS=Mus musculus GN=Plcl1 PE=1 SV=3	0	23	18	63	16	1	2.53	4.69	5.49	2.15	1.82	35.79	7.77	26.52	25.11	33.49	2	3	4	2	1	13	3	13	10	12	2	3	4	2	1	12	3	11	8	10	6.91886e+06	6.48347e+06	5.09422e+06	3.55245e+06	4.27066e+06	1.60721e+07	1.29954e+07	1.43195e+07	1.48035e+07	1.75017e+07
High	Master Protein	P70404	Isocitrate dehydrogenase [NAD] subunit gamma 1, mitochondrial OS=Mus musculus GN=Idh3g PE=1 SV=1	0	41	10	78	10	1	18.56	19.26	15.19	24.25	52.47	21.3	13.69	22.97	20.68	21.24	5	6	7	9	16	8	5	9	6	7	4	5	6	7	8	7	5	8	4	3	5.57481e+07	2.47941e+07	2.61073e+07	3.17578e+07	2.68247e+07	3.233e+07	2.016e+07	2.05686e+07	2.42454e+07	2.59156e+07
High	Master Protein	P58242	Acid sphingomyelinase-like phosphodiesterase 3b OS=Mus musculus GN=Smpdl3b PE=1 SV=1	0	46	12	79	12	1	12.92	10.69	14.42	17.36	6.85	43	29.36	21.62	32.77	48.33	5	4	5	5	2	15	8	9	12	14	5	4	4	4	2	11	7	8	9	9	1.43025e+07	1.68679e+07	1.25834e+07	1.59462e+07	1.50477e+07	2.95617e+07	2.02615e+07	2.89606e+07	2.70096e+07	3.84619e+07
High	Master Protein	Q8BGZ7	Keratin, type II cytoskeletal 75 OS=Mus musculus GN=Krt75 PE=1 SV=1	0	23	16	529	2	1	94.69	196.45	101.6	70.61	117.27	92.59	118.1	81.44	307.9	83.12	39	82	50	33	51	35	45	33	127	34	11	13	13	11	11	12	13	13	13	12	2.304e+07	1.53949e+07	3.36231e+07	5.81321e+07	18054150	2.13715e+07	6.91655e+07	1.38294e+07	1.84035e+07	1.6742e+07
High	Master Protein	O70435	Proteasome subunit alpha type-3 OS=Mus musculus GN=Psma3 PE=1 SV=3	0	35	10	221	10	1	77.47	70.55	61.77	80.71	44.39	63.94	49.24	74.09	68.28	74.47	24	23	20	25	15	21	17	28	23	25	9	8	9	9	7	10	10	9	10	9	1.12454e+08	1.83816e+08	1.51121e+08	1.58876e+08	2.03228e+08	1.67194e+08	1.54435e+08	2.15656e+08	1.93297e+08	1.55907e+08
High	Master Protein	Q9JI91	Alpha-actinin-2 OS=Mus musculus GN=Actn2 PE=1 SV=2	0	15	12	127	1	1	51.31	32.49	35.78	29.95	20.38	34.57	25.52	47.99	53.08	42.79	16	12	13	13	6	11	9	17	17	13	10	9	9	7	6	9	7	10	9	9	750180	441833	470225		409824	228737
High	Master Protein	E9PWX1	Dipeptidyl aminopeptidase-like protein 6 OS=Mus musculus GN=Dpp6 PE=1 SV=1	0	21	15	118	14	1	39.25	30.01	36.67	38.94	31.6	35.59	22.23	30.13	18.54	29.89	15	11	14	14	12	12	8	11	9	12	12	10	12	11	10	10	6	8	8	11	2.84028e+07	4.21945e+07	4.56604e+07	2.83345e+07	4.17187e+07	2.56771e+07	2.57506e+07	3.42874e+07	2.61909e+07	3.18599e+07
High	Master Protein	P17742	Peptidyl-prolyl cis-trans isomerase A OS=Mus musculus GN=Ppia PE=1 SV=2	0	54	9	243	9	1	58.51	42.8	62.18	63.02	83.11	32.59	35.88	47.53	55	68.07	26	22	27	26	37	16	16	22	24	27	6	6	8	8	9	5	7	7	8	8	3.64821e+08	1.89593e+08	1.78924e+08	1.80278e+08	1.88635e+08	2.14671e+08	2.28667e+08	2.19549e+08	1.88997e+08	1.5151e+08
High	Master Protein	O54962	Barrier-to-autointegration factor OS=Mus musculus GN=Banf1 PE=1 SV=1	0	63	7	143	7	1	58.21	51.28	47.72	64.44	28.84	55.46	25.89	59.42	53.71	62.21	16	14	15	18	9	16	8	18	14	15	5	6	5	5	5	7	6	7	6	6	2.87548e+07	4.14976e+07	4.31314e+07	4.99889e+07	5.15092e+07	5.87883e+07	4.30391e+07	6.63537e+07	3.04987e+07	5.48107e+07
High	Master Protein	E9QKC0	Glutamate receptor 2 OS=Mus musculus GN=Gria2 PE=1 SV=1	0	20	15	82	14	1	21.13	20.39	21.01	22.8	30.75	17.46	2	6.41	14.59	12.53	9	11	14	11	12	6	2	4	6	7	8	8	11	8	10	4	2	3	5	5	2.13657e+07	1.57385e+07	1.68118e+07	1.62014e+07	1.71871e+07	1.2901e+07	1.08929e+07	1.20965e+07	1.0324e+07	1.2531e+07
High	Master Protein	J3QMG3	Voltage-dependent anion-selective channel protein 3 OS=Mus musculus GN=Vdac3 PE=1 SV=1	0	42	9	183	8	1	53.46	44.05	62.35	66.19	61.63	35.12	27.86	44.27	71.91	60.94	19	18	25	23	20	11	11	16	22	18	7	7	8	8	7	4	4	6	7	7	4.57027e+07	4.48327e+07	6.37341e+07	4.55795e+07	5.04683e+07	6.50583e+07	7.76959e+07	5.04047e+07	4.11042e+07	3.37065e+07
High	Master Protein	Q9QYX7	Protein piccolo OS=Mus musculus GN=Pclo PE=1 SV=4	0	7	21	77	19	1	27.8	14.35	19.55	28.9	13.08	7.59	7.32	9.42	9.64	18.96	10	6	11	11	7	5	3	9	6	9	10	6	11	9	7	5	3	9	6	8	1.3719e+07	1.06822e+07	1.29664e+07	1.2365e+07	1.09475e+07	1.06328e+07	5.4543e+06	7.03315e+06	4.90684e+06	8.98327e+06
High	Master Protein	Q91WD5	NADH dehydrogenase [ubiquinone] iron-sulfur protein 2, mitochondrial OS=Mus musculus GN=Ndufs2 PE=1 SV=1	0	36	11	102	11	1	23.63	20.2	33.38	21.64	14.56	29.66	6.72	24.58	36.11	41.95	8	11	14	7	7	10	3	12	14	16	7	7	7	5	6	7	2	8	8	8	1.49418e+07	1.40294e+07	1.99595e+07	1.49832e+07	1.82314e+07	1.91766e+07	1.6833e+07	1.44806e+07	8.25129e+06	1.2051e+07
High	Master Protein	Q921M7	Protein FAM49B OS=Mus musculus GN=Fam49b PE=1 SV=1	0	40	10	86	8	1	22.34	17.8	16.57	30.93	36.08	16.18	10.9	7.4	18.68	29.27	8	8	7	14	14	8	4	4	8	11	7	6	5	8	8	5	3	2	6	6	2.35072e+07	1.4105e+07	8.54952e+06	9.22237e+06	1.17519e+07	1.25348e+07	1.17417e+07	1.17048e+07	1.07089e+07	1.17946e+07
High	Master Protein	P08122	Collagen alpha-2(IV) chain OS=Mus musculus GN=Col4a2 PE=1 SV=4	0	10	11	187	11	1	63.13	63.54	46.71	45.05	87.95	50.95	41.67	50.5	55.14	53.28	21	22	20	14	27	14	14	17	19	19	9	9	8	7	10	7	8	8	8	8	1.9434e+08	6.65982e+07	6.86808e+07	1.37382e+08	8.6898e+07	9.23092e+07	8.6562e+07	8.47017e+07	1.03686e+08	1.32768e+08
High	Master Protein	P70195	Proteasome subunit beta type-7 OS=Mus musculus GN=Psmb7 PE=1 SV=1	0	44	12	157	12	1	55.96	21.73	37.31	63.33	17.5	32.41	28.45	31.22	28.03	43.21	21	11	15	24	7	14	12	16	15	22	7	7	9	9	4	7	7	9	10	11	5.03542e+07	2.13654e+08	1.76456e+08	1.57919e+08	2.09952e+08	1.57034e+08	1.5043e+08	1.66411e+08	1.62118e+08	1.25325e+08
High	Master Protein	P56564	Excitatory amino acid transporter 1 OS=Mus musculus GN=Slc1a3 PE=1 SV=2	0	15	6	97	5	1	39.37	24.16	43.83	40.92	46.94	32.25	20.45	19.09	31.85	34.89	10	8	12	13	13	9	6	7	9	10	4	4	5	5	5	4	4	4	5	5	5.14941e+07	2.2433e+07	3.09189e+07	1.761e+07	2.34836e+07	2.66634e+07	2.32039e+07	2.16365e+07	2.05668e+07	2.15415e+07
High	Master Protein	Q9D172	ES1 protein homolog, mitochondrial OS=Mus musculus GN=D10Jhu81e PE=1 SV=1	0	61	10	81	10	1	26.59	26.82	20.18	31.13	43.09	31.82	20.24	37.9	34.68	38.31	8	8	5	7	10	9	6	10	9	9	4	4	3	4	6	6	5	6	4	5	5.6089e+07	3.72518e+07	3.34589e+07	3.88644e+07	3.7477e+07	4.1736e+07	3.03639e+07	3.3361e+07	3.4031e+07	3.73929e+07
High	Master Protein	F6SEU4	Ras/Rap GTPase-activating protein SynGAP OS=Mus musculus GN=Syngap1 PE=1 SV=2	0	18	15	67	15	1	25.13	11.43	22.35	23.76	18.55	18.25	7.44	13.96	15.77	23.06	10	4	9	7	8	6	3	6	5	9	9	4	9	6	7	5	3	5	5	8	2.13666e+07	1.19583e+07	1.44928e+07	1.24205e+07	1.29615e+07	1.06109e+07	7.24782e+06	9.34194e+06	1.10956e+07	1.03887e+07
High	Master Protein	Q8K183	Pyridoxal kinase OS=Mus musculus GN=Pdxk PE=1 SV=1	0	46	12	83	12	1	25.2	20.34	16.01	25.82	23.62	27.3	28.92	22.74	25.85	29.05	11	6	8	9	7	9	10	7	7	9	8	5	5	6	5	7	6	5	4	6	5.48203e+07	3.07331e+07	2.56559e+07	2.34831e+07	3.09814e+07	3.70766e+07	2.25251e+07	2.45387e+07	2.8097e+07	2.56485e+07
High	Master Protein	Q00493	Carboxypeptidase E OS=Mus musculus GN=Cpe PE=1 SV=2	0	39	12	95	12	1	32.45	25.01	21.16	24.13	27.37	25.54	10.9	23.86	29.54	32.21	10	9	10	9	11	11	4	10	10	11	7	6	7	6	9	9	4	8	8	8	3.22373e+07	2.22524e+07	2.07486e+07	2.87109e+07	2.77814e+07	2.30558e+07	1.9759e+07	2.30055e+07	2.52361e+07	3.15251e+07
High	Master Protein	Q3UY21	Myelin-oligodendrocyte glycoprotein OS=Mus musculus GN=Mog PE=1 SV=1	0	36	11	172	11	1	33.16	30.1	24.11	33.21	10.91	89.45	71.67	73.88	70.05	82.1	11	12	10	10	5	28	22	25	22	27	6	6	6	7	5	11	10	9	10	10	6.95461e+07	6.98196e+07	6.95544e+07	8.03762e+07	6.62528e+07	2.39989e+08	2.1032e+08	2.39463e+08	2.18573e+08	2.95766e+08
High	Master Protein	E9QAZ2	Ribosomal protein L15 OS=Mus musculus GN=Gm10020 PE=3 SV=1	0	50	11	231	11	1	64.78	63.45	68.17	72.32	77.37	79.21	60.08	53.67	56.6	83.49	21	21	23	26	27	26	21	19	20	27	10	9	10	10	8	10	10	8	9	10	3.76709e+08	3.03107e+08	3.0449e+08	3.61503e+08	272966628	3.41265e+08	3.15364e+08	2.90253e+08	3.90861e+08	4.35422e+08
High	Master Protein	Q9JIS5	Synaptic vesicle glycoprotein 2A OS=Mus musculus GN=Sv2a PE=1 SV=1	0	19	9	75	9	1	29.37	20.97	21.95	26.79	37.79	34.45	33.54	29.29	26.88	19.81	8	5	6	6	10	9	9	8	8	6	7	5	5	5	7	6	6	6	5	5	5.14172e+07	3.18495e+07	3.86388e+07	3.35192e+07	3.86679e+07	4.10799e+07	3.35746e+07	3.09706e+07	5.05542e+07	4.81827e+07
High	Master Protein	Q64487	Receptor-type tyrosine-protein phosphatase delta OS=Mus musculus GN=Ptprd PE=1 SV=3	0	16	18	81	13	1	25.1	11.03	15.02	16.73	17.58	24.34	8.91	24.44	12.82	33.76	11	5	8	8	7	9	4	11	5	13	9	4	7	7	6	8	4	9	5	11	9.61992e+06	9.03059e+06	1.04241e+07	7.81709e+06	1.04584e+07	1.07732e+07	1.04345e+07	1.14907e+07	9.61264e+06	1.39838e+07
High	Master Protein	P48453	Serine/threonine-protein phosphatase 2B catalytic subunit beta isoform OS=Mus musculus GN=Ppp3cb PE=1 SV=2	0	32	14	129	7	1	32.59	43.79	41.73	20.09	36.76	23.76	19.54	26.58	32.68	37.24	13	17	17	11	14	9	8	12	13	15	8	11	13	8	10	5	5	9	10	12	1.78017e+07	8.66847e+06	1.05049e+07	9.80721e+06	9.5434e+06	7.06287e+06	5.02452e+06	5.00026e+06	5.42712e+06	5.80881e+06
High	Master Protein	Q8C754	Vacuolar protein sorting-associated protein 52 homolog OS=Mus musculus GN=Vps52 PE=1 SV=1	0	30	15	57	15	1	11.04	9.65	9.43	22.39	17.57	12.41	7.21	12.49	21.93	16.64	4	5	4	8	6	6	2	6	9	7	4	5	4	7	6	5	2	5	7	6	2.49406e+07	1.23944e+07	1.10202e+07	1.55208e+07	1.26218e+07	1.72106e+07	1.71883e+07	2.05498e+07	2.13377e+07	1.51498e+07
High	Master Protein	Q9QUI0	Transforming protein RhoA OS=Mus musculus GN=Rhoa PE=1 SV=1	0	54	10	149	9	1	42.41	31.06	42.47	36.98	46.7	35.45	25.03	41.38	47.21	51.54	17	10	16	15	19	13	11	15	14	19	7	6	8	6	9	7	6	8	7	8	6.0393e+07	4.5351e+07	3.83498e+07	4.23219e+07	3.98483e+07	4.08293e+07	3.43014e+07	3.50971e+07	3.72982e+07	4.12958e+07
High	Master Protein	P97467	Peptidyl-glycine alpha-amidating monooxygenase OS=Mus musculus GN=Pam PE=1 SV=2	0	33	17	80	2	1	19.33	14.19	15.78	27	18.6	13.57	22.9	24.59	23.15	33.7	9	6	7	9	5	7	9	9	8	11	8	6	7	8	4	6	8	6	7	9	4.05792e+07	5.10658e+07	3.54076e+07	4.69798e+07	4.52245e+07	4.44818e+07	3.20122e+07	4.02217e+07	3.96162e+07	4.74306e+07
High	Master Protein	O35643	AP-1 complex subunit beta-1 OS=Mus musculus GN=Ap1b1 PE=1 SV=2	0	24	17	90	7	1	28.5	13.15	20.08	34.36	22.37	11.16	15.88	20.75	22.33	20.54	11	7	11	13	7	5	5	12	9	10	7	6	8	8	5	3	4	8	7	8	5.25989e+06	3.29486e+06	3.14652e+06	3.40364e+06	3.01615e+06	3.56032e+06	2.71599e+06	1.80573e+06	2.16408e+06	3.36766e+06
High	Master Protein	P35802	Neuronal membrane glycoprotein M6-a OS=Mus musculus GN=Gpm6a PE=1 SV=1	0	31	10	268	10	1	71.42	83.1	86.13	67.03	58.95	90.1	58.46	95.91	95.56	74.37	25	28	30	25	19	30	21	33	31	26	8	7	9	9	6	9	8	9	8	7	5.0592e+08	8.0682e+08	9.14334e+08	8.53365e+08	7.25824e+08	5.35179e+08	7.34787e+08	1.03638e+09	6.68665e+08	1.09462e+09
High	Master Protein	B1AQ77	Keratin 15, isoform CRA_a OS=Mus musculus GN=Krt15 PE=1 SV=1	0	15	12	405	4	1	75.54	177.75	157.16	92.44	110.52	96.76	94.58	62.13	195.27	105.13	27	62	53	27	39	36	33	25	65	38	8	9	10	6	9	9	8	7	9	11	5.49379e+07	4.27267e+07	7.97283e+07	1.47518e+08	1.42125e+07	6.26222e+07	1.76573e+08	1.6999e+07	2.54545e+07	1.31968e+07
High	Master Protein	P80315	T-complex protein 1 subunit delta OS=Mus musculus GN=Cct4 PE=1 SV=3	0	37	14	96	14	1	31.85	15.67	8.34	20.52	20.88	19.59	8.48	11.79	19.84	28.86	14	8	8	10	10	9	6	7	11	13	9	5	6	8	8	7	5	5	9	9	2.84883e+07	1.64731e+07	1.63856e+07	1.85344e+07	1.67812e+07	1.77112e+07	2.58221e+07	1.46362e+07	1.69029e+07	1.84141e+07
High	Master Protein	Q7TQD2	Tubulin polymerization-promoting protein OS=Mus musculus GN=Tppp PE=1 SV=1	0	48	10	158	10	1	56.84	50.39	46.94	47.88	67.85	42.11	44.28	34.04	31.99	62.8	19	17	17	16	21	13	15	12	10	18	9	10	7	7	8	6	8	6	5	10	1.6346e+08	1.08596e+08	8.84431e+07	9.05744e+07	1.01593e+08	1.47653e+08	8.51455e+07	9.27099e+07	1.12769e+08	9.75558e+07
High	Master Protein	Q7TMB8	Cytoplasmic FMR1-interacting protein 1 OS=Mus musculus GN=Cyfip1 PE=1 SV=1	0	18	20	112	7	1	28.11	24.36	31.25	24.47	19.75	13.19	13.8	28.75	37.69	28.34	12	12	15	13	8	6	6	12	16	12	11	10	11	13	8	5	5	10	13	11	3.14658e+06	1.8731e+06	3.18497e+06	4.69654e+06	3.46884e+06	4.35272e+06	5.75834e+06	4.8887e+06	5.05251e+06	3.65573e+06
High	Master Protein	Q9WUM5	Succinate--CoA ligase [ADP/GDP-forming] subunit alpha, mitochondrial OS=Mus musculus GN=Suclg1 PE=1 SV=4	0	33	10	136	10	1	46.94	45.95	36.28	38.23	59.4	32.47	24.34	35.4	52.25	51.94	14	15	13	11	19	11	9	14	16	14	6	6	6	5	9	4	5	6	7	6	4.94381e+07	2.83144e+07	2.43979e+07	2.43877e+07	2.67306e+07	3.32544e+07	2.62398e+07	2.44637e+07	2.58215e+07	2.76651e+07
High	Master Protein	Q9D1G1	Ras-related protein Rab-1B OS=Mus musculus GN=Rab1b PE=1 SV=1	0	61	10	171	3	1	57.22	41.32	49.46	58.46	66.95	43.28	22.68	29.13	43.42	41.33	21	15	19	22	24	17	9	11	17	16	9	5	6	9	8	6	5	6	8	7	2.84895e+07	1.58015e+07	1.4573e+07	1.4319e+07	1.62765e+07	1.78197e+07	1.4821e+07	1.31163e+07	2.36614e+07	1.94738e+07
High	Master Protein	Q61753	D-3-phosphoglycerate dehydrogenase OS=Mus musculus GN=Phgdh PE=1 SV=3	0	32	13	126	13	1	26.37	19.8	13.93	24.01	23.07	49.25	40.26	44.46	56.73	43.05	8	7	7	9	8	19	16	16	21	15	7	5	6	8	8	12	12	11	13	11	4.42801e+07	3.21147e+07	2.56337e+07	2.0815e+07	2.72386e+07	5.4035e+07	4.85779e+07	5.02789e+07	5.26962e+07	6.47267e+07
High	Master Protein	O70318	Band 4.1-like protein 2 OS=Mus musculus GN=Epb41l2 PE=1 SV=2	0	23	17	77	14	1	25.4	10.73	22.81	22.2	12.1	23.65	11.95	23.33	17.96	20.3	10	5	10	9	5	9	6	9	7	7	9	4	9	9	5	7	5	8	6	7	1.23228e+07	1.32082e+07	9.33444e+06	8.23615e+06	9.93164e+06	1.49129e+07	1.01869e+07	1.42165e+07	1.28088e+07	1.50517e+07
High	Master Protein	E9QPD7	Pyruvate carboxylase OS=Mus musculus GN=Pcx PE=1 SV=1	0	23	16	57	16	1	15.49	7.74	12.06	15.94	25.1	13.05	10.33	11.77	7.2	26.02	5	3	7	6	9	5	4	6	4	8	5	3	6	5	8	5	4	6	4	8	2.34992e+07	1.31814e+07	1.20409e+07	1.14056e+07	1.23405e+07	1.5637e+07	1.19619e+07	1.28389e+07	1.3812e+07	1.38196e+07
High	Master Protein	Q9WUB3	Glycogen phosphorylase, muscle form OS=Mus musculus GN=Pygm PE=1 SV=3	0	29	20	71	13	1	19.04	23.9	5.43	18.6	21.14	11.9	8.39	19.76	16.31	20.91	8	11	3	10	9	5	3	7	7	8	7	9	2	8	8	5	3	7	7	7	8.07766e+06	5.63096e+06	3.48945e+06	8.06799e+06	5.57516e+06	5.18091e+06	4.64657e+06	3.86799e+06	5.30289e+06	3.71264e+06
High	Master Protein	P63242	Eukaryotic translation initiation factor 5A-1 OS=Mus musculus GN=Eif5a PE=1 SV=2	0	64	9	96	9	1	30.28	19.68	13.27	35.53	40.53	17.73	16.9	23.17	38.53	40.66	9	10	6	10	13	6	6	10	12	14	6	7	4	6	7	5	5	6	7	8	4.00588e+07	2.5267e+07	2.20687e+07	2.29475e+07	2.54358e+07	3.80625e+07	2.46233e+07	2.87154e+07	2.74939e+07	2.7053e+07
High	Master Protein	Q8R574	Phosphoribosyl pyrophosphate synthase-associated protein 2 OS=Mus musculus GN=Prpsap2 PE=1 SV=1	0	54	13	63	11	1	11.91	5.81	6.95	21.16	6.97	0	0	9.75	18.82	33.28	7	2	6	10	3	1	3	6	10	15	6	2	6	8	3	1	3	6	7	11	1.0388e+07	8.19915e+06	6.26272e+06	4.97328e+06	6.34353e+06	1.35902e+07	1.51641e+07	1.00198e+07	8.04782e+06	5.44932e+06
High	Master Protein	P63330	Serine/threonine-protein phosphatase 2A catalytic subunit alpha isoform OS=Mus musculus GN=Ppp2ca PE=1 SV=1	0	42	8	60	8	1	22.12	14.89	18.78	20.54	20.19	11.93	3.14	11.84	21.21	34.45	7	5	7	7	7	4	1	4	8	10	6	3	3	5	5	3	1	3	5	7	2.71274e+07	1.40569e+07	1.29378e+07	1.40114e+07	1.67847e+07	2.03528e+07	1.64356e+07	1.51819e+07	1.44313e+07	1.3677e+07
High	Master Protein	Q3TTY5	Keratin, type II cytoskeletal 2 epidermal OS=Mus musculus GN=Krt2 PE=1 SV=1	0	11	13	442	6	1	94.67	183.57	138.48	89.22	87.8	96.27	105.63	77.01	158.99	78.97	40	71	56	36	35	39	41	30	62	32	9	12	9	9	10	9	10	9	10	9	6.24851e+08	4.63018e+08	1.4011e+09	2.50418e+09	7.72203e+08	5.44889e+08	2.24131e+09	4.54764e+08	1.20162e+09	6.85478e+08
High	Master Protein	Q3V117	ATP-citrate synthase OS=Mus musculus GN=Acly PE=1 SV=1	0	21	18	77	18	1	18.91	11.16	5.03	18.72	14.59	13.82	7.2	9.26	12.69	21.61	9	7	6	11	8	6	4	8	8	10	7	5	5	9	7	5	3	7	6	9	1.39994e+07	1.16899e+07	1.05499e+07	1.06176e+07	1.29526e+07	1.30437e+07	1.18178e+07	1.13294e+07	9.19425e+06	1.06293e+07
High	Master Protein	P19157	Glutathione S-transferase P 1 OS=Mus musculus GN=Gstp1 PE=1 SV=2	0	36	5	150	5	1	49.46	34.6	39.28	56.19	65.45	37.34	17.62	47.58	54.83	66.3	15	13	13	17	20	13	6	15	18	20	5	4	5	5	5	5	3	5	5	5	7.28732e+07	5.00554e+07	2.97789e+07	4.50042e+07	3.95864e+07	8.72387e+07	7.37425e+07	8.85935e+07	5.64196e+07	8.68034e+07
High	Master Protein	G3UXL2	Phosphoribosyl pyrophosphate synthetase 1-like 3 OS=Mus musculus GN=Prps1l3 PE=3 SV=1	0	44	11	98	2	1	27.46	8.4	15.96	20.73	9.15	18.92	21.95	11.27	28.54	35.93	11	9	9	12	5	7	9	9	13	14	9	8	6	7	5	5	7	5	9	10	3.1623e+07	2.91669e+07	2.94025e+07	2.34714e+07	3.11883e+07	3.70102e+07	4.33987e+07	2.88869e+07	3.67832e+07	2.19716e+07
High	Master Protein	Q9CPY7	Cytosol aminopeptidase OS=Mus musculus GN=Lap3 PE=1 SV=3	0	44	15	92	15	1	15.62	8.68	11.35	22.46	18.47	29.68	23.21	19.98	24.97	35.23	6	5	6	10	9	12	11	8	10	15	6	4	5	8	7	10	10	7	9	12	2.45263e+07	2.6567e+07	1.68083e+07	1.63952e+07	1.86952e+07	3.78209e+07	2.37247e+07	2.84588e+07	3.66031e+07	3.09794e+07
High	Master Protein	P62141	Serine/threonine-protein phosphatase PP1-beta catalytic subunit OS=Mus musculus GN=Ppp1cb PE=1 SV=3	0	52	12	79	3	1	29.33	20.26	11.1	22.13	22.89	22.11	13.34	16.25	17.83	29.72	9	8	5	10	9	7	8	8	5	10	6	4	3	6	6	4	6	6	3	6	3.74905e+06	4.51952e+06	2.33621e+06	2.32515e+06	2.31305e+06	3.6186e+06	2.35192e+06	3.00398e+06	5.31583e+06	3.44927e+06
High	Master Protein	P80316	T-complex protein 1 subunit epsilon OS=Mus musculus GN=Cct5 PE=1 SV=1	0	39	15	72	15	1	25.29	7.23	17.51	13.39	29.78	20.33	13.8	15.09	24.81	25.83	10	3	9	6	9	7	5	4	8	11	9	3	7	5	8	7	5	4	8	10	1.92406e+07	1.16781e+07	1.07502e+07	1.05753e+07	1.10495e+07	1.45975e+07	1.14121e+07	1.15873e+07	1.332e+07	1.373e+07
High	Master Protein	A2AKW0	Solute carrier family 25 member 51 OS=Mus musculus GN=Slc25a51 PE=1 SV=1	0	45	13	162	13	1	41.47	35.23	29.98	40.38	42.18	43.78	27.15	26.12	39.47	42.8	15	15	16	17	20	18	14	12	16	19	9	9	9	9	10	11	9	8	9	10	9.54384e+07	5.33694e+07	5.11261e+07	6.09773e+07	5.45889e+07	6.46658e+07	5.81978e+07	4.96299e+07	6.11964e+07	6.22977e+07
High	Master Protein	P62823	Ras-related protein Rab-3C OS=Mus musculus GN=Rab3c PE=1 SV=1	0	48	11	223	6	1	50.51	46.51	59.44	58.37	69.99	67.15	32.58	40.12	48.85	47.07	22	21	30	26	31	24	14	17	18	20	9	9	9	9	9	10	7	8	9	8	2.58797e+08	1.00549e+08	1.14913e+08	1.10839e+08	1.01204e+08	1.09745e+08	9.40129e+07	8.05589e+07	1.03412e+08	1.15778e+08
High	Master Protein	Q9Z2I9	Succinate--CoA ligase [ADP-forming] subunit beta, mitochondrial OS=Mus musculus GN=Sucla2 PE=1 SV=2	0	36	16	132	16	1	26.07	25.05	29.66	29.57	21.75	38.81	22.46	21.23	32.19	51.05	11	11	14	11	9	17	12	14	14	19	8	9	10	8	7	11	10	10	11	12	9.06322e+07	4.58248e+07	4.85671e+07	4.70001e+07	5.17039e+07	6.40039e+07	4.89044e+07	4.64361e+07	6.51257e+07	6.60119e+07
High	Master Protein	P02463	Collagen alpha-1(IV) chain OS=Mus musculus GN=Col4a1 PE=1 SV=4	0	8	9	148	7	1	44.99	47.46	38.05	47.55	56.91	40.18	35.83	29.29	39.02	43.64	15	15	15	20	22	13	10	10	14	14	6	5	6	9	7	6	4	4	5	4	1.53503e+08	5.8427e+07	5.40563e+07	1.1715e+08	7.22333e+07	7.48436e+07	7.22647e+07	6.60188e+07	9.5874e+07	1.12855e+08
High	Master Protein	O88844	Isocitrate dehydrogenase [NADP] cytoplasmic OS=Mus musculus GN=Idh1 PE=1 SV=2	0	41	16	77	15	1	11.53	8.75	14.7	31.22	23.69	19.8	12.22	11.45	11.7	26.4	7	5	6	13	9	7	6	7	6	11	6	5	6	12	9	7	6	6	6	9	3.49927e+07	2.09671e+07	1.65291e+07	1.7863e+07	2.22703e+07	2.36091e+07	1.88365e+07	1.94844e+07	2.42285e+07	1.95304e+07
High	Master Protein	Q99K41	EMILIN-1 OS=Mus musculus GN=Emilin1 PE=1 SV=1	0	24	16	50	16	1	7.1	6.94	10.67	8.31	21.24	10.85	4.47	6.22	2.72	19.06	4	5	5	4	9	6	3	4	2	8	3	5	3	4	9	6	3	3	2	7	1.2945e+07	6.72611e+06	4.97367e+06	9.48372e+06	6.37126e+06	8.91866e+06	3.79518e+06	5.60891e+06	7.96429e+06	8.8197e+06
High	Master Protein	Q9D819	Inorganic pyrophosphatase OS=Mus musculus GN=Ppa1 PE=1 SV=1	0	60	13	59	13	1	17.52	6.24	14.17	21.56	25.52	12.06	4.45	0	8	19.67	6	4	6	7	10	5	4	4	5	8	6	3	5	7	9	5	4	4	4	7	3.6853e+07	1.93634e+07	1.21682e+07	1.42404e+07	1.67491e+07	1.65885e+07	1.30704e+07	1.24577e+07	9.97877e+06	1.23349e+07
High	Master Protein	Q8K0T0	Reticulon-1 OS=Mus musculus GN=Rtn1 PE=1 SV=1	0	28	14	86	8	1	30.59	16.09	37.86	25.34	34.7	19.77	10.54	19.99	17.66	30.34	10	6	14	9	13	6	4	7	6	11	7	4	8	4	8	4	3	5	4	7	9.75261e+07	7.13608e+07	8.91937e+07	9.7156e+07	8.31572e+07	8.59064e+07	7.08738e+07	7.11657e+07	7.43734e+07	8.87432e+07
High	Master Protein	P53994	Ras-related protein Rab-2A OS=Mus musculus GN=Rab2a PE=1 SV=1	0	57	10	86	10	1	25.9	36.78	23.96	33.1	45.94	28.4	10.94	16.64	21.1	34.5	8	12	8	10	14	8	4	5	7	10	4	7	6	7	9	6	3	5	7	6	5.20849e+07	2.08124e+07	1.80895e+07	2.33795e+07	2.10257e+07	2.23958e+07	1.64549e+07	1.70438e+07	1.18918e+07	1.98838e+07
High	Master Protein	Q9QXS6	Drebrin OS=Mus musculus GN=Dbn1 PE=1 SV=4	0	25	13	54	13	1	18.94	8.98	14.33	21.89	43.19	4.05	3.85	14.38	5.81	13.32	6	4	7	8	15	1	2	5	2	4	6	4	7	8	11	1	2	5	2	3	2.54732e+07	1.2694e+07	1.33685e+07	1.22767e+07	9.84049e+06	1.03773e+07	7.95458e+06	8.25428e+06	8.02966e+06	6.5931e+06
High	Master Protein	Q9QYE9	Pleckstrin homology domain-containing family B member 1 OS=Mus musculus GN=Plekhb1 PE=1 SV=1	0	44	8	134	1	1	6.9	6.37	6.12	10.97	5.37	89.23	55.82	79.35	78.87	103.12	2	2	2	4	2	26	19	24	23	30	2	1	1	3	2	8	7	7	6	7	8.3616e+06	7.36929e+06	5.09023e+06	6.47496e+06	4.22072e+06	1.85166e+08	1.4835e+08	1.53359e+08	1.36881e+08	1.99029e+08
High	Master Protein	P63087	Serine/threonine-protein phosphatase PP1-gamma catalytic subunit OS=Mus musculus GN=Ppp1cc PE=1 SV=1	0	46	12	86	2	1	32.18	22.67	13.58	24.6	22.89	24.01	13.14	20.95	22.65	29.48	10	9	6	10	9	8	8	9	7	10	7	5	4	6	6	5	6	7	5	6	2.90981e+07	1.94041e+07	1.47386e+07	1.56245e+07	1.7087e+07	1.68087e+07	1.4118e+07	1.69431e+07	1.88373e+07	1.95588e+07
High	Master Protein	P80317	T-complex protein 1 subunit zeta OS=Mus musculus GN=Cct6a PE=1 SV=3	0	31	12	85	12	1	24.73	12.06	18.32	16.73	27.78	20.64	18.57	18.46	14.84	39.15	9	7	9	10	10	7	6	9	6	12	9	7	8	7	9	7	6	9	6	9	2.67884e+07	1.71714e+07	1.50707e+07	1.21908e+07	1.52596e+07	2.03006e+07	1.58994e+07	1.65273e+07	1.83521e+07	1.47151e+07
High	Master Protein	Q61838	Pregnancy zone protein OS=Mus musculus GN=Pzp PE=1 SV=3	0	21	20	50	20	1	5.03	3.28	0	24.52	9.85	8.21	2.53	11.08	15.65	20.07	5	1	1	10	5	4	2	6	6	10	5	1	1	9	5	4	2	6	5	8	2.31087e+07	2.07986e+07	1.10221e+07	1.36343e+07	1.89491e+07	2.70249e+07	1.81127e+07	1.55034e+07	1.14757e+07	1.13305e+07
High	Master Protein	P07356	Annexin A2 OS=Mus musculus GN=Anxa2 PE=1 SV=2	0	36	11	62	11	1	5.78	34.53	19.21	7.92	16.75	12.83	10.67	4.63	41.98	15	2	11	8	3	6	5	5	3	14	5	2	8	6	3	6	5	5	3	10	5	2.36668e+07	1.07742e+07	1.62668e+07	3.5647e+07	1.22964e+07	1.79278e+07	2.89909e+07	1.34861e+07	1.50132e+07	1.56095e+07
High	Master Protein	P62137	Serine/threonine-protein phosphatase PP1-alpha catalytic subunit OS=Mus musculus GN=Ppp1ca PE=1 SV=1	0	46	11	78	2	1	26.26	20.36	11.4	20.1	25.09	24.25	12.65	20.97	22.8	27.13	8	8	5	8	9	8	7	9	7	9	5	4	3	4	6	4	5	7	5	5	3.85478e+06	1.71943e+06	1.83932e+06	1.95933e+06	1.65614e+06	1.81565e+06	1.69591e+06	1.49019e+06	686987	1.80384e+06
High	Master Protein	P28738	Kinesin heavy chain isoform 5C OS=Mus musculus GN=Kif5c PE=1 SV=3	0	19	13	70	7	1	27.14	8.53	8.07	17.68	9.97	13.22	20.11	11.37	9.91	19.39	10	4	7	7	4	8	9	6	6	9	8	3	7	6	4	7	7	5	5	5	1.35227e+07	8.72294e+06	8.54595e+06	1.01212e+07	1.01545e+07	8.59086e+06	1.12307e+07	9.02017e+06	9.89686e+06	9.75673e+06
High	Master Protein	P62897	Cytochrome c, somatic OS=Mus musculus GN=Cycs PE=1 SV=2	0	62	9	206	9	1	55	49.42	58.13	71.73	70.37	30.86	30.29	29.59	25.25	61.78	22	23	25	28	31	12	15	13	14	23	6	6	8	6	8	5	6	5	5	7	3.1976e+08	1.19742e+08	1.0989e+08	1.51416e+08	1.42097e+08	1.56003e+08	7.50813e+07	7.78001e+07	8.06732e+07	1.10654e+08
High	Master Protein	Q4VA93	Protein kinase C OS=Mus musculus GN=Prkca PE=1 SV=1	0	26	15	78	7	1	15.66	17.65	16.9	19.57	24.84	12.65	2.55	8.53	12.68	22.95	7	7	7	9	12	9	3	5	7	12	5	5	4	6	7	6	3	4	6	9	5.18033e+06	3.95337e+06	3.77372e+06	2.49835e+06	3.43235e+06	4.02039e+06	3.48e+06	4.06292e+06	3.87969e+06	4.35616e+06
High	Master Protein	P42669	Transcriptional activator protein Pur-alpha OS=Mus musculus GN=Pura PE=1 SV=1	0	62	10	86	9	1	23.36	32.15	30.5	26.28	31.14	28.05	15.68	19.96	24.87	35.38	7	11	9	9	12	9	5	6	7	11	6	8	6	6	8	6	3	4	4	6	3.65006e+07	2.10152e+07	2.3004e+07	2.72558e+07	2.28047e+07	2.76586e+07	2.54312e+07	2.114e+07	2.15667e+07	2.0946e+07
High	Master Protein	G5E884	Serine/threonine-protein kinase PAK 1 OS=Mus musculus GN=Pak1 PE=1 SV=1	0	41	14	79	9	1	29.48	8.8	12.77	28.14	23.03	16	4.82	11.8	19.76	22.69	11	5	5	11	9	8	4	5	9	12	8	4	4	9	7	6	3	4	7	9	2.9173e+07	1.90016e+07	1.39835e+07	8.91775e+06	1.82197e+07	1.95372e+07	1.30528e+07	1.27132e+07	1.34557e+07	1.22507e+07
High	Master Protein	P35700	Peroxiredoxin-1 OS=Mus musculus GN=Prdx1 PE=1 SV=1	0	73	13	167	13	1	32.46	30.63	39.49	42.19	42.82	43.39	35.16	50.65	33.02	44.17	14	14	16	15	17	19	18	21	13	20	11	10	11	11	12	11	10	10	8	11	2.50051e+08	1.39397e+08	1.22188e+08	1.22698e+08	1.12774e+08	1.65516e+08	1.39393e+08	1.43738e+08	1.55334e+08	1.48596e+08
High	Master Protein	F6RQ26	Neurotrimin (Fragment) OS=Mus musculus GN=Ntm PE=1 SV=1	0	45	10	263	1	1	101.99	88.37	86.91	109.47	113.92	86.99	44.17	87.65	83.49	99.89	29	25	26	31	37	25	13	26	22	29	5	6	7	8	6	6	4	6	5	6								6.80244e+06		9.49198e+06
High	Master Protein	O88569	Heterogeneous nuclear ribonucleoproteins A2/B1 OS=Mus musculus GN=Hnrnpa2b1 PE=1 SV=2	0	47	14	80	13	1	20.64	17.59	18.4	15.53	17.16	27.17	10.87	17.21	17.59	38.23	8	9	8	5	8	11	5	6	6	14	8	8	8	5	8	9	5	5	6	11	4.57052e+07	2.68035e+07	3.52424e+07	3.07497e+07	3.23739e+07	3.36485e+07	2.61626e+07	2.27514e+07	2.99943e+07	3.75128e+07
High	Master Protein	Q9QXY6	EH domain-containing protein 3 OS=Mus musculus GN=Ehd3 PE=1 SV=2	0	54	18	87	11	1	13.53	6.62	18.27	28.85	13.24	26.96	16.41	18.64	9.27	26.25	6	5	8	13	7	14	7	9	5	13	5	5	8	9	6	13	7	8	5	11	1.96707e+07	1.50976e+07	9.90333e+06	8.94527e+06	1.1404e+07	1.78027e+07	1.84225e+07	2.0941e+07	2.12762e+07	2.27152e+07
High	Master Protein	Q7TNR6	Immunoglobulin superfamily member 21 OS=Mus musculus GN=Igsf21 PE=2 SV=1	0	29	10	111	10	1	50.34	43.33	32	44.56	27.82	47.95	27.99	45.07	34.66	33.04	13	13	10	14	8	13	9	13	9	9	8	8	6	7	5	9	6	9	7	8	5.06773e+07	7.29159e+07	6.10714e+07	7.41256e+07	75409382	5.9661e+07	6.04116e+07	6.91093e+07	6.15512e+07	6.97413e+07
High	Master Protein	Q60692	Proteasome subunit beta type-6 OS=Mus musculus GN=Psmb6 PE=1 SV=3	0	47	8	186	8	1	69.62	47.83	53.98	77.02	25.11	55.49	50.41	61.63	68.42	56.85	21	17	18	25	8	17	16	21	22	21	7	7	6	8	5	7	7	8	8	8	8.8734e+07	1.83853e+08	1.26467e+08	1.17908e+08	1.68347e+08	1.31029e+08	1.34823e+08	1.73344e+08	1.57869e+08	1.27049e+08
High	Master Protein	P84096	Rho-related GTP-binding protein RhoG OS=Mus musculus GN=Rhog PE=1 SV=1	0	51	9	146	8	1	39.98	19.93	32.49	34.55	31.48	67.63	36.04	67.54	57.79	75.54	12	7	12	10	10	21	14	22	17	21	6	5	6	5	7	9	8	8	8	9	3.03872e+07	2.18685e+07	2.14007e+07	2.10995e+07	1.83636e+07	1.18697e+08	9.07242e+07	8.56812e+07	1.09283e+08	1.26877e+08
High	Master Protein	P97315	Cysteine and glycine-rich protein 1 OS=Mus musculus GN=Csrp1 PE=1 SV=3	0	51	7	95	7	1	32.58	29.42	28.89	35.21	37.83	31.01	15.37	34.47	34.16	31.38	10	9	8	12	11	9	4	11	11	10	6	6	5	6	7	7	3	7	7	6	7.64772e+07	4.75195e+07	4.14708e+07	4.22029e+07	4.40779e+07	7.30666e+07	5.6974e+07	5.28815e+07	6.22318e+07	6.94093e+07
High	Master Protein	P97350	Plakophilin-1 OS=Mus musculus GN=Pkp1 PE=1 SV=1	0	24	11	49	11	1	2.4	35.72	12.72	3.97	2.41	1.84	4.67		35.24	7.98	1	15	7	2	2	2	2		13	5	1	9	5	2	2	2	2		9	4	4.41285e+06	2.77136e+06	8.17131e+06	1.39293e+07	2.42326e+06	4.12231e+06	1.91389e+07	1.92324e+06	6.17554e+06	3.2972e+06
High	Master Protein	Q9DCX2	ATP synthase subunit d, mitochondrial OS=Mus musculus GN=Atp5h PE=1 SV=3	0	69	9	97	9	1	16.71	19.94	21	17.21	31.7	21.96	17.87	18.31	18.89	33.98	7	11	12	8	13	9	7	9	9	12	3	8	7	5	6	6	5	6	5	7	4.44689e+07	2.7795e+07	3.62108e+07	2.42665e+07	2.8788e+07	3.32902e+07	2.96254e+07	3.23246e+07	3.543e+07	3.77025e+07
High	Master Protein	P62962	Profilin-1 OS=Mus musculus GN=Pfn1 PE=1 SV=2	0	64	8	154	8	1	36.72	40.44	31.98	41.82	52.77	43.21	23.93	37.25	42.77	45.65	13	17	14	15	20	16	9	15	17	18	6	6	6	7	7	6	4	6	7	8	7.4878e+07	3.22648e+07	3.27807e+07	4.16131e+07	3.66126e+07	4.60856e+07	3.56404e+07	3.70954e+07	4.15665e+07	4.61384e+07
High	Master Protein	E9QPE7	Myosin-11 OS=Mus musculus GN=Myh11 PE=1 SV=1	0	11	16	58	7	1	12.81	4.41	10.22	28.05	21.5	6.19	4.31	5.4	14.98	15.19	6	3	6	11	8	3	2	5	7	7	6	3	5	9	7	3	2	5	7	7	914220	924318	259532	551224	545902	763814	1.01157e+06	680663		657465
High	Master Protein	A0A0R4J2C2	Synaptotagmin II OS=Mus musculus GN=Syt2 PE=1 SV=1	0	36	13	191	7	1	49.15	52.09	49.52	48.24	42.44	60.63	32.47	42.28	52.19	53.62	18	21	20	19	17	25	12	18	20	21	8	10	8	11	7	10	5	9	9	10	9.96502e+06	6.27669e+06	7.89978e+06	5.05566e+06	7.10075e+06	9.12324e+06	6.85706e+06	7.68743e+06	9.26999e+06	1.09458e+07
High	Master Protein	Q6GSS7	Histone H2A type 2-A OS=Mus musculus GN=Hist2h2aa1 PE=1 SV=3	0	58	6	188	3	1	67.31	61.22	51.47	64.32	106.05	45.57	49.45	41.5	47.45	59.4	18	20	19	18	40	13	15	14	13	18	5	5	5	6	6	4	4	5	4	6	4.69423e+08	2.2168e+08	1.76084e+08	2.38603e+08	2.52966e+08	1.75177e+08	1.45342e+08	1.97365e+08	1.70595e+08	3.29558e+08
High	Master Protein	P23927	Alpha-crystallin B chain OS=Mus musculus GN=Cryab PE=1 SV=2	0	53	8	98	8	1	10.3	4.99	8.87	12.18	5.77	66.24	37.06	45.13	56.58	53.26	5	2	6	4	2	20	11	16	17	15	5	2	4	4	2	8	7	7	8	7	1.1088e+07	1.30652e+07	1.06772e+07	9.28341e+06	1.34153e+07	1.2131e+08	9.68408e+07	9.76085e+07	1.20729e+08	1.26388e+08
High	Master Protein	Q8C845	EF-hand domain-containing protein D2 OS=Mus musculus GN=Efhd2 PE=1 SV=1	0	48	11	96	11	1	27.89	18	24.58	31.48	34.26	25.13	10.49	20.5	24.73	37.17	10	6	10	10	12	10	7	10	9	12	8	5	7	8	9	8	6	7	8	9	5.87848e+07	3.72474e+07	2.51275e+07	2.07638e+07	3.42587e+07	4.20558e+07	3.24152e+07	3.70426e+07	3.83627e+07	3.12043e+07
High	Master Protein	P48036	Annexin A5 OS=Mus musculus GN=Anxa5 PE=1 SV=1	0	50	12	109	12	1	26.11	19.77	13.45	21.63	21.74	37.75	28.38	22.35	29.09	46.14	8	10	7	8	9	15	11	13	12	16	6	7	6	6	7	9	9	9	8	11	2.78976e+07	2.4719e+07	2.05636e+07	2.2673e+07	2.80495e+07	5.06703e+07	4.47542e+07	3.84793e+07	3.34851e+07	3.95326e+07
High	Master Protein	B1AQZ0	Septin-8 OS=Mus musculus GN=Sept8 PE=1 SV=1	0	38	13	100	1	1	31.99	22.94	35.15	29.94	30.36	28.49	26.14	27.72	31.79	32.38	10	9	11	11	12	8	9	10	9	11	8	6	8	7	7	5	6	6	6	8	1.67054e+07	1.05231e+07	1.32327e+07	1.35143e+07	1.27281e+07	1.3791e+07	1.24836e+07	1.05963e+07	8.72543e+06	1.16347e+07
High	Master Protein	Q9CS84	Neurexin-1 OS=Mus musculus GN=Nrxn1 PE=1 SV=3	0	15	16	73	12	1	21.15	20.56	25.04	17.01	19.98	16.73	6.21	21.18	16.23	15.97	8	7	12	6	7	8	3	10	6	6	7	6	11	6	7	7	3	9	5	6	8.52318e+06	8.05649e+06	9.60022e+06	8.37986e+06	9.04977e+06	6.72197e+06	5.95573e+06	7.58536e+06	5.94376e+06	8.29567e+06
High	Master Protein	Q8CBB6	Histone H2B OS=Mus musculus GN=Hist1h2br PE=2 SV=1	0	39	6	407	3	1	129.66	102.04	82.04	117.5	170.89	119.78	68.81	93.3	90.95	109.22	45	39	34	45	69	42	25	36	33	39	4	4	5	5	5	5	5	5	5	6	7.40991e+08	7.03019e+08	6.80364e+08	7.54832e+08	7.73212e+08	6.52802e+08	5.37989e+08	7.27639e+08	5.07807e+08	9.67646e+08
High	Master Protein	P15532	Nucleoside diphosphate kinase A OS=Mus musculus GN=Nme1 PE=1 SV=1	0	76	11	153	2	1	62.12	36.06	33.4	50.41	57.32	39.47	44.45	44.14	37.94	44.14	22	13	11	16	18	14	15	16	13	15	8	6	5	6	9	7	6	6	6	8	6.22385e+06	1.25986e+07	1.02177e+07	9.0675e+06	12394711	1.18271e+07	9.98143e+06	9.90772e+06	1.00159e+07	7.04686e+06
High	Master Protein	P47738	Aldehyde dehydrogenase, mitochondrial OS=Mus musculus GN=Aldh2 PE=1 SV=1	0	37	12	79	12	1	11.05	9.29	10.64	32.7	19.66	14.85	18.74	17.33	25.24	30.41	5	4	7	12	7	6	7	9	9	13	4	4	5	8	6	5	6	6	7	10	2.03122e+07	1.25435e+07	1.3057e+07	1.13403e+07	1.31658e+07	2.08589e+07	1.52246e+07	1.28876e+07	1.79044e+07	1.48987e+07
High	Master Protein	O88502	High affinity cAMP-specific and IBMX-insensitive 3',5'-cyclic phosphodiesterase 8A OS=Mus musculus GN=Pde8a PE=1 SV=1	0	22	11	33	11	1	2.44		0			17.27	7.07	17.64	21.23	20.07	1		1			7	3	7	7	7	1		1			6	3	7	6	6	1.11803e+06	2.05517e+06	1.50261e+06	1.41492e+06	1.64937e+06	1.0299e+07	1.0995e+07	1.12831e+07	7.60715e+06	1.49056e+07
High	Master Protein	Q3UKW2	Calmodulin OS=Mus musculus GN=Calm1 PE=1 SV=1	0	39	9	93	9	1	20.21	8.01	22.52	16.66	12.85	39.5	29.94	41.95	46.68	39.32	6	3	8	8	5	12	9	15	14	13	4	3	4	6	4	6	5	7	6	7	1.73182e+07	2.18954e+07	2.62667e+07	1.32144e+07	2.65385e+07	5.69572e+07	4.41462e+07	5.85862e+07	4.60261e+07	5.13661e+07
High	Master Protein	Q9Z2I0	LETM1 and EF-hand domain-containing protein 1, mitochondrial OS=Mus musculus GN=Letm1 PE=1 SV=1	0	33	14	62	14	1	14.11	10.74	13.87	13.77	14	24.37	4.84	15.79	23.55	15.52	8	5	5	5	6	9	4	7	7	6	6	5	4	5	6	8	4	7	7	5	1.54006e+07	1.02592e+07	1.06013e+07	1.06835e+07	1.01152e+07	1.49395e+07	1.1485e+07	1.18256e+07	9.33533e+06	1.13641e+07
High	Master Protein	P61164	Alpha-centractin OS=Mus musculus GN=Actr1a PE=1 SV=1	0	52	11	83	5	1	20.2	14.65	17.93	12.59	23.8	22.36	11.86	16.71	29.25	33.88	7	6	8	8	11	10	4	8	9	12	6	5	7	6	9	8	3	6	7	8	2.91522e+07	1.60075e+07	1.44161e+07	1.54948e+07	1.82631e+07	2.18489e+07	1.66861e+07	1.87008e+07	1.91216e+07	2.25462e+07
High	Master Protein	Q8BG05	Heterogeneous nuclear ribonucleoprotein A3 OS=Mus musculus GN=Hnrnpa3 PE=1 SV=1	0	32	10	83	10	1	26.89	24.99	27.99	21.4	30.99	23.55	12.11	18.02	20.15	26.07	10	9	11	7	10	8	4	7	7	10	6	5	6	4	6	6	2	5	4	6	6.48368e+07	2.94126e+07	3.54749e+07	2.82656e+07	3.17343e+07	2.97802e+07	2.24966e+07	2.16923e+07	3.08593e+07	3.11402e+07
High	Master Protein	E9QN98	Inactive dipeptidyl peptidase 10 OS=Mus musculus GN=Dpp10 PE=1 SV=1	0	24	16	95	15	1	26.93	19.6	22.58	28.14	9.69	25.18	8.25	25.25	22.62	17.91	14	9	12	12	5	11	3	12	9	8	9	8	8	9	5	10	3	10	8	7	2.08979e+07	3.2801e+07	3.43494e+07	2.37884e+07	3.11123e+07	2.20366e+07	2.15218e+07	3.1934e+07	2.04593e+07	2.69817e+07
High	Master Protein	O88990	Alpha-actinin-3 OS=Mus musculus GN=Actn3 PE=2 SV=1	0	18	14	77	7	1	24.62	36.39	18.81	14.43	5.43	25.37	13.26	34.43	30.01	24.31	7	15	7	7	2	8	4	11	9	7	6	13	5	4	2	6	4	7	6	5	1.31817e+06	954793	444149	6.42763e+06	797799	1.00808e+06	962597	511478	708707	1.32052e+06
High	Master Protein	Q9D154	Leukocyte elastase inhibitor A OS=Mus musculus GN=Serpinb1a PE=1 SV=1	0	41	13	52	13	1	6.97	2.09	1.84	6.36	3.68	17.05	17.66	21.81	17.44	26.77	3	1	2	4	2	8	7	9	7	9	3	1	2	4	2	8	7	8	5	8	1.21011e+07	7.91504e+06	7.19621e+06	6.19225e+06	6.39263e+06	2.38841e+07	1.54901e+07	1.65854e+07	1.88961e+07	1.99406e+07
High	Master Protein	Q9Z1G3	V-type proton ATPase subunit C 1 OS=Mus musculus GN=Atp6v1c1 PE=1 SV=4	0	59	18	82	18	1	24.9	15.67	13.1	15.45	27.59	14.67	11.14	9.29	13.03	18.04	11	8	7	7	10	9	8	6	7	9	9	6	6	7	9	8	7	6	6	9	4.68745e+07	2.45306e+07	2.50109e+07	2.15307e+07	2.96081e+07	2.77351e+07	2.0336e+07	1.81274e+07	2.88513e+07	2.62377e+07
High	Master Protein	Q64444	Carbonic anhydrase 4 OS=Mus musculus GN=Ca4 PE=1 SV=1	0	42	11	134	11	1	33.34	35.93	25.04	45.37	42.23	37.83	23.92	25.56	35.7	42.01	13	15	10	16	15	14	13	10	14	14	8	10	7	7	9	9	8	7	9	9	1.15433e+08	1.13638e+08	8.80176e+07	1.01048e+08	1.14117e+08	8.44327e+07	7.02586e+07	8.05098e+07	8.35235e+07	1.14807e+08
High	Master Protein	E9Q704	Peptidyl-glycine alpha-amidating monooxygenase OS=Mus musculus GN=Pam PE=1 SV=1	0	34	16	72	1	1	12.64	10.38	11.82	24.47	18.6	13.57	19.52	21.66	23.15	31.49	6	4	7	8	6	8	8	7	8	10	6	4	7	7	5	7	7	5	7	8	81758.2	56598	125267	74618.1	82524
High	Master Protein	Q5DTL9	Sodium-driven chloride bicarbonate exchanger OS=Mus musculus GN=Slc4a10 PE=1 SV=2	0	19	15	72	14	1	9.84	10.65	7.46	6.84	18.44	21.34	10.27	18.33	13.92	35.14	4	5	5	5	8	9	6	12	6	12	4	5	5	5	7	8	5	10	6	11	9.52739e+06	5.54684e+06	6.01802e+06	6.95327e+06	5.39686e+06	7.73813e+06	6.03814e+06	7.06337e+06	9.0293e+06	9.47545e+06
High	Master Protein	P63005	Platelet-activating factor acetylhydrolase IB subunit alpha OS=Mus musculus GN=Pafah1b1 PE=1 SV=2	0	37	11	67	11	1	8.75	11.23	11.6	25.09	19.33	19.88	17.79	15.39	25.22	23.62	4	5	5	7	5	9	7	7	10	8	3	5	5	6	4	9	6	7	8	7	3.76553e+07	1.99993e+07	1.8038e+07	1.88156e+07	2.15189e+07	2.59301e+07	2.28832e+07	2.18775e+07	3.1151e+07	2.56741e+07
High	Master Protein	D3Z6S5	Pleckstrin homology domain-containing family B member 1 (Fragment) OS=Mus musculus GN=Plekhb1 PE=1 SV=2	0	67	8	137	1	1	6.58			7.82	5.94	95.83	64.42	79.49	77.6	99.39	2			3	2	30	21	25	24	30	2			3	2	8	7	7	6	7	3.08485e+06	2.3906e+06	1.63288e+06	1.34148e+06	1.03826e+06	6.71999e+07	3.86336e+07	3.72285e+07	6.76095e+07	5.89102e+07
High	Master Protein	Q9DB05	Alpha-soluble NSF attachment protein OS=Mus musculus GN=Napa PE=1 SV=1	0	44	10	65	7	1	23.52	11.41	18.5	20.28	16.07	23.84	19.42	14.89	18.33	29.2	7	5	6	6	5	8	8	5	7	8	5	5	4	4	4	7	8	4	7	6	1.2521e+07	5.177e+06	7.55422e+06	6.70578e+06	7.45733e+06	1.00102e+07	7.7998e+06	8.37452e+06	8.0956e+06	1.12819e+07
High	Master Protein	P42932	T-complex protein 1 subunit theta OS=Mus musculus GN=Cct8 PE=1 SV=3	0	29	14	68	14	1	20.95	13.33	15.98	16.59	16	12.69	10.37	14.41	14.8	24.69	8	6	7	8	7	6	5	6	6	9	6	5	6	7	7	6	5	6	6	8	3.51693e+07	2.29859e+07	2.20076e+07	1.9737e+07	29239375	2.61087e+07	2.27656e+07	2.02752e+07	2.03491e+07	2.24399e+07
High	Master Protein	Q9DB20	ATP synthase subunit O, mitochondrial OS=Mus musculus GN=Atp5o PE=1 SV=1	0	44	7	100	7	1	33.01	18.98	19.82	22.15	16.48	20.72	19.3	23.94	18.31	25.6	14	9	12	9	7	9	8	11	10	11	7	4	6	4	4	5	4	6	6	6	2.60416e+07	1.36087e+07	1.76116e+07	2.14703e+07	2.19946e+07	2.14561e+07	1.79308e+07	1.6563e+07	1.58827e+07	2.14661e+07
High	Master Protein	P70296	Phosphatidylethanolamine-binding protein 1 OS=Mus musculus GN=Pebp1 PE=1 SV=3	0	76	10	123	10	1	39.29	29.02	28.77	43.25	48.27	42.77	36.97	40.15	58.08	51.84	11	9	10	12	13	12	11	14	16	15	7	7	7	6	6	7	7	7	8	8	1.30229e+08	6.26471e+07	5.98129e+07	4.62538e+07	4.45816e+07	8.63244e+07	7.43872e+07	9.01896e+07	8.02874e+07	5.79652e+07
High	Master Protein	Q91V61	Sideroflexin-3 OS=Mus musculus GN=Sfxn3 PE=1 SV=1	0	52	11	76	9	1	25.6	22.34	27.68	21.75	26.61	28.57	17.08	24.31	32.23	21.67	9	8	8	7	7	9	6	7	10	5	8	6	7	7	7	8	6	6	8	5	5.19277e+07	3.48447e+07	4.28324e+07	3.82554e+07	3.47061e+07	3.21351e+07	3.0201e+07	2.37855e+07	2.59032e+07	3.30919e+07
High	Master Protein	G3X9G4	Dynamin-2 OS=Mus musculus GN=Dnm2 PE=1 SV=1	0	21	18	198	3	1	47.53	34.79	38.72	53.43	51.12	46.57	31.37	42.24	35.99	46.21	21	17	21	23	24	21	16	17	17	21	8	7	8	10	11	10	11	9	9	12	251850	160465	591768	609264	289885	954007	957971	968914	341027	975748
High	Master Protein	Q9R118	Serine protease HTRA1 OS=Mus musculus GN=Htra1 PE=1 SV=2	0	30	13	69	13	1						51.18	25.84	40.81	30.26	39.87						19	10	16	11	13						11	8	11	8	10	1.2148e+06	531206	422740	484163	792779	4.04989e+07	3.38059e+07	4.32443e+07	2.91198e+07	4.62479e+07
High	Master Protein	P70349	Histidine triad nucleotide-binding protein 1 OS=Mus musculus GN=Hint1 PE=1 SV=3	0	62	6	48	6	1	9.37	11.06	6.44	12.83	35.8	18.77	5.49	7.83	16.31	38.21	3	5	3	4	10	5	2	3	5	8	3	4	3	3	5	5	2	2	5	5	4.78361e+07	2.04427e+07	1.81326e+07	2.28781e+07	2.33055e+07	3.17306e+07	2.2767e+07	2.31738e+07	2.65214e+07	3.22219e+07
High	Master Protein	Q61554	Fibrillin-1 OS=Mus musculus GN=Fbn1 PE=1 SV=2	0	7	17	44	15	1	6.42	12.18	3.85	6.54	32.21	6.13	2.03	0	0		4	8	5	5	15	4	1	1	1		4	7	4	5	13	4	1	1	1		3.69496e+07	1.4373e+07	1.52456e+07	2.20903e+07	1.51976e+07	5.46522e+06	4.42466e+06	2.61452e+06	2.54694e+06	1.17679e+07
High	Master Protein	Q3U1F9	Phosphoprotein associated with glycosphingolipid-enriched microdomains 1 OS=Mus musculus GN=Pag1 PE=1 SV=2	0	41	11	62	11	1	13.06	17.41	16.34	18.83	20.25	25.41	7.09	18.83	14.88	19.09	4	6	6	7	7	9	2	9	6	6	4	5	6	6	7	9	2	8	6	6	1.25679e+07	1.08637e+07	9.17543e+06	1.28955e+07	1.18695e+07	1.19716e+07	1.23795e+07	1.59595e+07	9.5841e+06	1.81786e+07
High	Master Protein	Q9WTR5	Cadherin-13 OS=Mus musculus GN=Cdh13 PE=1 SV=2	0	15	7	73	7	1	27.12	22.62	31.77	34.26	27.48	25.01	6	17.29	20.12	20.94	8	7	11	10	8	8	2	6	7	6	5	4	6	5	6	4	2	4	4	4	4.27463e+07	3.29226e+07	2.54267e+07	3.41556e+07	3.73244e+07	2.3144e+07	1.73149e+07	2.63491e+07	2.2892e+07	2.81481e+07
High	Master Protein	F7D3W5	Phosphodiesterase OS=Mus musculus GN=Gm45837 PE=1 SV=1	0	17	10	40	10	1	16.2	2.67	24.92	22.29	18.99	9.21	11.07	13.42	9.46	11.01	4	1	8	7	4	2	2	5	4	3	4	1	7	6	3	2	2	5	4	3	9.41229e+06	1.01084e+07	7.61953e+06	5.48178e+06	8.98433e+06	8.09616e+06	5.49709e+06	8.16981e+06	6.9194e+06	5.20105e+06
High	Master Protein	Q9D1A2	Cytosolic non-specific dipeptidase OS=Mus musculus GN=Cndp2 PE=1 SV=1	0	44	13	50	13	1	19.39	2.48	2.2	17.52	9.79	4.9	2.47	5.15	15.12	23.96	9	1	2	7	5	4	2	3	7	10	8	1	2	6	5	4	2	3	6	9	1.78136e+07	1.13062e+07	7.42663e+06	6.21996e+06	1.17486e+07	1.60065e+07	1.11684e+07	1.15543e+07	1.18143e+07	1.09553e+07
High	Master Protein	P61027	Ras-related protein Rab-10 OS=Mus musculus GN=Rab10 PE=1 SV=1	0	57	13	168	10	1	52.17	38.78	44.18	50.38	56.26	48.94	29.13	38.62	43.53	40.99	19	14	18	18	21	19	11	14	15	19	9	5	7	7	8	8	6	8	8	8	2.5806e+08	1.63979e+08	1.72849e+08	1.60557e+08	1.6842e+08	2.22614e+08	1.94416e+08	1.88865e+08	1.79257e+08	2.63567e+08
High	Master Protein	Q9R1V6	Disintegrin and metalloproteinase domain-containing protein 22 OS=Mus musculus GN=Adam22 PE=1 SV=2	0	14	11	75	11	1	17.38	19.35	15.81	19.82	24.7	30.97	4.9	16.13	12.47	23.26	9	7	9	6	9	11	3	7	6	8	7	5	6	5	7	7	3	6	5	7	1.65425e+07	1.23652e+07	1.34308e+07	1.38089e+07	1.34824e+07	1.29183e+07	1.1416e+07	1.31638e+07	1.231e+07	1.62856e+07
High	Master Protein	P63137	Gamma-aminobutyric acid receptor subunit beta-2 OS=Mus musculus GN=Gabrb2 PE=1 SV=2	0	22	9	48	4	1	10.94	2.57	4.53	9.34	2.56	17.02	11.98	17.73	20.18	18.19	4	2	2	5	1	7	5	7	8	7	4	2	2	5	1	5	5	5	8	6	6.02083e+06	8.44573e+06	7.51103e+06	7.39562e+06	9.04249e+06	1.19786e+07	1.13802e+07	1.05593e+07	1.03741e+07	1.08653e+07
High	Master Protein	P06801	NADP-dependent malic enzyme OS=Mus musculus GN=Me1 PE=1 SV=2	0	31	11	52	11	1	18.42	16.94	12.12	25.42	6.33	10.93	12.12	13.21	13.46	27.03	5	5	3	8	3	3	5	3	7	10	5	5	3	8	3	3	5	2	6	8	1.00986e+07	8.14094e+06	5.61448e+06	8.17227e+06	7.15963e+06	9.21363e+06	7.97428e+06	7.40425e+06	9.88105e+06	6.49897e+06
High	Master Protein	E9PZ43	Microtubule-associated protein OS=Mus musculus GN=Map4 PE=1 SV=3	0	18	10	42	3	1	20.08	3.07	8.33	18.73	27.85	6.7	1.68	9.67	11.17	8.26	7	2	4	7	8	3	1	4	3	3	6	2	4	6	6	3	1	4	3	3	2.78221e+06	1.83176e+06	1.57908e+06	1.45567e+06	1.86491e+06	1.67471e+06	1.08258e+06	1.49887e+06	1.41732e+06	1.10454e+06
High	Master Protein	P68181	cAMP-dependent protein kinase catalytic subunit beta OS=Mus musculus GN=Prkacb PE=1 SV=2	0	46	12	70	6	1	24.06	14.23	3.43	27	28.73	3.03	6.05	16.02	10.88	11.71	10	7	5	10	11	3	3	7	5	9	7	5	4	9	7	3	3	7	5	7	9.67661e+06	6.0168e+06	4.11828e+06	5.8008e+06	6.5564e+06	6.01728e+06	4.30988e+06	4.73927e+06	4.15377e+06	4.15885e+06
High	Master Protein	Q9QZX7	Serine racemase OS=Mus musculus GN=Srr PE=1 SV=1	0	28	5	61	5	1	29.18	22.77	5.69	21.87	9.39	21.24	12.95	22.07	25.22	28.57	7	7	3	5	2	7	6	7	8	9	4	4	2	4	2	5	4	5	5	4	9.81384e+06	6.2937e+06	2.79211e+06	5.65963e+06	7018429	6.37108e+06	2.59e+06	6.49662e+06	3.53595e+06	4.74269e+06
High	Master Protein	Q3V132	ADP/ATP translocase 4 OS=Mus musculus GN=Slc25a31 PE=1 SV=1	0	13	8	168	1	1	57.35	57.73	67.58	55.9	63.98	53.75	45.95	51.63	61.84	67.37	17	15	21	18	19	16	13	15	16	18	6	5	7	7	7	7	5	7	8	7	61114.6	18124.3	125905	260914	41040.6	183464	474138	312605	60818.1	223959
High	Master Protein	A0A0R4IZX5	Neurocan core protein OS=Mus musculus GN=Ncan PE=1 SV=1	0	15	13	67	13	1	9.29	6.1	8.45	9.2	5.06	29.5	16.21	40.22	42.66	31.07	4	2	3	4	2	10	6	13	14	9	3	2	3	3	2	7	6	8	10	7	2.07237e+07	1.33263e+07	1.08891e+07	9.31662e+06	7.39322e+06	4.69225e+07	5.97311e+07	5.32689e+07	3.47848e+07	3.33766e+07
High	Master Protein	Q921H8	3-ketoacyl-CoA thiolase A, peroxisomal OS=Mus musculus GN=Acaa1a PE=1 SV=1	0	39	11	60	11	1	18.47	13.88	14.68	25.72	22.73	21.95	7.72	6.78	4.02	14.55	8	5	8	8	7	8	4	4	2	6	6	4	7	7	7	6	4	4	2	5	1.55962e+07	9.46275e+06	8.15844e+06	9.57429e+06	8.35735e+06	7.66349e+06	5.32663e+06	5.34432e+06	4.75143e+06	7.0376e+06
High	Master Protein	D3Z2H9	Uncharacterized protein OS=Mus musculus GN=Tpm3-rs7 PE=3 SV=1	0	28	11	86	2	1	23.92	17.55	17.5	19.02	24.42	9.38	15.47	31.3	22.12	41.09	9	7	8	7	8	4	6	12	8	17	7	6	5	6	6	3	5	9	7	10	7.38107e+07	3.33074e+07	2.3718e+07	3.80501e+07	3.91074e+07	4.64395e+07	3.88314e+07	4.24613e+07	3.87439e+07	2.99976e+07
High	Master Protein	A0A0J9YTW6	Sodium channel protein OS=Mus musculus GN=Scn2a PE=1 SV=1	0	10	15	51	14	1	3.22	8.93	10.96	5.86	6.43	16.75	5.77	12.14	17.01	23.08	1	4	7	2	3	7	3	8	7	9	1	3	6	2	3	5	3	7	5	7	1.48972e+07	9.63426e+06	1.12994e+07	9.5338e+06	1.42157e+07	1.48776e+07	1.11093e+07	1.29554e+07	1.39784e+07	1.61955e+07
High	Master Protein	Q9JKK7	Tropomodulin-2 OS=Mus musculus GN=Tmod2 PE=1 SV=2	0	56	12	46	12	1	11.32	2.83	6.71	9.53	12.24	9.86	20.45	5.85	11.19	24.44	5	2	4	4	4	4	7	4	3	9	5	2	4	4	4	4	7	3	3	8	1.33931e+07	7.20604e+06	7.1215e+06	6.24015e+06	5.64765e+06	1.17821e+07	8.13518e+06	9.10608e+06	9.57541e+06	1.21665e+07
High	Master Protein	Q61768	Kinesin-1 heavy chain OS=Mus musculus GN=Kif5b PE=1 SV=3	0	18	12	53	6	1	21.29	5.54	5.71	11.06	13.26	10.89	17.59	11.12	11.12	13.43	8	3	3	4	5	6	6	5	6	7	7	2	3	3	5	5	5	4	6	4	2.49857e+06	2.05793e+06	1.50198e+06	845295	1.83997e+06	2.1546e+06	1.71497e+06	1.64427e+06	2.84602e+06	1.98437e+06
High	Master Protein	A0A1B0GRV0	3'(2'),5'-bisphosphate nucleotidase 1 OS=Mus musculus GN=Bpnt1 PE=1 SV=1	0	66	14	62	14	1	14.77	4.77	2.22	21.4	26.28	14.95	15.96	4.29	16.08	24.27	5	3	5	8	12	6	5	2	7	9	5	3	4	7	9	5	4	2	6	8	3.25203e+07	1.65192e+07	1.21987e+07	1.24082e+07	1.42265e+07	2.22796e+07	1.61276e+07	1.5009e+07	1.6135e+07	1.75893e+07
High	Master Protein	Q9CZT8	Ras-related protein Rab-3B OS=Mus musculus GN=Rab3b PE=1 SV=1	0	52	9	224	4	1	60.33	53.4	57.72	72.23	74.96	53.13	29.31	36.91	38.91	57.9	23	23	27	30	32	22	13	16	15	23	7	8	7	8	8	8	6	7	6	7	5.69046e+06	2.85572e+06	2.03046e+06	2.74701e+06	2.23992e+06	2.12772e+06	1.61105e+06	2.45572e+06	1.50621e+06	3.09516e+06
High	Master Protein	E9Q7Q3	Tropomyosin alpha-3 chain OS=Mus musculus GN=Tpm3 PE=1 SV=1	0	33	11	83	2	1	20.84	16.93	14.75	18.4	21.06	11.75	15.47	29.08	19.08	42.31	8	7	7	7	7	5	6	11	7	18	6	6	4	6	5	4	5	8	6	11	2.37099e+06	1.27665e+06	1.11117e+06	1.01688e+06	1.73186e+06	1.73493e+06	1.58111e+06	2.43265e+06	1.22784e+06	1.11154e+06
High	Master Protein	Q9R0P5	Destrin OS=Mus musculus GN=Dstn PE=1 SV=3	0	53	9	99	9	1	20.68	22.6	14.76	21.79	31.49	21.96	19.06	18.64	26.29	18.09	9	11	6	10	13	10	9	8	12	11	6	7	4	7	8	7	7	7	8	8	7.57302e+07	3.00744e+07	2.78152e+07	3.14145e+07	2.98115e+07	4.37763e+07	3.26121e+07	3.37542e+07	5.14597e+07	4.7253e+07
High	Master Protein	E0CXB9	Catenin alpha-2 OS=Mus musculus GN=Ctnna2 PE=1 SV=1	0	23	13	55	13	1	13.42	12	23.65	21.29	14.88	14.73	8.76	11.12	8.5	9.51	8	4	10	8	4	5	3	5	4	4	8	4	9	8	4	5	3	5	4	4	7.52113e+06	5.11031e+06	5.68793e+06	4.34592e+06	5.78242e+06	4.61184e+06	4.55468e+06	4.2692e+06	5.68773e+06	4.05393e+06
High	Master Protein	B0QZN5	Vesicle-associated membrane protein 2 OS=Mus musculus GN=Vamp2 PE=1 SV=1	0	25	4	113	3	1	52.09	40.24	54.19	54.87	68.29	40.46	27.61	37.37	48.8	53.29	12	10	13	13	15	10	7	9	12	12	3	4	4	4	3	3	2	2	4	4	1.0884e+08	8.30944e+07	9.05639e+07	8.69159e+07	9.08905e+07	8.68453e+07	7.05837e+07	8.60757e+07	7.67348e+07	1.21199e+08
High	Master Protein	Q64524	Histone H2B type 2-E OS=Mus musculus GN=Hist2h2be PE=1 SV=3	0	35	4	384	1	1	127.22	101.93	80.74	109.98	160.28	114.29	63.3	87.76	83.18	104.06	44	39	33	42	65	40	22	33	30	36	3	4	4	3	3	3	3	3	3	3	5.85756e+06	4.13353e+06	2.3503e+06		2.37093e+06	2.98852e+06		867931
High	Master Protein	A0A0R4J0S4	Lethal(2) giant larvae protein homolog 1 OS=Mus musculus GN=Llgl1 PE=1 SV=1	0	17	12	40	12	1	9.79	2.96	3.25	10.9	8.25	18.83	5.56	8.33	12.16	33.32	3	1	1	3	3	7	2	5	5	10	2	1	1	3	2	7	2	5	4	9	1.18738e+07	7.27485e+06	6.08231e+06	6.33975e+06	5581869	1.68895e+07	1.45798e+07	1.23496e+07	1.36749e+07	1.68446e+07
High	Master Protein	P80318	T-complex protein 1 subunit gamma OS=Mus musculus GN=Cct3 PE=1 SV=1	0	39	16	51	16	1	9.51	6.62	6.26	15.12	14.42	15.73	5.33	0	10.77	8.92	4	3	4	7	6	6	4	5	6	6	4	3	3	6	5	5	3	5	4	6	2.03944e+07	1.27259e+07	1.26672e+07	1.66709e+07	1.30725e+07	2.23866e+07	1.28812e+07	1.51976e+07	1.21321e+07	9.98343e+06
High	Master Protein	Q3UM45	Protein phosphatase 1 regulatory subunit 7 OS=Mus musculus GN=Ppp1r7 PE=1 SV=2	0	45	11	70	11	1	24.33	7.02	14.26	19.53	20.67	14.42	15.1	5.9	14.62	21.93	9	3	8	10	8	6	7	2	8	9	8	3	7	7	5	6	7	2	7	8	4.11855e+08	1.85341e+08	1.54474e+08	2.79626e+08	2.74912e+08	1.89637e+08	2.14263e+08	4.60682e+08	2.24037e+08	3.03733e+08
High	Master Protein	Q3UNH4	G protein-regulated inducer of neurite outgrowth 1 OS=Mus musculus GN=Gprin1 PE=1 SV=2	0	18	11	39	11	1	11.33	6.46	17.4	20.18	10.89	9.58	5.05	11.25	4.92	6.07	5	2	7	7	5	3	2	4	1	3	5	2	6	7	4	3	2	4	1	2	1.3998e+07	1.3925e+07	1.29207e+07	1.0418e+07	1.1384e+07	1.14259e+07	7.90779e+06	9.63699e+06	1.17547e+07	9.01646e+06
High	Master Protein	G3UZM4	Cell adhesion molecule 2 (Fragment) OS=Mus musculus GN=Cadm2 PE=1 SV=1	0	31	12	90	12	1	24.89	26.52	25.82	37.69	14.02	29.95	10.44	24.45	25.25	35.56	8	9	10	13	6	11	4	9	9	11	7	8	8	10	5	9	4	6	7	8	2.29887e+07	2.78384e+07	3.14008e+07	2.45729e+07	2.47218e+07	2.14821e+07	1.94994e+07	2.26562e+07	1.68982e+07	2.6072e+07
High	Master Protein	Q61171	Peroxiredoxin-2 OS=Mus musculus GN=Prdx2 PE=1 SV=3	0	66	9	174	9	1	59.37	46.82	43.96	52.44	63.13	46.46	43.91	49.61	49.78	51.61	19	17	16	17	24	16	14	16	17	18	7	7	6	7	7	7	7	7	7	7	1.29298e+08	8.00938e+07	6.33578e+07	6.08156e+07	7.14949e+07	7.63993e+07	6.3551e+07	6.42266e+07	6.813e+07	5.37364e+07
High	Master Protein	A2AMH4	Choline transporter-like protein 1 OS=Mus musculus GN=Slc44a1 PE=1 SV=1	0	16	9	79	9	1	6.51	8.12	7.42	14.87	2.03	41.94	18.78	28.92	22.52	35.12	4	5	6	6	1	17	8	12	8	12	2	3	3	4	1	8	5	7	5	7	3.69385e+07	3.00863e+07	2.78522e+07	3.26742e+07	3.10317e+07	5.14028e+07	4.57811e+07	5.86939e+07	5.89495e+07	7.79368e+07
High	Master Protein	G3XA53	Oligodendrocyte myelin glycoprotein OS=Mus musculus GN=Omg PE=1 SV=1	0	25	11	176	11	1	47.32	32.92	45.08	46.3	35	47.5	46.13	48.1	46.95	53.97	17	11	18	19	14	20	18	21	18	20	8	7	9	8	8	7	10	9	11	10	1.49852e+08	1.84692e+08	1.71774e+08	2.13523e+08	2.50877e+08	3.12296e+08	3.05524e+08	4.26462e+08	2.11299e+08	4.37055e+08
High	Master Protein	P62835	Ras-related protein Rap-1A OS=Mus musculus GN=Rap1a PE=1 SV=1	0	60	11	151	3	1	28.79	24.23	28.86	34.91	39.74	36.52	29.52	35.7	33.11	47.26	12	14	17	14	15	16	11	15	17	20	5	7	8	8	8	8	6	7	9	10	1.53183e+08	9.04217e+07	8.28523e+07	8.21019e+07	90694845	1.06968e+08	9.72251e+07	9.50153e+07	1.07563e+08	1.26468e+08
High	Master Protein	P35564	Calnexin OS=Mus musculus GN=Canx PE=1 SV=1	0	28	10	75	10	1	20.79	20.43	17.7	18.08	28.07	17.06	20.71	17.21	17.05	25.74	7	8	7	7	8	6	7	7	9	9	5	5	5	4	7	6	6	6	6	5	2.23856e+07	1.19325e+07	1.35847e+07	1.34867e+07	1.71022e+07	1.56212e+07	9.63803e+06	1.24026e+07	1.86198e+07	1.90706e+07
High	Master Protein	F8WGF2	Nitric oxide synthase, brain OS=Mus musculus GN=Nos1 PE=1 SV=1	0	13	15	53	15	1	21.03	9.4	10.36	27.4	2.74	16.05	2.01	10.6	5.37	11.55	8	5	7	10	1	8	2	5	2	5	8	5	7	10	1	8	2	5	2	5	5.66759e+06	1.10995e+07	9.00187e+06	6.99653e+06	1.10806e+07	8.83044e+06	7.1261e+06	7.91807e+06	7.50697e+06	9.76159e+06
High	Master Protein	P84228	Histone H3.2 OS=Mus musculus GN=Hist1h3b PE=1 SV=2	0	45	5	175	1	1	36.04	40.9	34.67	36.39	54.29	31.37	24.57	32.92	24.49	24.72	17	17	16	13	29	19	16	18	15	15	5	4	5	5	5	5	4	4	4	4	963165				679722
High	Master Protein	P70704	Phospholipid-transporting ATPase IA OS=Mus musculus GN=Atp8a1 PE=1 SV=2	0	18	17	45	17	1	3.37	5.92	4.27	5.27	7.99	19.49	9.36	12.5	16.05	18.92	1	4	2	2	3	9	4	6	6	8	1	3	2	2	3	7	4	6	5	7	1.51044e+07	8.36786e+06	8.44633e+06	5.46381e+06	8.45812e+06	1.50073e+07	1.19585e+07	1.4496e+07	1.64534e+07	1.85237e+07
High	Master Protein	P60904	DnaJ homolog subfamily C member 5 OS=Mus musculus GN=Dnajc5 PE=1 SV=1	0	55	7	81	7	1	25.17	24.24	31.97	27.44	31.44	28.45	18.27	26.61	24.76	27.28	7	7	10	7	11	8	6	9	8	8	5	5	6	5	6	5	5	6	4	5	3.34044e+07	1.84681e+07	2.52421e+07	2.68669e+07	2.41073e+07	2.57124e+07	2.11094e+07	2.35679e+07	2.84282e+07	3.84749e+07
High	Master Protein	P17879	Heat shock 70 kDa protein 1B OS=Mus musculus GN=Hspa1b PE=1 SV=3	0	33	12	117	8	1	40.37	28.34	34.95	34.87	31.13	37.51	22.4	34.75	39.38	43.2	13	9	12	10	14	12	6	12	13	16	4	4	5	4	5	6	3	7	7	7	2.7232e+06	3.17474e+06	3.49345e+06	3.16402e+06	3.33776e+06	5.68097e+06	7.38685e+06	4.63788e+06	5.13663e+06	6.34613e+06
High	Master Protein	Q64522	Histone H2A type 2-B OS=Mus musculus GN=Hist2h2ab PE=1 SV=3	0	48	4	105	2	1	30.82	31.06	23.26	30.68	53.02	25.15	22.09	19.95	20.05	31.06	8	11	9	10	26	7	9	8	8	9	4	4	4	4	4	3	3	4	4	4	6.63775e+06	3.96821e+06	3.21375e+06	5.87717e+06	5.54911e+06	3.89509e+06	3.5071e+06	4.44265e+06	4.68827e+06	6.01812e+06
High	Master Protein	Q01065	Calcium/calmodulin-dependent 3',5'-cyclic nucleotide phosphodiesterase 1B OS=Mus musculus GN=Pde1b PE=1 SV=2	0	30	12	44	10	1	22.32	10.4	7.2	12.36	3.6	7.2	7.61	10.33	10.71	9.49	9	6	5	4	2	3	3	4	4	4	8	5	4	3	2	2	3	3	3	4	2.00405e+07	1.14739e+07	9.96397e+06	1.13949e+07	1.26273e+07	1.10546e+07	8.01793e+06	9.09537e+06	7.31276e+06	8.63327e+06
High	Master Protein	P61979	Heterogeneous nuclear ribonucleoprotein K OS=Mus musculus GN=Hnrnpk PE=1 SV=1	0	37	11	74	11	1	22.59	25.19	19.83	15.52	34.95	19.65	11.55	9.13	13.93	19.16	8	9	10	7	12	7	4	4	6	7	7	7	7	7	8	5	4	3	5	6	3.05524e+07	1.35787e+07	1.34883e+07	1.48992e+07	1.33385e+07	1.34302e+07	1.20447e+07	1.08771e+07	1.18364e+07	1.31122e+07
High	Master Protein	Q91VR2	ATP synthase subunit gamma, mitochondrial OS=Mus musculus GN=Atp5c1 PE=1 SV=1	0	38	9	101	9	1	31.06	10.73	24.11	31.9	47.73	32.2	22.13	25.89	29.69	33.57	10	4	10	10	16	11	9	9	12	10	7	3	5	7	9	6	5	6	6	7	9.2973e+07	4.90678e+07	5.19393e+07	3.56431e+07	5.50704e+07	5.72809e+07	4.47946e+07	4.53482e+07	5.30831e+07	4.31867e+07
High	Master Protein	Q6P1F6	Serine/threonine-protein phosphatase 2A 55 kDa regulatory subunit B alpha isoform OS=Mus musculus GN=Ppp2r2a PE=1 SV=1	0	38	11	62	9	1	18.17	8.85	11.47	19.33	24.85	18.29	8.51	13.68	17.07	31.43	6	4	4	6	11	7	3	5	6	10	4	3	3	5	7	6	3	4	5	9	1.03143e+07	1.3988e+07	6.89062e+06	9.44435e+06	6.72727e+06	1.6984e+07	8.73955e+06	1.03894e+07	8.41062e+06	9.95616e+06
High	Master Protein	P35762	CD81 antigen OS=Mus musculus GN=Cd81 PE=1 SV=2	0	31	4	107	4	1	30.75	39.79	42.62	35.43	23.33	49.61	13.05	39.13	51.64	42.96	8	10	11	9	9	14	5	14	14	13	3	3	3	3	3	4	2	4	4	4	1.83188e+07	2.23244e+07	2.35072e+07	2.37791e+07	2.17534e+07	2.59282e+07	2.84996e+07	3.57424e+07	1.92032e+07	3.83333e+07
High	Master Protein	Q99K85	Phosphoserine aminotransferase OS=Mus musculus GN=Psat1 PE=1 SV=1	0	39	13	92	13	1	11.7	16.84	10.09	23.66	25.95	27.45	24.4	30.22	31.98	38.97	5	6	5	10	9	10	9	11	13	14	4	5	5	7	7	9	8	8	11	9	2.75967e+07	2.11445e+07	1.821e+07	1.79172e+07	2.29729e+07	3.91381e+07	3.03301e+07	2.87963e+07	3.15593e+07	3.4671e+07
High	Master Protein	B7ZC46	Septin-8 OS=Mus musculus GN=Sept8 PE=1 SV=1	0	42	13	97	1	1	24.6	16.82	28.03	25.92	26.49	23.62	20.3	27.72	24.42	25	10	9	10	10	11	8	8	11	9	11	8	6	7	6	6	5	5	7	6	8	56726.5	74533.9		181256	146855	130513	127158	158464	94175.3	155384
High	Master Protein	E9Q452	Tropomyosin alpha-1 chain OS=Mus musculus GN=Tpm1 PE=1 SV=1	0	30	11	106	3	1	29.98	28.92	23.36	21.9	24.88	15.43	17.52	35.49	31.6	47.65	11	11	10	8	9	6	7	13	12	19	8	9	6	7	6	5	6	10	9	10	1.22709e+07	5.13548e+06	3.77101e+06	8.86058e+06	7.54667e+06	6.64783e+06	5.66969e+06	7.37854e+06	4.1526e+06	4.7837e+06
High	Master Protein	Q9CQD1	Ras-related protein Rab-5A OS=Mus musculus GN=Rab5a PE=1 SV=1	0	72	10	89	7	1	22.57	24.7	21.57	21.48	29.52	30	16.89	18.79	26.66	25.09	8	9	8	8	11	11	7	9	9	9	5	6	6	4	7	8	5	6	7	6	4.20476e+07	2.40064e+07	2.47975e+07	2.70952e+07	2.57888e+07	2.77231e+07	2.35901e+07	2.45964e+07	1.83875e+07	2.99739e+07
High	Master Protein	P27546	Microtubule-associated protein 4 OS=Mus musculus GN=Map4 PE=1 SV=3	0	15	10	40	3	1	18.09	3.07	5.29	18.45	26.85	6.78	1.68	7.08	7.82	8.28	6	2	2	7	9	3	1	3	2	5	5	2	2	6	6	3	1	3	2	5	2.13744e+07	1.18516e+07	9.79473e+06	7.45289e+06	1.24545e+07	1.46018e+07	9.96503e+06	1.05315e+07	1.21792e+07	1.0051e+07
High	Master Protein	Q9WUM4	Coronin-1C OS=Mus musculus GN=Coro1c PE=1 SV=2	0	28	10	63	10	1	13.96	13.93	14.24	21.12	21.64	13.93	13.06	16.57	13.93	25.75	5	5	7	7	10	6	5	5	4	9	4	4	5	5	6	4	4	5	4	7	1.92374e+07	1.83129e+07	1.72477e+07	1.33977e+07	1.70786e+07	2.20986e+07	1.56365e+07	1.67427e+07	1.70154e+07	1.70372e+07
High	Master Protein	G5E924	Heterogeneous nuclear ribonucleoprotein L (Fragment) OS=Mus musculus GN=Hnrnpl PE=1 SV=1	0	34	12	38	12	1	15.27	10.03	18.22	7.65	23.76	8.65	5.55	7.88	3.92	15.21	4	3	7	2	7	3	2	3	2	5	4	3	7	2	7	3	2	3	2	5	1.34412e+07	6.9117e+06	9.68567e+06	8.2787e+06	6.47679e+06	6.38039e+06	5.67423e+06	7.44933e+06	3.90098e+06	8.67602e+06
High	Master Protein	Q8BTI8	Serine/arginine repetitive matrix protein 2 OS=Mus musculus GN=Srrm2 PE=1 SV=3	0	6	10	40	10	1	2.38	7.43	2.14	3.07	6.17	23.95	7.8	11.62	8.88	25.8	1	4	1	1	2	9	3	5	5	9	1	4	1	1	2	9	3	5	5	9	7.58408e+06	7.25617e+06	5.88094e+06	1.00266e+07	5.13653e+06	1.44156e+07	7.58351e+06	1.12262e+07	1.02353e+07	1.26482e+07
High	Master Protein	P05132	cAMP-dependent protein kinase catalytic subunit alpha OS=Mus musculus GN=Prkaca PE=1 SV=3	0	40	12	62	6	1	17.19	7.24	6.35	27.6	21.17	9.37	4.34	14.12	4.56	10.74	7	4	6	9	9	5	2	7	4	9	6	4	5	8	8	5	2	7	4	7	7.91842e+07	6.88177e+07	5.21764e+07	5.2257e+07	6.39899e+07	4.02281e+07	4.13772e+07	4.3744e+07	4.47027e+07	3.80426e+07
High	Master Protein	P21278	Guanine nucleotide-binding protein subunit alpha-11 OS=Mus musculus GN=Gna11 PE=1 SV=1	0	45	12	89	8	1	24.65	14.12	11.67	23.62	17.08	29.7	14.62	20.67	17.96	28.94	11	7	7	10	8	10	6	9	8	13	7	5	5	7	5	8	5	8	6	10	1.14343e+07	5.86323e+06	5.10899e+06	7.11869e+06	7.4719e+06	1.2516e+07	1.07658e+07	1.13033e+07	1.30796e+07	1.39699e+07
High	Master Protein	Q8R5C5	Beta-centractin OS=Mus musculus GN=Actr1b PE=1 SV=1	0	43	9	63	3	1	10.94	9.93	9.98	20.96	24.12	13.7	12.2	9.99	18.24	23.71	3	5	6	8	9	7	4	5	6	10	3	4	6	6	7	5	3	4	4	7	6.20129e+06	3.89723e+06	4.2267e+06	6.80667e+06	3.52624e+06	5.21027e+06	7.60525e+06	4.20602e+06	4.00452e+06	4.16394e+06
High	Master Protein	P48678	Prelamin-A/C OS=Mus musculus GN=Lmna PE=1 SV=2	0	23	16	34	15	1	2	1.66	3.87	3.63	6.59	0	1.71	0	42.89	6.7	2	1	2	2	3	1	1	1	16	5	2	1	2	2	3	1	1	1	15	5	8.75816e+06	4.7948e+06	6.51708e+06	6.41726e+06	5.06284e+06	1.31462e+07	4.03583e+07	8.8809e+06	1.31072e+07	1.13399e+07
High	Master Protein	P60202	Myelin proteolipid protein OS=Mus musculus GN=Plp1 PE=1 SV=2	0	28	9	384	9	1	72.04	68.3	73.54	68.02	126.1	104.73	117.5	103.03	113.84	122.9	27	26	29	27	54	41	46	42	42	50	5	5	6	5	6	8	8	7	8	9	1.37493e+09	1.24628e+09	1.4214e+09	1.49255e+09	1.39606e+09	3.29212e+09	3.31294e+09	3.54968e+09	3.18e+09	4.03908e+09
High	Master Protein	Q8K596	Sodium/calcium exchanger 2 OS=Mus musculus GN=Slc8a2 PE=1 SV=1	0	22	12	43	12	1	14.01	12.6	9.59	10.43	21.59	11.93	2.9	17.4	6.28	3.29	7	5	3	4	7	4	1	7	3	2	7	5	3	4	7	4	1	7	3	2	1.73576e+07	9.75815e+06	1.2659e+07	1.22535e+07	1.26654e+07	1.1916e+07	7.7323e+06	9.97176e+06	1.16628e+07	9.58521e+06
High	Master Protein	E0CYV0	Protein-L-isoaspartate O-methyltransferase OS=Mus musculus GN=Pcmt1 PE=1 SV=1	0	37	7	38	7	1	11.29	5.14	9.67	24.4	24.09	6.19		5.02	6.87	19.33	3	2	3	8	9	3		2	3	5	2	2	2	5	6	2		2	2	2	2.69811e+07	1.16315e+07	3.50723e+06	5.2547e+06	8.21694e+06	6.63024e+06	4.66435e+06	3.99515e+06	5.04741e+06	4.75295e+06
High	Master Protein	Q9JJK2	LanC-like protein 2 OS=Mus musculus GN=Lancl2 PE=1 SV=1	0	40	11	60	11	1	23.08	13.16	12.67	26.5	12.73	14.64	10.5	12.09	5.95	23.11	7	5	7	9	5	5	5	6	4	7	6	5	5	7	4	4	5	5	4	5	1.54428e+07	1.04255e+07	9.47109e+06	8.89964e+06	1.02284e+07	9.50495e+06	6.41396e+06	9.84267e+06	1.00346e+07	1.102e+07
High	Master Protein	Q9ES97	Reticulon-3 OS=Mus musculus GN=Rtn3 PE=1 SV=2	0	23	13	71	12	1	19.86	10.37	15.92	9.02	21.37	21.54	17.22	11.31	15.95	7.7	8	4	10	6	9	7	7	6	7	7	6	3	7	4	8	5	4	4	5	5	1.26467e+07	9.41809e+06	1.04011e+07	1.05588e+07	1.20793e+07	1.36677e+07	1.13894e+07	1.11846e+07	1.27053e+07	1.856e+07
High	Master Protein	P53810	Phosphatidylinositol transfer protein alpha isoform OS=Mus musculus GN=Pitpna PE=1 SV=2	0	36	8	63	8	1	16.56	10.28	14.44	19.61	25.94	10.85	8.03	13.21	19.69	15.82	7	5	8	8	9	3	4	7	7	5	5	4	6	5	6	3	3	6	5	4	3.70138e+07	1.83172e+07	1.29181e+07	1.42051e+07	1.89007e+07	1.5025e+07	1.12997e+07	1.07255e+07	1.44161e+07	1.44027e+07
High	Master Protein	Q9D0M3	Cytochrome c1, heme protein, mitochondrial OS=Mus musculus GN=Cyc1 PE=1 SV=1	0	29	7	102	7	1	40.5	32.61	40.83	37.45	23.96	27.06	10.46	17.78	26.02	26.29	13	13	15	12	10	8	3	9	8	11	7	7	7	7	4	6	3	6	4	7	3.47473e+07	1.91247e+07	2.39306e+07	2.21928e+07	2.00714e+07	1.96947e+07	1.71796e+07	1.72904e+07	1.2085e+07	2.1246e+07
High	Master Protein	Q60864	Stress-induced-phosphoprotein 1 OS=Mus musculus GN=Stip1 PE=1 SV=1	0	26	12	63	12	1	19.99	6.51	7.71	16.28	24.33	15.66	13.87	19.08	16.18	23.7	7	3	4	6	8	7	5	8	6	9	6	3	3	6	8	7	4	8	6	8	2.68293e+07	1.27876e+07	1.04257e+07	6.92837e+06	1.18474e+07	1.3916e+07	9.54733e+06	1.17771e+07	1.04765e+07	9.34298e+06
High	Master Protein	Q8VED5	Keratin, type II cytoskeletal 79 OS=Mus musculus GN=Krt79 PE=1 SV=2	0	10	10	298	1	1	78.13	120.5	94.5	69.51	89.74	58.49	83.66	44.45	144.2	55.61	28	43	34	26	32	22	27	16	50	20	8	9	9	8	8	8	8	9	9	9	1.00377e+08	6.28536e+07	1.39218e+08	2.99256e+08	97786827	7.45757e+07	4.25616e+08	5.77676e+07	1.25103e+08	8.83039e+07
High	Master Protein	P62746	Rho-related GTP-binding protein RhoB OS=Mus musculus GN=Rhob PE=1 SV=1	0	45	8	102	7	1	40.26	29.33	24.56	25.31	42.06	26.06	17.33	32.17	25.08	38.08	13	10	9	9	12	10	7	10	11	11	7	6	5	5	6	7	5	6	5	6	4.11856e+07	2.88014e+07	2.57435e+07	2.5621e+07	3.27987e+07	2.82565e+07	2.52765e+07	2.62955e+07	3.40478e+07	3.91057e+07
High	Master Protein	E9QL80	Acyl-CoA:lysophosphatidylglycerol acyltransferase 1 OS=Mus musculus GN=Lpgat1 PE=1 SV=1	0	27	10	78	10	1	13.58	15.12	13.52	28.19	18.42	20.68	4.75	26.27	27.71	34.72	5	6	5	11	9	7	3	9	11	12	4	5	4	7	5	5	3	7	6	7	1.05044e+07	8.31073e+06	8.64871e+06	8.77104e+06	9.12306e+06	1.524e+07	1.41959e+07	1.62045e+07	8.78983e+06	1.50123e+07
High	Master Protein	P03995	Glial fibrillary acidic protein OS=Mus musculus GN=Gfap PE=1 SV=4	0	31	12	781	9	1	203.96	312.07	257.96	153.24	192.63	155.94	193.36	140.96	240.38	137.12	76	105	95	66	81	64	78	68	87	61	7	2	6	6	2	9	5	9	8	8	1.10346e+08	7.33108e+07	1.64037e+08	4.53346e+08	1.33702e+08	1.0775e+08	1.75889e+08	1.29869e+08	1.22844e+08	1.1943e+08
High	Master Protein	Q9WU78	Programmed cell death 6-interacting protein OS=Mus musculus GN=Pdcd6ip PE=1 SV=3	0	22	14	65	14	1	11.83	3.15	7.63	6.15	10.91	20.95	8.17	12.3	16.98	23.63	6	3	5	4	5	9	4	9	8	12	6	3	5	4	5	8	3	7	6	11	1.03045e+07	8.3208e+06	6.33463e+06	7.83108e+06	8.89988e+06	1.89116e+07	1.31508e+07	1.32695e+07	1.64265e+07	2.08455e+07
High	Master Protein	O35633	Vesicular inhibitory amino acid transporter OS=Mus musculus GN=Slc32a1 PE=1 SV=3	0	26	10	69	9	1	18.54	15.29	8.91	16.4	13.86	34.41	15.36	20.87	27.44	19.43	7	6	3	6	6	12	5	8	9	7	6	5	3	6	5	8	4	6	6	6	3.9607e+07	2.46267e+07	2.73043e+07	2.52509e+07	2.69069e+07	3.96883e+07	3.32951e+07	3.5002e+07	3.34437e+07	3.73706e+07
High	Master Protein	O70443	Guanine nucleotide-binding protein G(z) subunit alpha OS=Mus musculus GN=Gnaz PE=1 SV=4	0	27	8	89	7	1	15.84	22.51	22.06	33.63	23.5	21.31	15.46	23.23	17	27.16	6	9	11	12	10	8	6	9	8	10	3	6	8	7	7	5	3	6	5	5	3.331e+07	2.60555e+07	2.06109e+07	1.95098e+07	2.10488e+07	2.03701e+07	1.8946e+07	2.13921e+07	2.15148e+07	2.69329e+07
High	Master Protein	Q62465	Synaptic vesicle membrane protein VAT-1 homolog OS=Mus musculus GN=Vat1 PE=1 SV=3	0	30	9	57	9	1	4.63	9.61	8	8.68	7.26	21.61	14.57	15.79	15.06	32.34	4	4	3	4	3	9	5	8	5	12	3	4	3	4	3	7	4	6	5	8	8.96998e+06	5.36109e+06	5.71946e+06	5.85143e+06	4.89015e+06	1.42648e+07	1.12929e+07	1.00432e+07	7.50761e+06	1.19768e+07
High	Master Protein	Q99LC3	NADH dehydrogenase [ubiquinone] 1 alpha subcomplex subunit 10, mitochondrial OS=Mus musculus GN=Ndufa10 PE=1 SV=1	0	46	11	65	11	1	14.44	14.52	19.55	21.24	20.43	16.01	13.99	13.62	26.89	16.78	6	6	8	6	9	6	5	5	8	6	5	3	4	4	7	5	4	4	5	6	2.17111e+07	8.49581e+06	1.20314e+07	1.3164e+07	1.51917e+07	1.36681e+07	1.63853e+07	1.56111e+07	1.34578e+07	1.69938e+07
High	Master Protein	P47911	60S ribosomal protein L6 OS=Mus musculus GN=Rpl6 PE=1 SV=3	0	31	10	100	10	1	24.55	18.43	11.41	32.92	36.6	32.77	23.88	27.43	18.3	29.56	10	7	7	11	13	13	10	11	7	11	6	5	4	6	8	7	7	8	4	5	4.84462e+07	3.11364e+07	2.43501e+07	3.43451e+07	2.73915e+07	3.88314e+07	2.96926e+07	3.83014e+07	4.04313e+07	5.64262e+07
High	Master Protein	Q99KJ8	Dynactin subunit 2 OS=Mus musculus GN=Dctn2 PE=1 SV=3	0	35	10	43	10	1	19.76	2.03	12.55	8.33	18.02	8.5	11.55	12.34	8.17	17.59	7	1	5	3	6	3	5	4	3	6	6	1	3	3	5	3	5	3	2	6	1.50626e+07	9.20401e+06	9.03134e+06	6.35389e+06	1.14804e+07	1.36944e+07	1.10171e+07	1.18848e+07	9.60654e+06	1.05004e+07
High	Master Protein	P61089	Ubiquitin-conjugating enzyme E2 N OS=Mus musculus GN=Ube2n PE=1 SV=1	0	72	9	96	9	1	35.94	21.08	19.07	27.4	32.04	30.09	16.03	24.43	21.9	33.44	13	8	6	10	11	11	8	8	9	12	8	5	6	7	6	8	6	6	5	7	8.25196e+07	4.66872e+07	3.29553e+07	3.43915e+07	4.84598e+07	4.52743e+07	2.96653e+07	2.98584e+07	3.85221e+07	4.04667e+07
High	Master Protein	Q91XH5	Sepiapterin reductase OS=Mus musculus GN=Spr PE=1 SV=1	0	43	9	47	9	1	10.9	5.23	11.74	14.93	20.96	8.28	6.33	8.9	12.19	19.04	6	2	4	5	8	4	3	4	5	6	6	2	3	4	6	4	3	4	3	4	2.11108e+07	1.09782e+07	8.17099e+06	7.86066e+06	1.11693e+07	9.9465e+06	6.09506e+06	7.97709e+06	1.07479e+07	1.06093e+07
High	Master Protein	P67778	Prohibitin OS=Mus musculus GN=Phb PE=1 SV=1	0	53	11	76	11	1	24.25	19.57	21.2	13.89	18.93	19.15	12.6	16.26	15.97	31.23	10	7	9	5	8	7	4	7	7	12	9	7	6	5	7	6	4	7	6	9	3.48072e+07	2.0378e+07	2.59534e+07	2.72589e+07	25688703	2.59952e+07	2.05759e+07	1.51828e+07	1.82579e+07	2.2777e+07
High	Master Protein	P18242	Cathepsin D OS=Mus musculus GN=Ctsd PE=1 SV=1	0	33	8	83	8	1	22.96	2.5	2.1	4.24	9.1	21.88	17.95	14.12	21.84	26.56	11	2	8	4	5	11	8	9	11	14	6	1	5	3	3	6	6	6	6	7	1.46056e+07	8.93585e+06	6.70108e+06	8.72101e+06	8.26989e+06	2.084e+07	1.78527e+07	1.89842e+07	1.81607e+07	2.13733e+07
High	Master Protein	Q99JI6	Ras-related protein Rap-1b OS=Mus musculus GN=Rap1b PE=1 SV=2	0	67	10	145	2	1	23.76	25.35	26.22	27.88	39.28	32.29	26.12	28.44	36.69	43.36	11	14	16	13	15	15	11	13	18	19	5	7	7	8	7	8	7	7	9	9	1.00788e+07	5.10034e+06	4.25613e+06	4.47044e+06	4.36261e+06	4.36696e+06	3.57559e+06	3.07934e+06	2.79423e+06	4.60214e+06
High	Master Protein	P31324	cAMP-dependent protein kinase type II-beta regulatory subunit OS=Mus musculus GN=Prkar2b PE=1 SV=3	0	33	10	52	9	1	25.54	13.22	18.62	18.27	24.13	7.51	8.3	7.83	3.25	11.95	9	6	8	7	7	3	3	3	2	4	7	5	6	6	5	2	3	3	2	3	2.30597e+07	1.55322e+07	1.39634e+07	1.62338e+07	1.58958e+07	1.12658e+07	9.50991e+06	1.12631e+07	1.12139e+07	1.17575e+07
High	Master Protein	Q8VEK3	Heterogeneous nuclear ribonucleoprotein U OS=Mus musculus GN=Hnrnpu PE=1 SV=1	0	22	13	50	13	1	6.55	10.7	20.16	11.96	21	12.92	0	9.71	9.95	12.79	4	4	7	6	8	7	1	4	5	4	4	4	6	5	7	5	1	4	5	3	3.53595e+07	1.84516e+07	2.15264e+07	2.00131e+07	2.17966e+07	1.8041e+07	1.63585e+07	1.65476e+07	1.59246e+07	1.99246e+07
High	Master Protein	E9Q0J5	Kinesin-like protein KIF21A OS=Mus musculus GN=Kif21a PE=1 SV=2	0	9	10	30	9	1	1.76	0	2.97	4.74	16.88	4.58	0	5.98	2.06	12.1	2	1	4	2	6	2	1	4	1	7	2	1	3	2	6	2	1	4	1	6	6.30413e+06	5.0703e+06	5.06366e+06	3.23737e+06	4.71821e+06	5.80483e+06	4.47845e+06	4.36913e+06	4.51507e+06	4.64679e+06
High	Master Protein	P11087	Collagen alpha-1(I) chain OS=Mus musculus GN=Col1a1 PE=1 SV=4	0	8	8	118	8	1	44.65	48.71	46.57	46.01	57.71	36.82	25.48	23.25	29.81	22.79	14	16	14	14	18	12	8	7	8	7	6	6	7	6	5	5	6	5	5	4	2.68318e+08	9.40435e+07	9.63736e+07	1.65716e+08	9.93312e+07	6.24407e+07	6.27958e+07	5.8025e+07	9.9966e+07	1.49506e+08
High	Master Protein	P62192	26S protease regulatory subunit 4 OS=Mus musculus GN=Psmc1 PE=1 SV=1	0	31	9	45	9	1	13.61	3.18	5.69	12.11	41.12	7.08	9.94	11.09	9	8.19	5	1	2	4	12	3	4	7	3	4	3	1	2	4	9	3	4	6	3	2	3.0322e+07	8.26164e+06	7.89846e+06	8.43599e+06	7.36153e+06	8.42024e+06	6.87313e+06	9.45832e+06	9.49222e+06	7.65327e+06
High	Master Protein	O35129	Prohibitin-2 OS=Mus musculus GN=Phb2 PE=1 SV=1	0	37	8	64	8	1	31.12	25.03	21.35	24.11	24.04	16.18	21.2	16.18	9.73	27.64	8	6	6	7	10	5	6	6	3	7	7	5	5	5	5	5	5	6	3	6	2.01208e+07	1.37608e+07	1.37274e+07	1.69847e+07	1.65624e+07	1.89951e+07	1.22434e+07	1.47201e+07	1.65286e+07	1.91516e+07
High	Master Protein	Q8C547	HEAT repeat-containing protein 5B OS=Mus musculus GN=Heatr5b PE=1 SV=3	0	8	10	26	10	1	11.86	0	0	4.21	8.98	0	8.55	6.75	2.71	18.71	5	1	2	3	2	1	2	2	2	6	5	1	2	3	2	1	2	2	2	6	5.90681e+06	4.89237e+06	3.20781e+06	1.64796e+06	4.88714e+06	7.41133e+06	5.1034e+06	5.56396e+06	5.12423e+06	4.64453e+06
High	Master Protein	G5E866	Splicing factor 3B subunit 1 OS=Mus musculus GN=Sf3b1 PE=1 SV=1	0	11	10	64	10	1	12.57	11.12	17.48	26.04	12.93	17.88	8.43	16.88	15.27	18.31	5	5	11	10	6	6	4	6	5	6	3	4	8	8	6	4	3	5	4	5	7.42487e+06	6.23391e+06	5.48888e+06	5.75208e+06	6.11453e+06	5.26246e+06	5.44397e+06	5.8732e+06	4.86298e+06	5.77209e+06
High	Master Protein	P54071	Isocitrate dehydrogenase [NADP], mitochondrial OS=Mus musculus GN=Idh2 PE=1 SV=3	0	27	10	57	9	1	6.82	4.81	4.75	16.37	15.34	14.72	13.46	4.7	12.69	15.05	7	2	3	6	8	8	5	4	7	7	5	2	3	5	7	8	5	4	7	7	2.32311e+07	1.13627e+07	8.89429e+06	9.12963e+06	1.10119e+07	1.2446e+07	8.65209e+06	9.02769e+06	1.50509e+07	1.13027e+07
High	Master Protein	P02535	Keratin, type I cytoskeletal 10 OS=Mus musculus GN=Krt10 PE=1 SV=3	0	16	10	530	8	1	129.24	232.33	176.09	111.47	131.94	130.97	114.1	98.78	211.38	113.11	47	86	65	39	50	47	43	37	76	40	9	10	8	8	9	8	10	8	10	8	1.40562e+09	8.11262e+08	2.20438e+09	3.77392e+09	1.5215e+09	1.03917e+09	3.19492e+09	8.55688e+08	1.8981e+09	1.28627e+09
High	Master Protein	Q6DIC6	Tro protein OS=Mus musculus GN=Tro PE=1 SV=1	0	11	12	30	12	1	15.11	0	3.04	11.65	3.1	5.09	2.07	2.26	2.13	11.55	7	1	2	5	1	4	1	1	2	6	6	1	2	5	1	4	1	1	2	6	9.41488e+06	1.18315e+07	1.002e+07	1.04178e+07	1.36082e+07	8.61221e+06	7.52719e+06	7.16875e+06	5.60648e+06	8.94046e+06
High	Master Protein	Q6IFZ6	Keratin, type II cytoskeletal 1b OS=Mus musculus GN=Krt77 PE=1 SV=1	0	10	9	279	1	1	71.06	134.89	102.77	66.2	75.72	55.03	63.85	44.13	112.98	52.5	26	48	37	25	28	20	21	16	40	18	7	9	7	7	6	7	6	6	7	6	5.39791e+08	3.54255e+08	1.01992e+09	1.63259e+09	5.07729e+08	3.85897e+08	8.70107e+08	3.77383e+08	7.28741e+08	5.21002e+08
High	Master Protein	Q8BG39	Synaptic vesicle glycoprotein 2B OS=Mus musculus GN=Sv2b PE=1 SV=1	0	22	10	54	10	1	19.64	6.56	9.71	13.2	21.78	5.61	5.51	4.82	8.42	9.24	8	5	7	5	7	4	4	4	4	6	7	5	7	5	6	3	4	4	4	6	2.8109e+07	1.35681e+07	1.44035e+07	1.53177e+07	1.47123e+07	1.15567e+07	9.36733e+06	1.08602e+07	1.74634e+07	1.23048e+07
High	Master Protein	Q9CWJ9	Bifunctional purine biosynthesis protein PURH OS=Mus musculus GN=Atic PE=1 SV=2	0	32	13	37	13	1	7.58	5.82	2.81	17.18	4.08	5.67	11.34	7.77	8.21	13.77	2	2	2	7	3	3	4	4	5	5	2	2	2	7	3	3	3	4	5	5	6.08629e+06	4.50571e+06	2.79415e+06	2.89944e+06	3.98371e+06	7.22873e+06	7.31526e+06	5.95504e+06	5.88235e+06	6.28843e+06
High	Master Protein	Q9DCT2	NADH dehydrogenase [ubiquinone] iron-sulfur protein 3, mitochondrial OS=Mus musculus GN=Ndufs3 PE=1 SV=2	0	53	10	76	10	1	26.12	13.7	28.09	10.65	17.69	21.93	18.9	15.27	26.88	27.98	8	6	10	4	6	8	8	7	9	10	7	6	7	3	5	7	7	7	9	8	1.09233e+07	8.00449e+06	1.26931e+07	6.83501e+06	7.98257e+06	9.20821e+06	7.98728e+06	5.56257e+06	4.52501e+06	4.85752e+06
High	Master Protein	Q8R127	Saccharopine dehydrogenase-like oxidoreductase OS=Mus musculus GN=Sccpdh PE=1 SV=1	0	18	5	52	5	1	13	14.84	8.89	19.64	20.38	18.76	11.22	7.93	25.36	16.12	3	4	4	5	5	6	5	6	8	6	3	4	3	4	4	4	4	4	5	4	1.26591e+07	9.71132e+06	1.01749e+07	1.02857e+07	1.00548e+07	1.27003e+07	1.01618e+07	1.03867e+07	1.25174e+07	1.31415e+07
High	Master Protein	Q8C483	Putative uncharacterized protein OS=Mus musculus GN=Sars PE=1 SV=1	0	29	10	56	10	1	14.38	0	7.14	8.87	27.86	9.87	7.96	10.81	7.17	18.75	5	3	4	5	12	5	4	6	5	7	4	3	3	4	8	5	4	6	5	6	1.72131e+07	1.11054e+07	8.17849e+06	8.80191e+06	1.02727e+07	1.21051e+07	9.94812e+06	9.51107e+06	5.95884e+06	8.73319e+06
High	Master Protein	Q61792	LIM and SH3 domain protein 1 OS=Mus musculus GN=Lasp1 PE=1 SV=1	0	42	12	72	12	1	27.5	11.96	17.57	27.65	36.42	15.26	9.24	7.93	12.28	20.63	10	4	7	10	13	6	5	4	5	8	7	3	6	7	9	6	5	4	5	8	5.78484e+07	3.76823e+07	3.51756e+07	2.85146e+07	3.66249e+07	3.26112e+07	1.68352e+07	1.88121e+07	2.35643e+07	2.55119e+07
High	Master Protein	P31938	Dual specificity mitogen-activated protein kinase kinase 1 OS=Mus musculus GN=Map2k1 PE=1 SV=2	0	32	11	50	11	1	19.21	10.83	10.12	13.35	14.13	5.81	6.4	6.92	16.35	8.73	8	4	6	5	5	3	6	4	6	3	5	4	4	4	5	3	6	4	5	3	2.8044e+07	1.45161e+07	1.27076e+07	1.28489e+07	1.61977e+07	1.59802e+07	1.14495e+07	1.08316e+07	1.64045e+07	1.56005e+07
High	Master Protein	P63321	Ras-related protein Ral-A OS=Mus musculus GN=Rala PE=1 SV=1	0	45	7	73	7	1	24.68	14.18	20.15	20.35	26.26	25.45	6.35	21.02	21.13	20.84	10	5	6	9	8	9	3	8	7	8	5	4	3	5	5	5	3	5	4	4	3.31386e+07	2.3027e+07	2.0499e+07	2.09747e+07	2.09349e+07	2.67275e+07	2.33945e+07	2.23312e+07	2.2383e+07	2.72572e+07
High	Master Protein	P24527	Leukotriene A-4 hydrolase OS=Mus musculus GN=Lta4h PE=1 SV=4	0	27	12	54	12	1	21.37	7.08	7.95	16.73	6.56	8.19	8.1	9.3	12.93	21.02	8	5	4	6	5	4	3	6	5	8	7	4	4	4	4	3	3	5	4	6	1.03787e+07	8.12351e+06	6.57317e+06	6.00463e+06	7.09443e+06	1.02116e+07	6.75667e+06	8.05877e+06	1.03228e+07	6.41556e+06
High	Master Protein	Q3UV17	Keratin, type II cytoskeletal 2 oral OS=Mus musculus GN=Krt76 PE=1 SV=1	0	12	12	346	2	1	61.97	157.18	56.99	36.51	51.79	50.31	63.97	52.14	224.26	46.23	26	66	29	18	21	20	26	22	99	19	8	9	8	7	7	8	8	8	10	8	4.76394e+08	3.10019e+08	1.13687e+09	1.92439e+09	5.64534e+08	4.39231e+08	1.10989e+09	3.91187e+08	1.44825e+09	7.3893e+08
High	Master Protein	E9QN70	Laminin subunit beta-1 OS=Mus musculus GN=Lamb1 PE=1 SV=1	0	10	13	59	12	1	15.47	11.93	6.36	11.84	23.77	4.13	2.49	0	7.26	4.58	7	7	6	8	12	5	3	3	5	3	6	7	5	7	10	4	3	2	4	3	1.72402e+07	8.11526e+06	6.88519e+06	1.24628e+07	9.70033e+06	6.35424e+06	4.74433e+06	5.33708e+06	7.06541e+06	7.31356e+06
High	Master Protein	Q8K406	Leucine-rich repeat LGI family member 3 OS=Mus musculus GN=Lgi3 PE=1 SV=1	0	22	10	49	10	1	11.09	12.56	8.89	27.19	13.99	14.09	9.62	12.23	11.44	13.73	4	4	4	9	5	5	4	4	4	6	4	4	4	6	4	5	4	4	4	5	1.11819e+07	1.67904e+07	1.21875e+07	1.44748e+07	1.19945e+07	1.70758e+07	1.53211e+07	1.68507e+07	1.55726e+07	2.21002e+07
High	Master Protein	Q6ZPE2	Myotubularin-related protein 5 OS=Mus musculus GN=Sbf1 PE=1 SV=2	0	11	13	39	13	1	7.21	4.65	6.2	18.5	3.57	12.49	0	6.68	3.52	17.9	5	2	3	8	1	5	1	5	1	8	5	2	3	7	1	5	1	5	1	7	3.76452e+06	3.5786e+06	3.53229e+06	2.86748e+06	3.53251e+06	5.22507e+06	3.93115e+06	4.21832e+06	3.40654e+06	4.97805e+06
High	Master Protein	P26043	Radixin OS=Mus musculus GN=Rdx PE=1 SV=3	0	28	12	100	7	1	12.55	7.42	9.95	14.45	13.08	17.1	13.02	18.03	16.93	19.75	9	4	7	11	10	13	8	14	11	13	5	4	6	6	7	7	6	9	6	6	4.84148e+06	3.75329e+06	3.36516e+06	2.83316e+06	4.15807e+06	5.81952e+06	5.13332e+06	4.8745e+06	6.22476e+06	5.13579e+06
High	Master Protein	Q9D881	Cytochrome c oxidase subunit 5B, mitochondrial OS=Mus musculus GN=Gm11273 PE=1 SV=1	0	58	8	601	8	1	154.88	125.87	170.48	166.25	83.63	140.9	127.5	137.01	183.2	174.22	62	51	70	69	33	59	53	58	75	71	6	6	7	7	5	6	6	6	7	7	1.29205e+08	7.6176e+08	6.90299e+08	2.88348e+08	5.0049e+08	6.62658e+08	7.1346e+08	5.08274e+08	5.65332e+08	4.84957e+08
High	Master Protein	Q91VR5	ATP-dependent RNA helicase DDX1 OS=Mus musculus GN=Ddx1 PE=1 SV=1	0	24	12	52	12	1	16.91	9.41	9.44	13.84	16.59	6.17	7.68	9.15	7.54	17.18	7	4	6	6	6	2	3	6	3	9	7	4	6	6	6	2	3	6	3	8	1.02117e+07	7.57732e+06	8.09496e+06	7.10374e+06	7.69445e+06	9.59945e+06	6.5379e+06	5.74392e+06	7.13871e+06	6.30222e+06
High	Master Protein	A0A0R4J093	UMP-CMP kinase OS=Mus musculus GN=Cmpk1 PE=1 SV=1	0	44	9	91	9	1	29.78	13.27	15.66	25.92	26.12	20.69	6.92	12.01	14.74	21.14	13	9	9	11	9	10	3	9	8	10	7	6	7	6	6	6	3	7	6	7	3.11349e+07	1.72387e+07	1.30845e+07	1.38828e+07	1.6511e+07	1.90581e+07	9.63462e+06	1.13773e+07	1.18383e+07	1.21286e+07
High	Master Protein	A2AEG6	Glycoprotein m6b, isoform CRA_g OS=Mus musculus GN=Gpm6b PE=1 SV=1	0	18	6	120	6	1	34.62	44.7	43.24	45.02	23.05	41.97	25.4	39.21	37.11	28.08	10	15	18	13	8	14	8	13	11	10	4	5	6	5	5	5	5	5	6	5	5.16866e+07	1.49009e+08	1.7667e+08	1.43112e+08	9.55556e+07	7.5168e+07	8.43469e+07	1.16708e+08	1.03581e+08	1.50903e+08
High	Master Protein	P03921	NADH-ubiquinone oxidoreductase chain 5 OS=Mus musculus GN=Mtnd5 PE=1 SV=3	0	14	6	89	6	1	27.57	13.46	20.13	23.91	15.59	6.53	10.37	16.2	20.99	25.21	10	6	9	12	11	5	6	10	10	10	5	5	5	5	3	4	4	4	5	5	1.62245e+07	1.51499e+07	1.83696e+07	1.29816e+07	1.65707e+07	1.46613e+07	1.42003e+07	1.41225e+07	1.12376e+07	1.05701e+07
High	Master Protein	P50247	Adenosylhomocysteinase OS=Mus musculus GN=Ahcy PE=1 SV=3	0	30	11	71	10	1	20.73	11.08	7.46	14.16	11.28	12.67	17.08	17.68	15.64	21.54	8	5	6	8	5	6	8	8	7	10	7	5	5	5	5	5	6	8	6	7	2.54626e+07	1.72567e+07	1.36553e+07	1.71943e+07	2.09774e+07	1.7816e+07	1.72285e+07	1.48353e+07	2.06852e+07	1.6499e+07
High	Master Protein	Q9D8W7	OCIA domain-containing protein 2 OS=Mus musculus GN=Ociad2 PE=1 SV=1	0	49	6	48	6	1	18.14	15.06	35.52	34.65		8.01	2.37	14.05	17.4	12.04	5	4	9	11		4	1	5	5	4	3	4	5	5		3	1	4	4	3	7.33655e+06	1.83132e+07	2.15051e+07	1.04063e+07	1.20899e+07	9.65912e+06	1.16877e+07	9.7202e+06	5.13451e+06	6.72866e+06
High	Master Protein	P28474	Alcohol dehydrogenase class-3 OS=Mus musculus GN=Adh5 PE=1 SV=3	0	29	10	53	10	1	11.22	4.79	4.35	10.84	9.39	13.41	8.45	11.13	5.21	13.46	4	4	6	5	4	8	6	6	4	6	4	4	4	4	4	6	4	6	4	6	1.69636e+07	1.16309e+07	9.54502e+06	1.22779e+07	1.31893e+07	2.01422e+07	1.48089e+07	1.62981e+07	1.94641e+07	1.87921e+07
High	Master Protein	Q5M8N0	CB1 cannabinoid receptor-interacting protein 1 OS=Mus musculus GN=Cnrip1 PE=1 SV=1	0	62	6	73	6	1	13.81	14.95	13.52	37.87	45.82	17.92	16.84	11.93	11.46	14.7	6	5	4	11	20	6	7	4	6	4	3	2	3	5	5	4	4	3	4	3	1.25874e+08	5.407e+07	4.65887e+07	6.94813e+07	4.80118e+07	6.18412e+07	3.98418e+07	3.99286e+07	4.0342e+07	5.52334e+07
High	Master Protein	G5E902	MCG10343, isoform CRA_b OS=Mus musculus GN=Slc25a3 PE=1 SV=1	0	25	12	146	12	1	26.43	28.05	19.2	27.18	42.51	31.59	15.12	15.94	24.49	36.77	14	18	14	13	18	15	10	11	15	18	7	10	6	7	10	8	6	5	8	8	1.18744e+08	6.79816e+07	8.62365e+07	8.05063e+07	6.73434e+07	7.75586e+07	6.26632e+07	4.95381e+07	6.87361e+07	7.858e+07
High	Master Protein	Q62418	Drebrin-like protein OS=Mus musculus GN=Dbnl PE=1 SV=2	0	28	8	36	8	1	13.92	1.86	12.06	6.72	8.77	9.48	6.97	9.65	7.45	11.09	5	1	5	3	3	4	3	5	3	4	4	1	3	3	3	3	3	5	3	3	7.03997e+06	5.45668e+06	5.56406e+06	3.91351e+06	6.20734e+06	5.19401e+06	3.16631e+06	3.80211e+06	8.385e+06	3.85982e+06
High	Master Protein	Q922J6	Tetraspanin-2 OS=Mus musculus GN=Tspan2 PE=1 SV=1	0	19	4	62	4	1	14.07	13.29	13.44	21.07	18.28	32.09	11.22	27.06	24.46	32.88	4	4	4	6	5	10	4	8	8	9	1	2	2	3	3	3	2	3	3	4	1.11291e+07	9.54117e+06	1.0717e+07	9.21709e+06	8.35523e+06	1.83088e+07	1.7154e+07	2.0593e+07	1.49197e+07	2.85771e+07
High	Master Protein	Q63844	Mitogen-activated protein kinase 3 OS=Mus musculus GN=Mapk3 PE=1 SV=5	0	43	10	45	6	1	5.17	2.58	7.73	6.2	26.91	9.24	3.78	7.42	5.42	18.37	3	2	5	5	8	5	2	5	2	8	2	2	4	5	7	5	2	4	2	7	1.25195e+07	6.99228e+06	6.06559e+06	6.83256e+06	6.44123e+06	1.34665e+07	9.45505e+06	9.47518e+06	9.62221e+06	1.16623e+07
High	Master Protein	P22599	Alpha-1-antitrypsin 1-2 OS=Mus musculus GN=Serpina1b PE=1 SV=2	0	36	8	33	1	1	10.92			17.33	22.99	3.96	3.41	16.18	13.13	20.95	3			5	7	2	1	5	4	6	3			4	6	2	1	4	3	5	1.04896e+06	591926	213407	303323	408269	772235	534827	571638		401362
High	Master Protein	Q9QYB1	Chloride intracellular channel protein 4 OS=Mus musculus GN=Clic4 PE=1 SV=3	0	54	10	44	10	1	6.09	3.2	11.03	11.06	11.32	14.44	7.78	5.31	14.57	17.73	4	2	5	3	3	8	2	7	4	6	3	2	5	3	3	7	2	5	4	6	1.46238e+07	9.82885e+06	8.27783e+06	7.83769e+06	8.0996e+06	2.18491e+07	1.48832e+07	1.75326e+07	2.27857e+07	2.44926e+07
High	Master Protein	B1AT82	MCG6846, isoform CRA_c OS=Mus musculus GN=Prpsap1 PE=1 SV=1	0	32	8	24	6	1	5.46	5.81	5.39	10.06	3.15			7.77	16.7	11.07	2	2	2	5	1			3	5	4	2	2	2	4	1			3	5	3	3.36768e+06	3.60654e+06	4.16034e+06	1.85043e+06	3.48238e+06	4.50886e+06	5.85657e+06	2.45259e+06	2.00176e+06	2.0396e+06
High	Master Protein	Q60829	Protein phosphatase 1 regulatory subunit 1B OS=Mus musculus GN=Ppp1r1b PE=1 SV=2	0	53	6	46	6	1	14.24	12.21	11.4	14.25	29.8	23.51	6.86	18.32	20.31	26.64	4	3	3	3	8	6	2	5	5	7	4	3	3	3	6	5	2	4	4	5	1.89521e+07	1.46496e+07	1.13326e+07	1.04017e+07	1.58046e+07	1.80131e+07	1.39582e+07	1.79946e+07	1.11639e+07	1.28039e+07
High	Master Protein	P26041	Moesin OS=Mus musculus GN=Msn PE=1 SV=3	0	27	14	75	9	1	11.45	7.42	7.02	14.44	10.11	21.49	14.58	13.77	14.16	27.82	5	4	6	7	6	13	7	9	6	12	4	4	6	6	4	9	6	7	4	9	2.39436e+07	1.79038e+07	1.66551e+07	1.51063e+07	1.98258e+07	2.67059e+07	2.28037e+07	2.35114e+07	2.59433e+07	2.56103e+07
High	Master Protein	Q9CZC8	Secernin-1 OS=Mus musculus GN=Scrn1 PE=1 SV=1	0	41	11	58	11	1	17.95	12.47	12.65	15.78	18.21	14.79		8.38	16.27	19.02	7	6	6	7	6	7		4	8	7	6	4	4	6	5	5		4	6	5	1.23392e+07	8.9403e+06	6.35088e+06	5.286e+06	1.00809e+07	1.14936e+07	8.69906e+06	9.85309e+06	5.54291e+06	7.3406e+06
High	Master Protein	Q80UW2	F-box only protein 2 OS=Mus musculus GN=Fbxo2 PE=1 SV=1	0	54	10	38	10	1	14.97	2.55	2.22	18.42	3.15	14.3	3.3	4.99	14.64	20.93	5	1	1	6	1	5	1	5	6	7	5	1	1	6	1	4	1	5	6	6	8.54189e+06	9.09648e+06	4.92574e+06	5.27481e+06	9.5415e+06	1.20413e+07	1.27316e+07	1.12624e+07	1.0435e+07	9.18131e+06
High	Master Protein	Q8C0M9	Isoaspartyl peptidase/L-asparaginase OS=Mus musculus GN=Asrgl1 PE=1 SV=1	0	38	9	55	9	1	23.89	16.55	19.79	25.95	14.25	6.84	4.63	14.61	21.52	25.62	8	5	6	8	5	2	2	4	7	8	7	5	6	6	5	2	2	4	6	5	3.37013e+07	1.81819e+07	1.47402e+07	1.46684e+07	1.81628e+07	2.07595e+07	1.62554e+07	1.60019e+07	1.73328e+07	1.54378e+07
High	Master Protein	P70168	Importin subunit beta-1 OS=Mus musculus GN=Kpnb1 PE=1 SV=2	0	14	9	80	9	1	18.4	2.06	9.28	19.2	12.6	14.9	9.46	12.64	10.68	17.23	9	5	9	8	5	8	9	10	8	9	5	2	6	6	4	6	6	7	5	6	6.52774e+06	6.2092e+06	5.35094e+06	4.68955e+06	6.02915e+06	6.52458e+06	4.49297e+06	6.14893e+06	8.07757e+06	6.30465e+06
High	Master Protein	Q61036	Serine/threonine-protein kinase PAK 3 OS=Mus musculus GN=Pak3 PE=1 SV=2	0	25	10	42	3	1	13.42	4.59	4.55	8.77	7.3	10.68	5.64	1.9	13.25	17.59	5	3	3	4	3	4	2	4	6	8	5	3	3	4	3	3	2	4	5	7	4.07577e+06	1.4921e+06	1.78995e+06	1.4295e+06	1.77127e+06	2.40198e+06	1.72237e+06	2.20941e+06	2.90893e+06	2.26696e+06
High	Master Protein	Q61411	GTPase HRas OS=Mus musculus GN=Hras PE=1 SV=2	0	45	8	91	5	1	24.92	27.57	33.35	24.3	40.71	32.55	19.54	9.61	16.13	25.9	9	10	11	9	13	12	6	5	7	9	6	7	6	6	7	8	4	4	5	6	6.35494e+07	3.80068e+07	2.98667e+07	2.57963e+07	3.15026e+07	3.18078e+07	2.19052e+07	1.9327e+07	3.06568e+07	3.15187e+07
High	Master Protein	E9PY16	ArfGAP with dual PH domains 1 OS=Mus musculus GN=Adap1 PE=1 SV=1	0	43	11	51	11	1	15.33	8.74	10.06	24.34	13.65	9.31	9.13	2.27	16.31	18.17	6	4	4	10	5	3	4	3	6	6	6	4	4	8	5	3	4	3	6	5	1.55621e+07	1.02282e+07	6.49864e+06	8.14667e+06	9.63263e+06	1.36443e+07	1.20869e+07	1.1217e+07	1.07038e+07	1.21931e+07
High	Master Protein	E9Q456	Tropomyosin alpha-1 chain OS=Mus musculus GN=Tpm1 PE=1 SV=1	0	34	10	81	3	1	23.84	25.1	18.25	11.77	16.55	12.59	14.83	26.15	20.7	32.74	9	10	8	5	6	5	6	10	8	14	7	9	4	4	4	4	5	8	7	7	6.2564e+06	3.497e+06	1.91647e+06	5.07188e+06	3.8139e+06	3.75178e+06	2.44114e+06	2.90643e+06	4.61424e+06	2.40056e+06
High	Master Protein	P58389	Serine/threonine-protein phosphatase 2A activator OS=Mus musculus GN=Ppp2r4 PE=1 SV=1	0	41	7	51	7	1	12.43	9.45	10.65	15.44	15.71	17.14		4.14	13.9	25.72	4	5	5	6	7	6		4	6	8	3	3	4	4	4	4		3	2	5	9.81969e+06	9.36718e+06	5.70501e+06	7.42467e+06	7.83645e+06	1.01899e+07	7.70258e+06	5.71572e+06	7.04005e+06	6.44284e+06
High	Master Protein	Q8VHM5	Heterogeneous nuclear ribonucleoprotein R OS=Mus musculus GN=Hnrnpr PE=1 SV=1	0	20	11	62	9	1	10.18	20.81	13.82	16.55	15.84	10.03	12.02	18.73	13.9	10.75	4	8	5	7	8	5	4	9	7	5	4	7	4	7	6	5	4	8	5	5	6.04315e+07	3.21354e+07	7.40623e+07	1.77961e+08	6.93416e+07	4.58072e+07	2.66628e+08	3.76457e+07	4.69193e+07	4.65773e+07
High	Master Protein	P07310	Creatine kinase M-type OS=Mus musculus GN=Ckm PE=1 SV=1	0	40	10	23	9	1	2.62	22.58	2.2	8.15	0	7.56	2.52	2.27		4.88	1	9	1	4	1	3	1	1		2	1	8	1	2	1	3	1	1		2	1.65591e+06	1.07353e+06	1.51788e+06	1.8469e+07	1.90317e+06	310675	504621	587702		523140
High	Master Protein	Q9Z0F7	Gamma-synuclein OS=Mus musculus GN=Sncg PE=1 SV=1	0	62	7	28	7	1	11.09	2.71	6.9	7.81	16.74	7.09		13.5	11.11	21.56	3	1	2	2	5	2		4	3	6	3	1	2	2	4	2		4	3	6	1.62033e+07	8.80334e+06	7.72529e+06	7.8868e+06	1.12298e+07	1.67003e+07	1.29236e+07	1.05733e+07	9.19521e+06	1.25645e+07
High	Master Protein	P35235	Tyrosine-protein phosphatase non-receptor type 11 OS=Mus musculus GN=Ptpn11 PE=1 SV=2	0	26	10	43	10	1	2.15	1.99	0	11.53	13.89	4.88	4.62	5.2	13.91	24	3	2	1	5	5	4	3	3	8	9	2	2	1	5	5	4	3	3	8	7	7.45249e+06	1.06848e+07	1.10236e+07	8.3614e+06	1.10488e+07	8.4701e+06	8.69862e+06	6.45483e+06	6.91157e+06	7.44888e+06
High	Master Protein	F8WHW6	Phosphatidylinositol 4-phosphate 5-kinase type-1 gamma OS=Mus musculus GN=Pip5k1c PE=1 SV=1	0	17	8	21	8	1	3.66	0	3.21	15.57	18.28		4.04		8.57	6.96	1	1	1	5	6		1		3	3	1	1	1	5	6		1		3	3	1.3976e+07	6.71311e+06	4.99046e+06	5.01666e+06	5.46776e+06	5.55437e+06	5.42903e+06	5.31883e+06	6.72568e+06	6.60689e+06
High	Master Protein	Q05816	Fatty acid-binding protein, epidermal OS=Mus musculus GN=Fabp5 PE=1 SV=3	0	62	7	51	7	1	8.2	15.33	4.76	6.62	29.44	14.26	7.29	25.44	29.77	19.18	2	6	2	2	10	4	3	8	9	5	2	5	2	2	7	4	3	6	4	4	4.19153e+07	1.88629e+07	1.77763e+07	2.33092e+07	1.86257e+07	2.44585e+07	2.79999e+07	2.33305e+07	2.64583e+07	2.26589e+07
High	Master Protein	P39688	Tyrosine-protein kinase Fyn OS=Mus musculus GN=Fyn PE=1 SV=4	0	28	12	67	10	1	18.14	10.27	13.86	25.16	6.4	15.51	16.41	18.96	16.88	23.66	7	5	5	9	3	6	6	10	7	9	7	5	5	9	3	6	6	10	7	9	2.67184e+07	1.712e+07	1.79634e+07	1.52083e+07	2.01824e+07	2.51693e+07	2.20308e+07	2.53487e+07	2.68481e+07	3.2375e+07
High	Master Protein	P60335	Poly(rC)-binding protein 1 OS=Mus musculus GN=Pcbp1 PE=1 SV=1	0	47	10	63	7	1	13.78	13.24	12.86	17.1	23.33	8.36	6.76	11.2	9.65	19.04	5	5	7	8	10	5	4	7	4	8	4	5	5	6	8	3	3	6	3	5	3.49261e+07	1.91587e+07	1.76295e+07	1.79475e+07	1.82981e+07	1.90233e+07	1.54051e+07	1.25542e+07	2.16057e+07	1.72824e+07
High	Master Protein	P43274	Histone H1.4 OS=Mus musculus GN=Hist1h1e PE=1 SV=2	0	21	8	174	2	1	53.26	61.51	38.8	60.25	65.31	52.86	37.05	42.14	46.57	41.09	18	23	15	21	22	18	14	15	15	13	5	6	5	6	7	5	5	5	5	4	1.22932e+08	7.58027e+07	5.17096e+07	1.04963e+08	6.84785e+07	8.37096e+07	7.97549e+07	9.74804e+07	5.67383e+07	1.16003e+08
High	Master Protein	P35980	60S ribosomal protein L18 OS=Mus musculus GN=Rpl18 PE=1 SV=3	0	44	9	154	9	1	45.34	49.36	45.72	45.31	53.05	46.65	41.94	46.27	43.19	55.57	14	16	15	16	18	15	13	15	14	18	6	6	6	8	9	7	6	6	6	7	6.28874e+08	3.22129e+08	3.0001e+08	4.66912e+08	3.79435e+08	3.95286e+08	3.23662e+08	3.75753e+08	5.22054e+08	6.22029e+08
High	Master Protein	Q9CZ30	Obg-like ATPase 1 OS=Mus musculus GN=Ola1 PE=1 SV=1	0	42	10	53	10	1	18.16	11.3	8.39	14.33	24.95	8.02	5.46	1.94	6.6	14.48	6	6	5	6	9	4	3	4	5	5	3	4	3	4	8	3	2	3	3	3	1.27312e+07	7.6814e+06	5.38384e+06	5.83681e+06	8498987	7.73588e+06	4.80613e+06	4.00873e+06	4.54532e+06	4.73515e+06
High	Master Protein	P43277	Histone H1.3 OS=Mus musculus GN=Hist1h1d PE=1 SV=2	0	21	8	139	2	1	48.11	50.83	33.27	50.18	60.79	39.13	24.5	33.36	34.43	29.94	16	18	12	16	21	13	10	12	11	10	4	5	4	6	7	4	4	4	4	4	6.97798e+08	4.92139e+08	3.02947e+08	4.9223e+08	4.27284e+08	3.79414e+08	3.43875e+08	5.31196e+08	5.5525e+08	6.20057e+08
High	Master Protein	Q3TLP8	Putative uncharacterized protein OS=Mus musculus GN=Rac1 PE=1 SV=1	0	40	9	178	4	1	46.76	46.1	37.69	53.27	48.99	44.51	34.52	37.34	42.75	43.91	19	19	16	21	19	19	14	16	17	18	7	8	7	9	9	8	7	7	8	8	1.92767e+08	1.12493e+08	8.98567e+07	9.06425e+07	8.63337e+07	1.0537e+08	7.9277e+07	7.9689e+07	9.95394e+07	1.19283e+08
High	Master Protein	P97868	E3 ubiquitin-protein ligase RBBP6 OS=Mus musculus GN=Rbbp6 PE=1 SV=5	0	9	11	42	11	1	7.87	7.88	5.23	5.83	2.34	13.81	6.89	15.51	3.02	5.72	4	5	4	5	2	6	3	6	2	5	4	4	3	4	2	5	3	6	2	5	2.39155e+06	5.50162e+06	4.15903e+06	6.82054e+06	4.95052e+06	8.12312e+06	5.88618e+06	7.49585e+06	5.84396e+06	6.58945e+06
High	Master Protein	Q9DD18	D-tyrosyl-tRNA(Tyr) deacylase 1 OS=Mus musculus GN=Dtd1 PE=1 SV=2	0	49	6	29	6	1	10.26	4.14	4.35	14.38	13.2	3.75	10.05	4.09	11.76	10.6	3	2	2	4	4	2	3	1	4	4	2	2	2	3	4	2	2	1	3	3	1.09302e+07	6.54967e+06	4.18485e+06	3.99585e+06	6.79621e+06	6.50375e+06	4.54325e+06	5.4737e+06	5.58052e+06	5.51826e+06
High	Master Protein	P53395	Lipoamide acyltransferase component of branched-chain alpha-keto acid dehydrogenase complex, mitochondrial OS=Mus musculus GN=Dbt PE=1 SV=2	0	41	14	69	14	1	23.18	8.91	11.16	20.42	8.87	12.72	10.98	8.35	10.47	22.22	9	5	5	10	4	7	5	7	7	10	6	4	4	9	4	6	5	5	6	7	1.57577e+07	1.43783e+07	1.40728e+07	1.42099e+07	1.94698e+07	1.68864e+07	1.37537e+07	1.54148e+07	1.50717e+07	1.37632e+07
High	Master Protein	P24369	Peptidyl-prolyl cis-trans isomerase B OS=Mus musculus GN=Ppib PE=1 SV=2	0	47	11	70	11	1	18.44	14.34	15.9	22.88	25.42	13.32	7.59	15.31	15.14	30.4	7	5	6	8	11	5	3	7	7	11	5	4	4	6	8	4	3	5	4	7	2.79679e+07	1.32976e+07	1.29102e+07	1.35522e+07	1.23034e+07	1.6824e+07	1.37646e+07	1.22089e+07	9.77752e+06	1.09241e+07
High	Master Protein	Q924L1	LETM1 domain-containing protein 1 OS=Mus musculus GN=Letmd1 PE=1 SV=1	0	27	8	59	8	1	15.66	20.5	17.02	13.44	26.4	19.92	17.3	19.79	14.38	28.45	4	6	5	5	8	6	5	6	4	10	3	4	3	3	5	5	5	4	4	7	3.6595e+07	1.93994e+07	1.79358e+07	2.1307e+07	2.16602e+07	3.40578e+07	2.55241e+07	2.96756e+07	3.56503e+07	3.67201e+07
High	Master Protein	Q9D2P8	Myelin-associated oligodendrocyte basic protein OS=Mus musculus GN=Mobp PE=1 SV=1	0	59	9	349	9	1	79.21	84.78	70.71	89	43.59	150.93	115.34	121.53	131.66	134.93	26	29	25	29	17	50	38	44	42	49	5	5	5	5	5	6	7	7	7	8	5.0757e+08	1.12718e+09	9.79835e+08	1.19685e+09	1.28453e+09	3.10471e+09	3.18521e+09	3.14212e+09	3.59755e+09	4.3916e+09
High	Master Protein	P10605	Cathepsin B OS=Mus musculus GN=Ctsb PE=1 SV=2	0	26	8	41	8	1	6.33	6.18	2.91	6.27	10.9	11.48	14.59	11.75	15.35	16.24	3	2	1	5	4	4	5	6	5	6	3	2	1	4	4	3	4	4	4	3	1.16925e+07	8.59117e+06	7.02491e+06	6.07396e+06	7.48657e+06	1.39656e+07	1.25585e+07	1.3787e+07	1.3111e+07	1.40746e+07
High	Master Protein	A2AN08	E3 ubiquitin-protein ligase UBR4 OS=Mus musculus GN=Ubr4 PE=1 SV=1	0	4	12	35	12	1	9.64	1.86	7.12	11.8	2.76	4.93		1.86	4.03	11.52	7	2	4	7	1	3		3	4	4	7	2	4	7	1	3		3	4	4	3.60308e+06	2.04753e+06	2.24968e+06	2.0385e+06	2.74312e+06	3.2919e+06	2.20377e+06	2.87719e+06	1.94952e+06	2.46119e+06
High	Master Protein	D3Z4B2	Gamma-soluble NSF attachment protein (Fragment) OS=Mus musculus GN=Napg PE=1 SV=1	0	29	9	62	9	1	11.96	4.91	17.06	10.09	25.02	13.87	7.29	13.08	20.74	26.18	5	2	8	4	9	6	3	6	9	10	4	2	6	4	7	5	3	5	7	7	3.18923e+07	1.66294e+07	1.75091e+07	1.50235e+07	1.83382e+07	1.85516e+07	1.63143e+07	1.71513e+07	1.50098e+07	1.81948e+07
High	Master Protein	F8VPN4	Amylo-1,6-glucosidase, 4-alpha-glucanotransferase OS=Mus musculus GN=Agl PE=1 SV=1	0	11	11	37	11	1	23.21	3.05	7.23	3.55	11.37	5.81	5.92	6.8	3.68	16.27	8	1	2	4	4	3	2	4	3	6	8	1	2	4	4	3	2	4	3	6	8.68908e+06	4.8781e+06	6.29493e+06	2.83223e+06	7.55609e+06	5.97892e+06	3.12263e+06	4.9023e+06	4.63884e+06	3.56541e+06
High	Master Protein	P14206	40S ribosomal protein SA OS=Mus musculus GN=Rpsa PE=1 SV=4	0	49	9	38	9	1	16.55	9.95	17.15	12.2	23.54	7.82	2.04	5.97	9.21	9.73	5	3	6	4	8	3	1	2	3	3	3	3	4	3	6	3	1	2	3	2	2.52342e+07	7.42741e+06	9.02753e+06	9.07418e+06	8.72115e+06	8.90662e+06	7.87671e+06	5.34239e+06	9.60537e+06	8.5209e+06
High	Master Protein	O88531	Palmitoyl-protein thioesterase 1 OS=Mus musculus GN=Ppt1 PE=1 SV=2	0	29	7	50	7	1	6.78	4.57	2.93	11.62	5.62	16.9	5.83	16.39	14.97	25.73	3	4	2	5	2	6	6	8	6	8	3	3	2	4	2	5	5	6	5	6	7.08374e+06	7.55934e+06	5.50604e+06	7.29719e+06	6.46381e+06	3.00492e+07	1.98958e+07	2.49333e+07	1.61102e+07	2.75458e+07
High	Master Protein	P12970	60S ribosomal protein L7a OS=Mus musculus GN=Rpl7a PE=1 SV=2	0	41	12	85	12	1	23.12	27.35	20.01	15.53	24.94	31.43	18.28	28.32	27.26	33.94	7	10	7	4	8	11	7	10	9	12	6	9	6	3	7	9	7	7	7	9	5.18436e+07	3.78513e+07	3.63811e+07	4.06389e+07	4.29553e+07	4.64865e+07	3.76233e+07	4.23551e+07	4.16217e+07	6.59689e+07
High	Master Protein	F8WJ48	Netrin-G1 OS=Mus musculus GN=Ntng1 PE=1 SV=2	0	23	10	68	10	1	16.74	17.7	6.52	18.76	16.51	18.27	9.03	22.41	21	26.37	5	7	5	8	6	7	3	10	7	10	4	6	5	8	5	6	3	7	5	7	1.00018e+07	8.75216e+06	6.43857e+06	9.17274e+06	1.03268e+07	1.17841e+07	1.09692e+07	1.39611e+07	1.06106e+07	1.32759e+07
High	Master Protein	Q60737	Casein kinase II subunit alpha OS=Mus musculus GN=Csnk2a1 PE=1 SV=2	0	30	8	39	8	1	12.59	10.08	15.93	18.01	17.63	3.21	9.22	10.89	7.67	14.33	4	3	5	6	7	1	3	3	3	4	4	3	5	5	5	1	3	3	3	3	1.21127e+07	7.49698e+06	6.15648e+06	6.62681e+06	6.72579e+06	6.44486e+06	4.24195e+06	4.37146e+06	5.31621e+06	5.21579e+06
High	Master Protein	Q9D2G2	Dihydrolipoyllysine-residue succinyltransferase component of 2-oxoglutarate dehydrogenase complex, mitochondrial OS=Mus musculus GN=Dlst PE=1 SV=1	0	20	7	115	7	1	47.79	36.73	37.12	38.84	31.09	31.7	28.34	31.86	38.07	52.31	14	12	13	11	9	9	9	11	12	15	6	6	7	4	4	4	5	6	6	6	4.55172e+07	3.89151e+07	3.61739e+07	3.4464e+07	4.0919e+07	4.60587e+07	3.78955e+07	3.78729e+07	3.23703e+07	3.45754e+07
High	Master Protein	Q3TYA4	Putative uncharacterized protein OS=Mus musculus GN=Stxbp6 PE=1 SV=1	0	50	8	39	8	1	2.29	2.28		5.25	3.27	19.14	19.86	23.7	18.61	13.03	1	1		2	1	7	7	8	7	5	1	1		2	1	6	6	7	6	4	1.31106e+07	8.92385e+06	6.88909e+06	7.22778e+06	8.35689e+06	6.45121e+07	4.93447e+07	5.70658e+07	6.12313e+07	7.07376e+07
High	Master Protein	Q8K310	Matrin-3 OS=Mus musculus GN=Matr3 PE=1 SV=1	0	17	9	47	9	1	16.77	2.1	11.16	4.53	11.97	12.19	0	0	7.29	13.29	8	3	6	3	6	6	3	2	3	7	5	3	5	2	5	5	2	2	3	5	1.28386e+07	5.85709e+06	7.92673e+06	6.99183e+06	8.17514e+06	6.12138e+06	4.89378e+06	4.63104e+06	3.43039e+06	5.46557e+06
High	Master Protein	Q9D394	Protein RUFY3 OS=Mus musculus GN=Rufy3 PE=1 SV=1	0	29	12	51	12	1	15.76	8.81	9.37	7.83	18.04	16.89	7.22	7.26	4.91	14.76	6	4	4	4	8	8	4	4	3	6	6	4	4	4	8	8	4	4	2	6	2.15412e+07	1.00521e+07	1.15197e+07	1.0249e+07	1.02056e+07	1.56299e+07	1.33515e+07	1.10724e+07	1.43095e+07	1.3002e+07
High	Master Protein	A0A0A0MQA3	Alpha-1-antitrypsin 1-1 OS=Mus musculus GN=Serpina1a PE=1 SV=1	0	34	8	39	2	1	16.34	2.18		18.26	19.75	6.05	6.52	16.91	11.95	19.61	5	1		6	6	2	2	5	4	8	4	1		4	5	2	2	4	3	6	1.40178e+07	1.03061e+07	5.32331e+06	4.52667e+06	8.78493e+06	1.10581e+07	7.94553e+06	9.39118e+06	1.09155e+07	6.23917e+06
High	Master Protein	Q8C266	Putative uncharacterized protein OS=Mus musculus GN=Rab5c PE=1 SV=1	0	44	8	67	5	1	20.45	17.84	17	25.94	31.85	17.82	11.4	13.49	12.82	23.77	8	6	6	8	10	6	5	5	5	8	4	4	4	4	6	4	3	3	3	5	1.203e+07	7.27508e+06	6.07353e+06	7.10103e+06	5.94517e+06	6.44545e+06	5.42819e+06	4.82001e+06	6.82474e+06	6.4415e+06
High	Master Protein	Q8BS30	Putative uncharacterized protein OS=Mus musculus GN=Svs2 PE=1 SV=1	0	33	9	14	9	1						2.15	42.62									1	13									1	9										612965	672037	9.54608e+07	8.28184e+06
High	Master Protein	Q9CXJ4	ATP-binding cassette sub-family B member 8, mitochondrial OS=Mus musculus GN=Abcb8 PE=1 SV=1	0	18	10	37	10	1	9.92	5.07	2.93	5.27	12.6	19.08	9.07	11.34	10.26	20.6	3	2	1	2	4	7	3	4	4	7	3	2	1	2	4	7	3	4	4	7	1.35145e+07	9.6061e+06	9.74138e+06	1.07203e+07	1.15703e+07	1.81644e+07	1.73782e+07	1.78361e+07	1.37175e+07	1.41876e+07
High	Master Protein	Q9D898	Actin-related protein 2/3 complex subunit 5-like protein OS=Mus musculus GN=Arpc5l PE=1 SV=1	0	57	6	47	6	1	30.1	19.44	20.7	15.02	13.57	5.27	6.11	6.08	2.57	16.59	8	7	7	4	6	3	2	2	3	5	4	4	3	3	4	3	2	2	3	4	1.31883e+07	2.21934e+07	1.78002e+07	2.04597e+07	2.2269e+07	1.43588e+07	1.52158e+07	1.53204e+07	8.64946e+06	1.10317e+07
High	Master Protein	Q9CYT6	Adenylyl cyclase-associated protein 2 OS=Mus musculus GN=Cap2 PE=1 SV=1	0	26	10	31	9	1	6.28	3.45	4.88	7.17	12.39	2.06	2.04	2.12		9.05	5	2	4	5	6	2	1	1		5	5	2	3	4	4	2	1	1		4	2.45133e+07	9.50666e+06	1.064e+07	1.25292e+07	1.03482e+07	1.01792e+07	8.48576e+06	8.89022e+06	8.67398e+06	8.90773e+06
High	Master Protein	E9QKC6	Tripartite motif-containing protein 2 OS=Mus musculus GN=Trim2 PE=1 SV=1	0	18	10	30	10	1	15.71	2.32	10.21	5.07	10.79	9.12	2.77	9.54	12.95	13.02	5	1	4	1	3	3	1	3	4	5	5	1	4	1	3	3	1	3	4	5	7.20153e+06	6.01524e+06	5.76642e+06	5.89922e+06	6.3736e+06	8.41215e+06	6.83856e+06	6.73452e+06	4.8097e+06	6.37553e+06
High	Master Protein	B1AQF4	Dual-specificity protein phosphatase 3 OS=Mus musculus GN=Dusp3 PE=1 SV=1	0	36	5	48	5	1	6.79	7.37	5.88	19.7	14.54	12.04	15.63	13.36	17.04	22.25	3	4	3	6	4	3	5	6	7	7	2	3	3	5	4	3	3	4	4	4	3.26425e+07	1.78765e+07	1.20866e+07	1.41923e+07	1.45104e+07	2.34965e+07	1.59046e+07	1.95511e+07	1.8348e+07	3.00207e+07
High	Master Protein	E9PUL5	Proline-rich transmembrane protein 2 OS=Mus musculus GN=Prrt2 PE=1 SV=1	0	30	5	41	5	1	16.88	11.71	8.23	16.78	18.1	9.25	6.09	16.81	17.38	15.94	5	3	4	5	5	3	2	5	5	4	4	3	3	3	4	3	2	5	3	3	8.74289e+06	1.17289e+07	1.44928e+07	1.19131e+07	1.27321e+07	1.32623e+07	8.69885e+06	1.32226e+07	1.35155e+07	1.19965e+07
High	Master Protein	Q8BWT1	3-ketoacyl-CoA thiolase, mitochondrial OS=Mus musculus GN=Acaa2 PE=1 SV=3	0	40	9	36	9	1	9.3	7.83	10.36	12.97	14.47	17.5	5.1	12.94	7.73	15.43	3	3	4	4	4	5	1	4	2	6	3	3	3	4	4	4	1	4	2	6	1.43302e+07	6.22823e+06	5.88674e+06	7.52292e+06	6.87205e+06	9.22946e+06	7.442e+06	5.74722e+06	7.85712e+06	1.03252e+07
High	Master Protein	Q9QYJ0	DnaJ homolog subfamily A member 2 OS=Mus musculus GN=Dnaja2 PE=1 SV=1	0	31	9	40	9	1	13.15	6.25	9.98	11.64	2.54	9.55	7.02	3.25	7.91	16.62	4	4	4	4	1	5	4	3	4	7	4	4	3	3	1	5	4	3	4	6	4.42254e+06	4.05318e+06	4.84793e+06	4.19737e+06	5.0671e+06	5.64975e+06	4.06343e+06	3.89985e+06	5.64885e+06	4.70795e+06
High	Master Protein	P60766	Cell division control protein 42 homolog OS=Mus musculus GN=Cdc42 PE=1 SV=2	0	38	6	120	5	1	34.09	24.43	36.42	41.62	30.54	29.46	25.71	21.1	24.41	30.24	14	11	17	15	13	10	10	10	9	11	6	6	6	6	6	5	5	5	4	5	2.26739e+07	3.24978e+07	3.13082e+07	2.97654e+07	3.03166e+07	1.46403e+07	1.18258e+07	1.29045e+07	1.08604e+07	1.65774e+07
High	Master Protein	P17665	Cytochrome c oxidase subunit 7C, mitochondrial OS=Mus musculus GN=Cox7c PE=1 SV=1	0	65	5	65	5	1	31.33	12.28	18.32	30.98	6.04	23.88	8.33	16.51	11.48	15.8	12	4	7	10	3	8	3	5	6	7	3	2	3	3	1	3	2	3	2	3	5.31049e+07	2.37175e+08	3.67098e+08	1.54062e+08	3.34301e+08	2.08975e+08	2.1687e+08	2.273e+08	1.15339e+08	2.65077e+08
High	Master Protein	F6ZYH6	Gamma-aminobutyric acid receptor subunit beta-3 OS=Mus musculus GN=Gabrb3 PE=1 SV=1	0	17	7	39	3	1	18.43	4.72	4.72	9.97	6.52	17.85	7.98	12.69	13.92	19.63	6	2	2	3	2	6	3	4	5	6	5	2	2	3	2	5	3	3	5	5	2.39678e+06	2.81404e+06	3.08459e+06	2.68257e+06	3.67899e+06	3.038e+06	2.45285e+06	3.07751e+06	1.74272e+06	2.25987e+06
High	Master Protein	A3QM89	Reticulon (Fragment) OS=Mus musculus GN=Rtn1 PE=1 SV=1	0	32	8	89	2	1	26.8	22.95	23.12	26.53	33.57	20.94	13.6	24.02	21.1	27.45	9	9	9	9	13	8	5	9	8	10	6	6	5	4	7	5	4	6	6	6	6.29317e+06	3.63385e+06	3.84336e+06	4.78063e+06	3.94746e+06	3.71363e+06	2.387e+06	3.23835e+06	2.45317e+06	3.67754e+06
High	Master Protein	Q8BKX1	Brain-specific angiogenesis inhibitor 1-associated protein 2 OS=Mus musculus GN=Baiap2 PE=1 SV=2	0	32	12	45	12	1	11.82	5.14	13.34	14.99	15.29	7.11	2.74	9.16	12.56	7.2	5	3	7	7	7	3	1	4	5	3	5	3	6	6	6	3	1	4	5	3	1.48186e+07	9.15763e+06	9.84172e+06	8.72568e+06	1.03442e+07	8.33453e+06	6.31441e+06	6.21264e+06	6.44467e+06	7.79806e+06
High	Master Protein	A2AFQ2	3-hydroxyacyl-CoA dehydrogenase type-2 OS=Mus musculus GN=Hsd17b10 PE=1 SV=1	0	50	7	37	7	1	10.4	19.53	6.65	2.21	14.84	16.41	4.16	4.72	2.03	20.85	3	6	4	1	6	5	2	2	1	7	3	5	4	1	5	4	2	2	1	7	1.43334e+07	5.90034e+06	5.84479e+06	7.1522e+06	6.74208e+06	7.89399e+06	5.9217e+06	5.35825e+06	9.29607e+06	7.06911e+06
High	Master Protein	P32037	Solute carrier family 2, facilitated glucose transporter member 3 OS=Mus musculus GN=Slc2a3 PE=1 SV=1	0	11	6	31	6	1	6.19	5.19	9.2	18.08	15.21	13.51	5.4	3.55	5.93	6.78	3	3	3	6	5	4	1	2	2	2	3	3	2	5	4	4	1	2	2	2	1.10407e+07	6.56255e+06	7.79833e+06	7.23377e+06	6.62442e+06	6.03945e+06	6.53882e+06	7.55557e+06	6.7761e+06	9.84305e+06
High	Master Protein	P62908	40S ribosomal protein S3 OS=Mus musculus GN=Rps3 PE=1 SV=1	0	53	10	79	10	1	14.01	20.87	22.89	15.44	24.04	15.49	6.14	7.44	19.31	21.37	7	10	13	9	10	6	2	5	8	9	6	7	8	6	8	6	2	5	6	6	2.67375e+07	1.22409e+07	1.23587e+07	1.4493e+07	1.45151e+07	1.3903e+07	1.15886e+07	1.09718e+07	7.70833e+06	1.0293e+07
High	Master Protein	Q8BR92	Paralemmin-2 OS=Mus musculus GN=Palm2 PE=1 SV=1	0	36	9	26	8	1	1.85	3.02	5.81	5.67	2.07	17.44	7.18	14.68	14.59	10.89	1	1	2	2	1	5	2	5	4	3	1	1	2	2	1	5	2	5	4	3	1.16215e+07	9.41685e+06	9.7628e+06	7.25048e+06	8.76479e+06	1.23665e+07	1.05118e+07	1.27949e+07	1.3622e+07	1.65474e+07
High	Master Protein	P49817	Caveolin-1 OS=Mus musculus GN=Cav1 PE=1 SV=1	0	41	7	69	7	1	26.41	21.12	18.21	27.8	14.17	25.63	10.84	16.84	23.1	28.67	9	7	7	8	4	9	3	5	8	9	6	6	5	4	2	6	3	3	5	6	2.16916e+07	8.57086e+07	6.94041e+07	4.18894e+07	7.19466e+07	6.91147e+07	6.01935e+07	5.92369e+07	3.64505e+07	6.36812e+07
High	Master Protein	Q8CFX3	Protocadherin 1 OS=Mus musculus GN=Pcdh1 PE=1 SV=1	0	14	9	39	2	1	9.21	5.9	17.94	12.89	9.24	7.38		10.57	9.8	12.64	4	4	6	5	4	4		5	3	4	4	4	5	4	4	4		5	3	4	1.5334e+07	9.22859e+06	9.90172e+06	9.88569e+06	9.26095e+06	6.00444e+06	5.73502e+06	8.7323e+06	8.57442e+06	8.68324e+06
High	Master Protein	H7BX01	Dynamin-like 120 kDa protein, mitochondrial OS=Mus musculus GN=Opa1 PE=1 SV=1	0	15	12	48	12	1	12.37	4.45	8.3	17.27	17.04	8.68	10.72	5.22	9.28	17.61	5	2	6	6	7	3	4	3	4	8	5	2	5	6	6	3	4	3	4	8	1.27429e+07	9.18076e+06	1.34409e+07	8.51436e+06	9.20871e+06	9.52662e+06	6.98964e+06	8.22807e+06	9.12992e+06	7.88833e+06
High	Master Protein	Q9QYG0	Protein NDRG2 OS=Mus musculus GN=Ndrg2 PE=1 SV=1	0	43	9	51	9	1	16.46	11.21	12.3	11.58	19.3	12.46	8.5	8.23	13.31	11.84	6	4	5	4	7	7	4	4	5	5	4	4	3	3	4	4	3	2	3	3	2.97675e+07	1.54619e+07	1.58727e+07	1.62651e+07	1.81061e+07	1.86701e+07	1.49252e+07	1.36193e+07	1.52476e+07	2.14955e+07
High	Master Protein	Q9WTT4	V-type proton ATPase subunit G 2 OS=Mus musculus GN=Atp6v1g2 PE=1 SV=1	0	54	4	54	4	1	24.02	6.12	20.18	22.38	14.32	12.79	8.03	16.94	19.37	20.26	7	2	7	7	5	4	3	6	6	7	2	2	2	3	3	2	1	3	2	3	1.9084e+07	1.04167e+07	8.67209e+06	7.47686e+06	1.08841e+07	1.13197e+07	7.95651e+06	8.83089e+06	1.05858e+07	1.08862e+07
High	Master Protein	Q61735	Leukocyte surface antigen CD47 OS=Mus musculus GN=Cd47 PE=1 SV=2	0	16	5	123	5	1	31.95	18.57	24.38	33.62	26.41	36.84	24.32	27.23	36.34	38.15	13	8	12	13	10	14	9	14	14	16	4	4	4	4	4	5	4	5	4	4	1.84081e+07	2.29291e+07	2.3412e+07	2.09202e+07	2.06428e+07	3.27089e+07	3.30213e+07	3.61235e+07	2.82744e+07	4.7141e+07
High	Master Protein	O09198	Myelin and lymphocyte protein OS=Mus musculus GN=Mal PE=2 SV=1	0	20	2	21	2	1	16.19	6.35		5.28		18.53	5.64	24.05	20.86	23.28	3	1		1		3	1	4	4	4	1	1		1		1	1	2	1	2	81380.2	1.56032e+06		4.69302e+06	8.61972e+06	2.04029e+07	1.73466e+07	2.64943e+07	1.6464e+07	1.32309e+07
High	Master Protein	Q9CR68	Cytochrome b-c1 complex subunit Rieske, mitochondrial OS=Mus musculus GN=Uqcrfs1 PE=1 SV=1	0	39	9	94	9	1	18.89	26.61	22.12	26.05	35.42	19.88	19.29	21.18	29.33	32.05	7	9	8	11	11	9	7	9	11	12	6	6	6	7	6	7	5	7	6	7	4.3179e+07	2.22165e+07	2.5731e+07	2.3936e+07	2.52203e+07	3.20502e+07	2.36506e+07	2.30541e+07	2.835e+07	3.06896e+07
High	Master Protein	P97300	Neuroplastin OS=Mus musculus GN=Nptn PE=1 SV=3	0	27	9	91	9	1	17.8	16.39	27.88	27.41	40.38	23.6	7.65	13.13	14.36	18.36	6	9	11	9	16	10	5	9	8	8	4	6	7	5	8	7	4	6	5	6	5.15208e+07	2.79905e+07	3.31009e+07	2.78314e+07	3.18682e+07	2.95063e+07	2.21183e+07	2.55581e+07	2.46987e+07	2.78253e+07
High	Master Protein	B0V2N1	Receptor-type tyrosine-protein phosphatase S OS=Mus musculus GN=Ptprs PE=1 SV=1	0	7	9	59	4	1	18.77	13.89	7.33	15.05	14.64	17.22	7.19	16.84	12.82	19.35	7	6	5	6	6	7	3	7	5	7	5	5	4	5	5	6	3	5	5	5	3.28744e+06	1.96436e+06	1.49325e+06	1.83904e+06	1.79167e+06	1.667e+06	925552	1.84957e+06	1.98584e+06	2.23273e+06
High	Master Protein	O35295	Transcriptional activator protein Pur-beta OS=Mus musculus GN=Purb PE=1 SV=3	0	33	5	41	4	1	17.56	9.79	11.56	22.87	17.74	4.58	9.51	4.03	5.27	7.26	6	3	4	7	7	2	4	2	2	4	5	3	4	5	4	2	4	2	2	4	7.8418e+06	5.47791e+06	4.65082e+06	3.65376e+06	5.6743e+06	4.81112e+06	1.9836e+06	2.18396e+06	5.05407e+06	1.99195e+06
High	Master Protein	Q61490	CD166 antigen OS=Mus musculus GN=Alcam PE=1 SV=3	0	25	10	32	10	1	14.21	10.83	14.76	14.51	5.76	4.45	3.62	6.81	0	3.51	6	4	7	5	2	2	1	3	1	1	5	4	5	5	2	2	1	3	1	1	7.42778e+06	9.1159e+06	9.46048e+06	8.77159e+06	9.56143e+06	6.22057e+06	6.44994e+06	6.78333e+06	4.00234e+06	8.09798e+06
High	Master Protein	P27601	Guanine nucleotide-binding protein subunit alpha-13 OS=Mus musculus GN=Gna13 PE=1 SV=1	0	28	9	109	7	1	18.57	16.72	25.36	31.29	33.77	31.57	25.31	31.86	33.64	39.23	6	6	10	12	16	12	9	12	12	14	1	1	4	5	5	5	4	7	5	6	6.69223e+06	3.90597e+06	4.61134e+06	3.96921e+06	3.88037e+06	8.74829e+06	8.14562e+06	1.03406e+07	1.08041e+07	1.17819e+07
High	Master Protein	Q9CQ69	Cytochrome b-c1 complex subunit 8 OS=Mus musculus GN=Uqcrq PE=1 SV=3	0	84	8	112	8	1	13.46	18.21	17.43	14.65	11.41	14.87	14.35	13.28	10.15	17.24	11	13	13	11	8	13	11	12	8	12	5	6	7	6	4	6	6	6	5	6	3.93502e+08	2.41117e+08	2.18583e+08	2.21955e+08	2.81761e+08	2.49604e+08	1.8785e+08	2.00799e+08	3.48622e+08	3.36213e+08
High	Master Protein	Q9R1Q8	Transgelin-3 OS=Mus musculus GN=Tagln3 PE=1 SV=1	0	58	10	64	8	1	20.37	14.78	16.86	17.8	16.95	18.77	5.85	5.77	8.33	28.98	9	6	7	8	9	7	2	3	3	10	7	5	5	5	8	6	2	3	3	6	4.43743e+07	2.74372e+07	2.56663e+07	2.43973e+07	3.19091e+07	3.24313e+07	2.28306e+07	2.22153e+07	2.58348e+07	2.09199e+07
High	Master Protein	P60487	Pyridoxal phosphate phosphatase OS=Mus musculus GN=Pdxp PE=1 SV=1	0	27	6	35	6	1	9.32	3.91	9.13	16.67	25.16	5.26	2.77	5	8.77	20.39	3	1	3	5	7	3	2	2	3	6	3	1	3	4	4	3	2	2	2	4	2.18701e+07	1.66124e+07	1.2782e+07	1.47133e+07	1.59324e+07	1.62848e+07	1.11752e+07	9.54036e+06	1.24953e+07	1.28122e+07
High	Master Protein	Q61282	Aggrecan core protein OS=Mus musculus GN=Acan PE=1 SV=2	0	6	7	36	7	1						12.9	8.98	22.25	35.68	20.65						4	3	8	13	8						4	3	5	6	5	385078	423632	154316		594048	1.68603e+07	2.88223e+07	1.89642e+07	5.40162e+06	9.53808e+06
High	Master Protein	Q01149	Collagen alpha-2(I) chain OS=Mus musculus GN=Col1a2 PE=1 SV=2	0	12	11	116	11	1	31.76	42.41	35.27	34.9	24.96	32.72	17.53	27.18	23.92	22.94	14	15	15	17	8	11	6	11	9	10	9	10	10	9	5	8	5	7	7	9	1.49397e+08	1.60337e+08	2.4656e+08	3.19013e+08	1.5794e+08	1.1502e+08	1.06206e+08	1.06487e+08	9.82259e+07	2.09057e+08
High	Master Protein	Q60771	Claudin-11 OS=Mus musculus GN=Cldn11 PE=1 SV=1	0	26	5	172	5	1	16.25	27.05	26.62	25.33	14.96	91.99	61.79	66.36	74.57	79.51	7	11	10	8	4	32	23	24	27	26	1	2	1	1	1	5	4	4	4	4	1.83528e+08	2.5511e+08	2.04336e+08	2.22805e+08	1.93119e+08	9.59279e+08	1.15665e+09	1.23461e+09	1.448e+09	1.52902e+09
High	Master Protein	Q920I9	WD repeat-containing protein 7 OS=Mus musculus GN=Wdr7 PE=1 SV=3	0	10	9	24	9	1	6.55	1.94	2.67	11.68	11.52	2.75		2.7	2.4	9.41	3	1	1	4	4	1		2	3	5	2	1	1	4	4	1		2	3	4	1.08458e+07	7.39695e+06	7.91584e+06	7.14311e+06	7.9773e+06	5.49307e+06	3.98399e+06	6.00687e+06	3.77296e+06	3.95767e+06
High	Master Protein	P09671	Superoxide dismutase [Mn], mitochondrial OS=Mus musculus GN=Sod2 PE=1 SV=3	0	32	5	53	5	1	18.63	11.63	16.32	14.96	14.74	15.08	17.23	16.9	21.84	26.27	5	4	7	4	4	4	7	5	6	7	3	3	3	3	3	3	4	3	4	4	3.53421e+07	1.9617e+07	1.40572e+07	1.32247e+07	1.86094e+07	2.46178e+07	2.13111e+07	1.80747e+07	2.24594e+07	1.50714e+07
High	Master Protein	P08113	Endoplasmin OS=Mus musculus GN=Hsp90b1 PE=1 SV=2	0	17	10	40	8	1	14.92	6.53	6.57	18.53	26.74	10.09	6.4	9.2	8.63	5.49	5	2	2	7	11	3	2	3	3	2	4	2	2	5	9	3	2	2	3	2	1.23777e+07	7.2693e+06	7.56874e+06	7.12889e+06	8.39219e+06	8.49104e+06	7.17301e+06	7.70911e+06	5.77824e+06	5.85973e+06
High	Master Protein	P10630	Eukaryotic initiation factor 4A-II OS=Mus musculus GN=Eif4a2 PE=1 SV=2	0	26	7	33	3	1	5.92	2.51	6.82	16.37	10.8	10.16	9.21	4.1	6.83	13	2	2	3	5	4	3	3	2	4	5	2	2	3	5	4	3	3	1	4	5	1.51477e+07	5.96603e+06	4.49581e+06	4.45714e+06	4.63178e+06	5.57193e+06	2.97584e+06	2.54629e+06	3.42206e+06	3.15227e+06
High	Master Protein	Q80SW1	Putative adenosylhomocysteinase 2 OS=Mus musculus GN=Ahcyl1 PE=1 SV=1	0	21	11	53	5	1	15.82	13.79	9.33	8.95	21.5	10.94	8.43	9.57	10.74	15.68	6	5	5	5	8	5	3	5	5	6	5	4	5	4	6	4	2	5	5	5	5.88341e+07	2.64371e+07	3.22389e+07	3.61987e+07	3.08193e+07	3.28254e+07	2.72083e+07	3.04829e+07	3.20606e+07	3.94748e+07
High	Master Protein	Q9DCW4	Electron transfer flavoprotein subunit beta OS=Mus musculus GN=Etfb PE=1 SV=3	0	36	10	67	10	1	26.99	17.67	18.25	25.15	36.25	23.13	10.39	17.81	16.02	22.94	7	6	5	8	13	7	4	5	5	7	5	5	4	6	9	5	3	4	4	5	4.29326e+07	1.83995e+07	1.56613e+07	1.68919e+07	1.90844e+07	2.68427e+07	1.97516e+07	1.90705e+07	2.36426e+07	2.11388e+07
High	Master Protein	Q8CAA7	Glucose 1,6-bisphosphate synthase OS=Mus musculus GN=Pgm2l1 PE=1 SV=1	0	23	12	48	12	1	15.73	3.82	4.44	19.82	14.4	4.64	3.7	6.35	4.51	10.87	6	3	4	10	8	3	2	3	3	6	6	3	3	7	6	3	1	3	3	6	2.12957e+07	1.51855e+07	1.31226e+07	1.19e+07	1.61466e+07	1.43659e+07	1.20013e+07	1.16979e+07	1.64459e+07	1.2315e+07
High	Master Protein	Q9DAM7	Transmembrane protein 263 OS=Mus musculus GN=Tmem263 PE=1 SV=1	0	69	7	34	7	1	13.74	10.21	6.02	6.28	10.8	6.91	2.61	5.97	7.88	15.73	4	4	4	3	4	3	1	3	3	5	2	3	3	2	3	3	1	3	3	4	2.28837e+07	1.67589e+07	1.39861e+07	2.03386e+07	1.80976e+07	1.79172e+07	1.2824e+07	1.47406e+07	1.19821e+07	1.44289e+07
High	Master Protein	P04104	Keratin, type II cytoskeletal 1 OS=Mus musculus GN=Krt1 PE=1 SV=4	0	7	8	299	4	1	72.92	148.07	109.53	75.76	104.73	69.48	68.72	51.84	108.29	73.43	26	51	39	26	36	22	22	18	36	23	5	7	6	5	6	5	5	5	7	5	5.10562e+08	3.1426e+08	1.00015e+09	1.57392e+09	5.94871e+08	4.36353e+08	1.013e+09	3.86663e+08	6.41959e+08	5.16519e+08
High	Master Protein	Q8R4V2	Dual specificity protein phosphatase 15 OS=Mus musculus GN=Dusp15 PE=2 SV=3	0	40	7	37	7	1		2.57	0	0		25.59	14.87	12.36	19.5	32.58		1	1	1		7	5	5	7	10		1	1	1		5	5	5	5	6	257199	352597	251137	275418	818102	1.94842e+07	1.45407e+07	1.70218e+07	1.43812e+07	1.83749e+07
High	Master Protein	P10852	4F2 cell-surface antigen heavy chain OS=Mus musculus GN=Slc3a2 PE=1 SV=1	0	24	11	56	11	1	17.27	10.7	12.77	11.67	19.55	12.24	0	2.94	11.39	13.05	7	5	6	4	8	8	2	2	7	7	5	5	4	4	6	7	1	2	5	4	2.85066e+07	1.34097e+07	1.87568e+07	1.56301e+07	1.70678e+07	1.77946e+07	1.37438e+07	1.25568e+07	1.74782e+07	1.57446e+07
High	Master Protein	Q8BGT8	Phytanoyl-CoA hydroxylase-interacting protein-like OS=Mus musculus GN=Phyhipl PE=1 SV=1	0	31	11	71	9	1	13.35	7.67	6.21	11.78	17.45	15.86	11.26	11.06	11.4	18.75	7	6	8	5	9	9	6	7	6	8	5	5	6	4	6	7	6	6	6	7	4.71023e+07	2.2738e+07	1.97795e+07	1.96174e+07	1.80696e+07	2.34523e+07	1.61569e+07	1.4594e+07	1.97198e+07	2.01389e+07
High	Master Protein	P00493	Hypoxanthine-guanine phosphoribosyltransferase OS=Mus musculus GN=Hprt1 PE=1 SV=3	0	62	10	46	10	1	19.75	7.08	10.44	12.24	9.97	11.49	6.43	8.25	16.09	16.27	8	3	4	4	3	5	2	3	6	8	5	2	3	3	3	4	2	3	5	6	2.15384e+07	1.13555e+07	8.24619e+06	9.19772e+06	1.12507e+07	1.23654e+07	7.86739e+06	9.26462e+06	7.64657e+06	8.02284e+06
High	Master Protein	P61294	Ras-related protein Rab-6B OS=Mus musculus GN=Rab6b PE=1 SV=1	0	44	8	129	2	1	34.19	27.77	33.5	36.81	54.37	27.53	14.07	20.76	25.55	31.82	13	11	14	14	21	13	6	10	12	15	7	6	6	6	8	7	5	5	6	8	1.0366e+07	5.3468e+06	3.48642e+06	4.55187e+06	5209448	5.94508e+06	3.7689e+06	3.63459e+06	6.44219e+06	6.49512e+06
High	Master Protein	Q8BKZ9	Pyruvate dehydrogenase protein X component, mitochondrial OS=Mus musculus GN=Pdhx PE=1 SV=1	0	27	9	48	9	1	15.77	3.92	9.09	14.47	22.01	7.1	4.9	6.46	9.87	13.54	6	3	5	5	9	3	2	5	5	5	6	3	5	5	8	3	2	5	5	5	2.08874e+07	1.38678e+07	1.43166e+07	1.10044e+07	1.40819e+07	1.4316e+07	1.39351e+07	1.3624e+07	1.52741e+07	1.00935e+07
High	Master Protein	Q5RKN9	Capping protein (Actin filament) muscle Z-line, alpha 1 OS=Mus musculus GN=Capza1 PE=1 SV=1	0	47	8	53	6	1	21.01	12.35	18.03	20.54	7.78	4.43	14.04	5.14	15.11	23.68	6	6	7	6	3	2	5	3	6	9	5	4	4	5	3	2	4	3	5	6	3.84356e+06	4.16048e+06	4.09918e+06	4.22432e+06	5.61016e+06	3.91283e+06	4.46406e+06	3.09734e+06	2.88036e+06	1.91301e+06
High	Master Protein	Q8C419	Probable G-protein coupled receptor 158 OS=Mus musculus GN=Gpr158 PE=1 SV=2	0	13	10	36	10	1	9.62	5.6	12.73	16.76	12.29	12.73	1.91	6.02	5.73	11.71	4	3	5	5	4	4	1	4	2	4	4	3	5	5	4	4	1	4	2	4	8.48811e+06	5.64211e+06	4.82844e+06	7.12309e+06	5.38171e+06	6.68969e+06	5.31688e+06	7.02503e+06	7.08487e+06	8.23939e+06
High	Master Protein	Q8R066	Complement C1q tumor necrosis factor-related protein 4 OS=Mus musculus GN=C1qtnf4 PE=1 SV=1	0	35	6	45	6	1	19.18	15.58	15.8	11.92	16.32	24.57	9.31	17.15	14.74	17.48	5	4	5	3	5	7	2	5	4	5	3	3	4	3	5	5	2	5	4	5	9.42238e+06	8.61828e+06	6.48934e+06	6.43798e+06	6.83945e+06	7.74351e+06	5.17935e+06	7.54264e+06	7.55119e+06	1.01895e+07
High	Master Protein	Q9CWS0	N(G),N(G)-dimethylarginine dimethylaminohydrolase 1 OS=Mus musculus GN=Ddah1 PE=1 SV=3	0	40	9	40	9	1	5.39	6.84	6.62	9.91	19.61	8.51	5.42	17.59	9.82	10.46	2	2	3	4	7	4	3	6	4	5	2	2	3	3	6	4	3	5	3	5	2.90537e+07	1.83545e+07	1.60284e+07	1.75028e+07	1.97396e+07	2.21128e+07	1.76718e+07	1.79831e+07	1.87686e+07	1.84692e+07
High	Master Protein	Q9JII6	Alcohol dehydrogenase [NADP(+)] OS=Mus musculus GN=Akr1a1 PE=1 SV=3	0	34	8	60	7	1	14.92	13.72	17.88	25.19	30.5	20.74	16.89	18.23	14.91	15.76	4	4	6	9	9	6	6	6	6	4	3	3	4	6	6	4	4	3	3	4	2.02913e+07	9.74131e+06	8.94735e+06	1.10732e+07	8.80123e+06	1.26958e+07	1.02941e+07	1.07225e+07	1.08284e+07	1.05153e+07
High	Master Protein	Q9QZF2	Glypican-1 OS=Mus musculus GN=Gpc1 PE=1 SV=1	0	23	8	30	8	1	18.89	3.42	9.05	2.72	3.6	5.83	3.74	9.02	13.36	18.16	7	1	4	2	1	2	1	3	3	6	5	1	3	2	1	2	1	2	2	5	7.5646e+06	5.10049e+06	6.6358e+06	5.89162e+06	8.19834e+06	7.28304e+06	6.65847e+06	7.20714e+06	6.47968e+06	9.93738e+06
High	Master Protein	Q9JM76	Actin-related protein 2/3 complex subunit 3 OS=Mus musculus GN=Arpc3 PE=1 SV=3	0	41	7	70	7	1	32.67	15.97	14.68	29.31	14.69	13.88	17.46	11.97	10.57	14	12	6	7	11	5	7	7	6	4	5	5	3	4	5	4	3	4	3	2	3	2.4421e+07	4.2607e+07	3.78807e+07	3.44536e+07	4.17672e+07	3.2706e+07	2.65814e+07	2.31726e+07	2.89432e+07	2.14856e+07
High	Master Protein	P48320	Glutamate decarboxylase 2 OS=Mus musculus GN=Gad2 PE=1 SV=1	0	17	5	31	4	1	13.54	7.62	14.86	10.42	9.1	3.87	6.97	6.73	6.46	13.92	4	2	5	3	3	2	2	2	3	5	3	1	3	2	3	2	2	2	2	3	5.61451e+06	2.99251e+06	2.62101e+06	2.20637e+06	2.91998e+06	2.77057e+06	1.89403e+06	1.93663e+06	2.65358e+06	2.2663e+06
High	Master Protein	P56391	Cytochrome c oxidase subunit 6B1 OS=Mus musculus GN=Cox6b1 PE=1 SV=2	0	71	8	281	8	1	96.5	67.23	93.03	109.58	58.52	64.18	51.21	78.9	70.37	76.71	34	25	36	42	19	23	20	29	25	28	6	6	8	8	5	6	6	7	7	7	2.92141e+08	1.32556e+09	1.30331e+09	5.79568e+08	1.23837e+09	9.94863e+08	8.92512e+08	7.90344e+08	3.61962e+08	6.05151e+08
High	Master Protein	Q8C5R8	Phosphoribosyl pyrophosphate synthetase 1-like 1 OS=Mus musculus GN=Prps1l1 PE=1 SV=1	0	29	8	62	2	1	12.31	6.24	14.13	8.73	9.15	10.26	10.74	11.23	12.38	18.16	6	7	8	6	4	5	5	7	6	8	6	7	5	4	4	3	4	5	5	6	166710	250590	77056.7	100784	49089.4	419322	241074	120058	77242.8	39212.7
High	Master Protein	P62827	GTP-binding nuclear protein Ran OS=Mus musculus GN=Ran PE=1 SV=3	0	39	7	79	7	1	14.57	15.69	17.28	27.36	39.09	28.35	15.91	19.88	18.13	22.59	6	6	7	9	13	10	6	7	7	8	3	4	5	4	7	5	4	5	4	4	9.79747e+07	6.11104e+07	5.80457e+07	6.09157e+07	5.45468e+07	5.9411e+07	4.61486e+07	4.0513e+07	4.83942e+07	5.17645e+07
High	Master Protein	P16054	Protein kinase C epsilon type OS=Mus musculus GN=Prkce PE=1 SV=1	0	19	10	32	9	1	18.47	3.55	2.85	10.24	10.24	4.71	2.65	3.2	7.88	4.38	9	1	2	4	4	3	2	2	3	2	7	1	2	4	4	3	2	2	3	2	4.63506e+06	4.85179e+06	4.70322e+06	3.70144e+06	5.25894e+06	4.04312e+06	3.27548e+06	3.66048e+06	2.98466e+06	4.25018e+06
High	Master Protein	Q5SRX1	TOM1-like protein 2 OS=Mus musculus GN=Tom1l2 PE=1 SV=1	0	28	7	33	7	1	14.88	13.22	3.08	9.22	4.13	6.32	5.77	4.56	7.63	14.44	4	4	3	3	4	3	2	2	4	4	4	4	3	3	2	3	2	2	3	4	3.14443e+06	1.86131e+06	2.12528e+06	2.03863e+06	2.39821e+06	2.48554e+06	1.99432e+06	2.80364e+06	3.09108e+06	2.71342e+06
High	Master Protein	Q00897	Alpha-1-antitrypsin 1-4 OS=Mus musculus GN=Serpina1d PE=1 SV=1	0	35	8	30	1	1	14.34	2.18		13.75	15.09	2.09	3.11	9.85	3.82	17.36	5	1		5	5	1	1	3	3	6	4	1		3	4	1	1	3	3	5	3.05313e+06	2.50691e+06	1.20945e+06	1.14887e+06	3.2231e+06	2.52844e+06	1.9689e+06	2.15872e+06	3.42909e+06	1.55584e+06
High	Master Protein	Q3THK7	GMP synthase [glutamine-hydrolyzing] OS=Mus musculus GN=Gmps PE=1 SV=2	0	26	10	24	10	1	11.98	2.74	5.22	9.01	4.94	2.25		0	0	5.4	5	2	2	4	5	1		1	1	3	5	2	2	4	5	1		1	1	2	3.39799e+06	3.36494e+06	2.2578e+06	1.81816e+06	3.44654e+06	2.99402e+06	2.11097e+06	1.85493e+06	2.4858e+06	1.7177e+06
High	Master Protein	Q62048	Astrocytic phosphoprotein PEA-15 OS=Mus musculus GN=Pea15 PE=1 SV=1	0	53	6	35	6	1	9.33		7.73	6.86	11.68	17.04	11.66	12.88	9.77	20.53	3		3	2	3	5	4	6	3	6	3		3	2	3	4	4	5	3	4	1.19513e+07	6.78086e+06	4.07199e+06	3.25118e+06	5.98933e+06	8.45011e+06	8.05281e+06	1.00424e+07	1.38314e+07	1.1585e+07
High	Master Protein	Q6IFZ8	MCG1050941 OS=Mus musculus GN=Gm5414 PE=1 SV=1	0	12	8	110	1	1	22.92	42.14	27	28.6	25.71	25.73	30.44	6.89	84.21	13.27	8	15	10	10	10	9	10	3	30	5	4	5	4	5	4	5	5	2	6	3	1.1892e+06		575381					852867		3.71699e+06
High	Master Protein	P68037	Ubiquitin-conjugating enzyme E2 L3 OS=Mus musculus GN=Ube2l3 PE=1 SV=1	0	58	5	63	5	1	24.23	21.1	14.94	28.3	25.73	11.33	17.93	15.22	10.75	27.3	8	7	6	9	9	3	6	5	3	7	4	4	2	5	4	3	4	2	2	3	1.40678e+07	1.24885e+07	5.0791e+06	1.28387e+07	1.18818e+07	9.72778e+06	6.34186e+06	6.17045e+06	1.48827e+07	1.22545e+07
High	Master Protein	P61021	Ras-related protein Rab-5B OS=Mus musculus GN=Rab5b PE=1 SV=1	0	54	8	67	5	1	20.52	17.92	14.53	18.95	21.34	15.18	14.42	24.05	16.9	23.75	7	7	5	7	7	5	5	9	6	9	4	5	3	4	4	3	3	6	4	6	1.71853e+06	1.34121e+06	1.30376e+06	1.72088e+06	1.406e+06	1.82226e+06	1.07466e+06	1.30102e+06	549472	1.3834e+06
High	Master Protein	Q61206	Platelet-activating factor acetylhydrolase IB subunit beta OS=Mus musculus GN=Pafah1b2 PE=1 SV=2	0	38	6	57	6	1	19.86	12.51	12.18	20.73	14.54	17.02	15.63	16.05	15.22	26.11	6	4	5	6	5	5	6	5	5	10	4	3	4	4	3	4	5	3	4	5	1.10457e+07	6.09346e+06	4.56575e+06	6.16364e+06	7.81392e+06	7.93873e+06	6.35815e+06	7.58339e+06	5.72504e+06	5.58956e+06
High	Master Protein	Q60598	Src substrate cortactin OS=Mus musculus GN=Cttn PE=1 SV=2	0	22	8	37	8	1	15.24	10.43	3.13	13.17	13.61	4.88	7.45	4.5	4.99	16.17	5	4	1	4	6	2	3	3	3	6	4	4	1	4	5	2	3	3	3	5	3.09988e+07	1.21331e+07	9.64453e+06	1.01463e+07	1.202e+07	1.09196e+07	7.25056e+06	9.24194e+06	1.14599e+07	8.66653e+06
High	Master Protein	Q8R0W0	Epiplakin OS=Mus musculus GN=Eppk1 PE=1 SV=2	0	7	5	15	3	1	2.51	2.54	2.87		6.94			0	22.06	3.12	1	1	1		3			1	7	1	1	1	1		3			1	4	1	2.49451e+06	919514	1.22495e+06	1.48102e+06	458272	855415	1.27002e+07	2.03918e+06	618778	1.00115e+06
High	Master Protein	P0C0S6	Histone H2A.Z OS=Mus musculus GN=H2afz PE=1 SV=2	0	54	5	95	3	1	28	21.48	19.54	28.21	41.64	29.94	20.81	23.86	16.83	32	8	8	8	9	21	9	8	8	6	10	4	3	3	5	5	5	4	5	3	4	2.00578e+07	9.82439e+06	6.52993e+06	9.44038e+06	9.11473e+06	8.97352e+06	7.43643e+06	8.26189e+06	6.16577e+06	1.15504e+07
High	Master Protein	P45591	Cofilin-2 OS=Mus musculus GN=Cfl2 PE=1 SV=1	0	55	7	79	6	1	28.69	19.85	24.13	23.38	21.1	18.69	12.93	24.73	17.07	36.16	10	7	8	8	7	8	4	9	6	12	5	4	4	3	3	4	2	5	4	5	1.42804e+07	9.81645e+06	8.59276e+06	8.33931e+06	1.035e+07	1.73081e+07	1.13418e+07	1.13949e+07	1.17518e+07	1.26163e+07
High	Master Protein	P29341	Polyadenylate-binding protein 1 OS=Mus musculus GN=Pabpc1 PE=1 SV=2	0	18	9	36	9	1	13.43	7.72	5.44	12.63	16.14	6.35		1.68	8.58	15.21	5	4	3	6	5	3		2	3	5	5	4	3	6	5	3		2	3	5	1.38356e+07	6.12529e+06	5.72018e+06	5.77987e+06	7.50375e+06	6.7252e+06	5.69267e+06	5.75193e+06	4.9787e+06	6.39834e+06
High	Master Protein	P63239	Neuroendocrine convertase 1 OS=Mus musculus GN=Pcsk1 PE=1 SV=1	0	16	9	52	9	1	15.24	15.86	7.83	19.34	15.54	14.04	0	7.2	12.38	12.48	6	7	4	9	6	6	1	4	5	4	6	7	4	7	6	6	1	4	5	4	1.23778e+07	1.28758e+07	8.46098e+06	1.05059e+07	9.98394e+06	9.98266e+06	8.74219e+06	9.3546e+06	9.27142e+06	1.17205e+07
High	Master Protein	B1AXV0	DOMON domain-containing protein FRRS1L OS=Mus musculus GN=Frrs1l PE=1 SV=1	0	29	7	49	7	1	12.35	9.39	15.09	13.28	9.14	22.73	8.36	15.01	12.68	17.14	4	3	5	5	3	8	3	7	4	7	2	2	4	4	3	5	3	5	3	4	1.5893e+07	1.78421e+07	1.51502e+07	1.66485e+07	1.73094e+07	1.94484e+07	1.28453e+07	1.53702e+07	1.875e+07	2.4326e+07
High	Master Protein	P35279	Ras-related protein Rab-6A OS=Mus musculus GN=Rab6a PE=1 SV=4	0	54	10	134	4	1	34.19	24.74	31.22	34.13	51.31	25.94	18.43	26.66	32.09	30.38	13	10	13	13	20	13	9	13	15	15	7	5	5	6	7	7	8	8	8	8	6.3535e+07	3.51006e+07	3.03655e+07	3.27715e+07	34776288	3.90286e+07	3.16992e+07	3.08928e+07	4.14359e+07	4.78443e+07
High	Master Protein	Q9EQH3	Vacuolar protein sorting-associated protein 35 OS=Mus musculus GN=Vps35 PE=1 SV=1	0	15	9	32	9	1	3.07	4.96	4.35	7.18	15.79	2.17		7.59	8.12	13.11	3	4	2	3	5	2		4	4	5	3	4	2	3	5	2		4	4	5	1.3159e+07	8.6581e+06	8.83386e+06	1.02141e+07	9.63099e+06	1.01204e+07	8.12713e+06	6.67902e+06	7.56514e+06	7.40237e+06
High	Master Protein	F7BJK1	Protocadherin 1 (Fragment) OS=Mus musculus GN=Pcdh1 PE=1 SV=1	0	10	8	41	1	1	8.93	5.9	16.96	8.32	9.97	10.74	2.61	13.13	9.24	12.68	4	4	6	4	4	5	1	6	3	4	4	4	5	3	4	5	1	6	3	4	2.42422e+06	1.88856e+06	1.98651e+06	1.59395e+06	1.80202e+06	1.6066e+06	1.24989e+06	1.60301e+06	446895	1.89033e+06
High	Master Protein	Q9D6M3	Mitochondrial glutamate carrier 1 OS=Mus musculus GN=Slc25a22 PE=1 SV=1	0	33	7	56	4	1	16.33	20.63	20.01	8.6	22.66	8.05	4.16	9.36	8.97	11.57	6	7	10	5	10	5	2	4	3	4	5	5	6	5	6	5	2	4	3	4	4.70521e+07	2.74285e+07	3.47565e+07	3.23732e+07	3.16831e+07	2.7506e+07	1.89324e+07	2.15295e+07	2.86917e+07	2.92228e+07
High	Master Protein	P62911	60S ribosomal protein L32 OS=Mus musculus GN=Rpl32 PE=1 SV=2	0	36	6	57	6	1	14.23	8.49	9.32	15.89	15.87	24.38	5.9	17.08	14.98	23.58	4	4	4	5	6	8	2	7	7	10	2	3	2	3	4	4	2	4	4	6	2.10242e+07	1.47751e+07	1.11685e+07	1.32034e+07	1.61832e+07	1.78148e+07	1.78628e+07	1.72628e+07	1.5383e+07	3.35629e+07
High	Master Protein	Q924B0	Inositol (Myo)-1(Or 4)-monophosphatase 1 OS=Mus musculus GN=Impa1 PE=1 SV=1	0	36	9	63	9	1	21.8	15.38	15.13	23.72	19.89	8.12	10.01	6.66	10.71	15.87	8	5	7	9	6	5	5	5	6	7	6	5	5	7	5	5	5	4	6	5	4.17614e+07	2.59832e+07	1.75351e+07	2.01745e+07	2.37514e+07	2.54127e+07	1.88505e+07	1.91057e+07	2.68101e+07	2.14425e+07
High	Master Protein	P62242	40S ribosomal protein S8 OS=Mus musculus GN=Rps8 PE=1 SV=2	0	39	7	63	7	1	14.91	12.67	13.43	12.27	19.33	18.12	6.51	24.54	16.14	17.55	5	6	6	5	7	9	3	10	6	6	4	4	4	4	4	4	3	6	5	4	3.06794e+07	1.82274e+07	1.51989e+07	1.98058e+07	1.83909e+07	2.67718e+07	1.75278e+07	1.76922e+07	1.87449e+07	2.82785e+07
High	Master Protein	A0A0U1RPY8	Coronin (Fragment) OS=Mus musculus GN=Coro1a PE=1 SV=1	0	42	7	32	2	1	18.46	6.07	7.95	15.59	21.58	9.97	7.34	8.15	2.04	6.9	5	2	3	5	5	3	2	3	1	3	5	2	3	5	4	3	2	3	1	3					643922
High	Master Protein	Q9QUR6	Prolyl endopeptidase OS=Mus musculus GN=Prep PE=1 SV=1	0	16	8	27	8	1	7.45	10.13	5.97	8.51	11.52	2.12		3.08	4.37	12.44	3	4	4	4	4	1		1	2	4	3	4	4	4	4	1		1	2	4	5.85118e+06	3.44244e+06	3.06787e+06	3.21086e+06	3.71305e+06	3.72403e+06	2.8598e+06	2.70126e+06	913700	2.68269e+06
High	Master Protein	P56959	RNA-binding protein FUS OS=Mus musculus GN=Fus PE=1 SV=1	0	21	9	38	9	1	5.54	7.85	9.46	10.36	18.43	6.65	8.7	9.42	12.02	16.52	2	2	5	3	8	3	2	4	4	5	2	2	4	2	6	3	2	3	3	4	1.7945e+07	9.37258e+06	7.50862e+06	7.19591e+06	8.67701e+06	8.9866e+06	8.31993e+06	1.03994e+07	1.18984e+07	1.17311e+07
High	Master Protein	P60843	Eukaryotic initiation factor 4A-I OS=Mus musculus GN=Eif4a1 PE=1 SV=1	0	20	8	29	4	1	5.92	5.8	2.73	9.15	7.73	9.17	5.47	4.1	9.88	15.46	2	2	1	3	4	3	2	3	4	5	2	2	1	3	4	3	2	2	4	5	2.01191e+07	1.01227e+07	1.04139e+07	1.24302e+07	1.25151e+07	1.48968e+07	1.27226e+07	9.74967e+06	1.02656e+07	1.12563e+07
High	Master Protein	Q3U432	Growth arrest-specific protein 7 OS=Mus musculus GN=Gas7 PE=1 SV=1	0	25	8	27	8	1	7.38	2.64	4.62	11.43	7.34	3.95		9.31	10.85	8.27	3	1	2	5	3	2		3	5	3	3	1	2	4	2	2		3	5	3	8.95621e+06	6.9075e+06	6.70551e+06	6.37324e+06	7.01952e+06	8.82942e+06	9.03031e+06	9.70416e+06	1.06772e+07	1.17611e+07
High	Master Protein	Q6PHN9	Ras-related protein Rab-35 OS=Mus musculus GN=Rab35 PE=1 SV=1	0	34	7	128	5	1	41.1	33.96	35.58	50.88	49.79	35.78	15.75	30.15	25.49	35.16	14	12	13	18	18	14	6	11	9	13	5	5	4	7	5	5	3	6	3	6	1.87077e+07	1.62404e+07	1.28381e+07	1.2114e+07	1.27653e+07	1.34152e+07	1.16608e+07	7.03361e+06	1.45602e+07	1.47499e+07
High	Master Protein	P01837	Ig kappa chain C region OS=Mus musculus PE=1 SV=1	0	74	5	29	5	1							13.46	18.98	26.81	28.24							5	7	8	9							3	3	4	4	1.21625e+06	2.67463e+06	1.23149e+06	1.02625e+06	1.96101e+06	7.19313e+07	5.09166e+07	4.19376e+07	4.25382e+07	1.94883e+07
High	Master Protein	Q9D0M5	Dynein light chain 2, cytoplasmic OS=Mus musculus GN=Dynll2 PE=1 SV=1	0	45	3	49	2	1	10.32	8.5	10.63	14.43	27.5	6.62	4.01	2.07	5.89	15.93	5	4	4	6	12	4	3	2	3	6	3	3	3	3	3	3	2	2	2	3	4.59962e+07	2.30478e+07	2.35736e+07	2.01761e+07	1.84453e+07	2.54896e+07	1.93934e+07	1.8712e+07	1.54781e+07	2.40363e+07
High	Master Protein	P24270	Catalase OS=Mus musculus GN=Cat PE=1 SV=4	0	23	8	39	8	1	14.86	17.48	4.12	14.1	4.65	9.39	3.34	7.4	8.76	10.39	6	7	2	6	2	3	1	3	4	5	5	6	2	6	2	3	1	3	4	5	8.61835e+06	7.60429e+06	5.81736e+06	8.54391e+06	9.0522e+06	7.73e+06	5.93188e+06	4.49811e+06	5.33679e+06	5.78491e+06
High	Master Protein	P24549	Retinal dehydrogenase 1 OS=Mus musculus GN=Aldh1a1 PE=1 SV=5	0	32	9	29	9	1	6	7.64	3.69	9.34	12.42	4.14	5.43	6.24	8.31	11.87	2	3	2	3	4	2	3	2	3	5	2	2	2	2	4	2	3	2	3	4	1.51841e+07	9.90392e+06	6.75546e+06	7.70111e+06	9.88274e+06	9.90622e+06	8.78619e+06	6.40777e+06	8.5095e+06	8.42286e+06
High	Master Protein	Q6ZWV3	60S ribosomal protein L10 OS=Mus musculus GN=Rpl10 PE=1 SV=3	0	34	5	55	5	1	11.42	13.91	5.73	11.19	14.19	18.85	4.51	17.1	5.43	9.38	7	5	4	6	5	9	3	7	4	5	4	3	3	3	4	5	3	5	4	4	2.18179e+07	1.19352e+07	1.14783e+07	1.54834e+07	1.40715e+07	1.34827e+07	1.07937e+07	1.39467e+07	1.50867e+07	2.04239e+07
High	Master Protein	P51863	V-type proton ATPase subunit d 1 OS=Mus musculus GN=Atp6v0d1 PE=1 SV=2	0	32	8	49	8	1	15.08	18.21	14.58	9.31	6.79	8.24	11.86	17.21	17.61	19.43	7	6	4	4	3	3	4	6	5	7	5	4	3	3	2	3	4	4	4	5	3.39874e+07	1.6501e+07	2.10649e+07	2.05045e+07	2.24325e+07	2.51661e+07	2.10026e+07	1.80859e+07	2.07433e+07	2.3046e+07
High	Master Protein	Q791V5	Mitochondrial carrier homolog 2 OS=Mus musculus GN=Mtch2 PE=1 SV=1	0	37	8	91	8	1	29.06	25.49	28.61	21.64	29.99	15.71	2.17	20.75	25.75	22.51	10	10	14	9	10	7	4	8	10	9	5	7	7	4	6	6	4	6	6	5	4.12545e+07	1.70637e+07	2.69069e+07	2.07777e+07	20414034	2.30474e+07	2.25487e+07	2.27186e+07	1.36357e+07	2.11777e+07
High	Master Protein	Q71M36	Chondroitin sulfate proteoglycan 5 OS=Mus musculus GN=Cspg5 PE=1 SV=2	0	20	8	46	8	1	7.09	10.05	13.95	15.68	5.22	7.51	4.38	5.45	16.34	6.5	3	5	7	6	3	5	3	5	6	3	3	4	6	6	3	5	3	5	6	3	1.84136e+07	2.32222e+07	2.35559e+07	2.45125e+07	18891064	1.4376e+07	1.61887e+07	2.41768e+07	1.47774e+07	2.7561e+07
High	Master Protein	Q9D6J6	NADH dehydrogenase [ubiquinone] flavoprotein 2, mitochondrial OS=Mus musculus GN=Ndufv2 PE=1 SV=2	0	36	7	46	7	1	23.43	8.58	19.26	13.24	21.52	8.31	4.75	13.76	5.61	14.01	8	4	6	4	7	3	2	5	2	5	5	3	5	3	4	2	2	4	2	4	1.60813e+07	8.42371e+06	8.19527e+06	4.55487e+06	6.92562e+06	7.21741e+06	6.71289e+06	5.77837e+06	2.70483e+06	4.15125e+06
High	Master Protein	Q6ZWN5	40S ribosomal protein S9 OS=Mus musculus GN=Rps9 PE=1 SV=3	0	30	10	98	10	1	21.02	19.39	18.05	23.3	28.21	24.49	14.55	13.93	24.06	25.42	9	11	9	10	14	10	6	8	10	11	8	9	8	8	10	8	6	8	8	8	1.01619e+08	5.12644e+07	3.92093e+07	5.52574e+07	5.69114e+07	6.23406e+07	5.45731e+07	4.97827e+07	4.70464e+07	7.95482e+07
High	Master Protein	Q8R001	Microtubule-associated protein RP/EB family member 2 OS=Mus musculus GN=Mapre2 PE=1 SV=1	0	19	5	42	5	1	12.23	12.49	11.62	16.48	16.19	7.49	11.06	18.33	9.38	27.55	4	3	6	4	5	2	3	5	3	7	3	2	3	2	4	2	2	4	2	4	1.62652e+07	1.20917e+07	8.19288e+06	8.936e+06	9.15511e+06	1.145e+07	1.02771e+07	1.02609e+07	1.34578e+07	1.13605e+07
High	Master Protein	Q9JKR6	Hypoxia up-regulated protein 1 OS=Mus musculus GN=Hyou1 PE=1 SV=1	0	15	9	26	9	1	5.71	4.76	0	10.75	8.61			0	4.37	6.1	3	3	3	6	4			2	2	3	3	3	3	6	4			2	2	3	5.45354e+06	3.09571e+06	2.48677e+06	2.78733e+06	2.70985e+06	2.82869e+06	2.08979e+06	2.34535e+06	2.03748e+06	2.29528e+06
High	Master Protein	P14231	Sodium/potassium-transporting ATPase subunit beta-2 OS=Mus musculus GN=Atp1b2 PE=1 SV=2	0	34	8	37	8	1	11.29	6.23	12.56	4.07	10.19	9.68	12.58	13.25	20.93	9.01	3	2	4	2	4	4	4	4	7	3	3	2	4	2	3	3	3	4	4	3	2.51045e+07	1.08844e+07	1.57118e+07	1.41547e+07	1.2325e+07	1.52505e+07	1.39466e+07	1.16751e+07	1.63226e+07	1.42994e+07
High	Master Protein	P02301	Histone H3.3C OS=Mus musculus GN=H3f3c PE=3 SV=3	0	45	5	186	1	1	47.37	43.09	42.84	38.38	55.79	45.94	42.41	49.8	42.34	41.04	18	17	17	13	29	20	18	20	17	17	5	4	5	5	5	5	5	5	5	5	8.81006e+08	6.55741e+08	4.92353e+08	5.92311e+08	7.03429e+08	6.79478e+08	4.29906e+08	6.15573e+08	8.24474e+08	1.05507e+09
High	Master Protein	Q9JKC6	Cell cycle exit and neuronal differentiation protein 1 OS=Mus musculus GN=Cend1 PE=1 SV=1	0	70	7	31	7	1	9.49	6.08	17.04	12.02	19.07	3.38	10.49	6.91	10.65	11.95	2	2	4	3	8	1	3	2	3	3	2	2	4	3	7	1	3	2	3	3	1.08946e+07	1.38433e+07	1.77294e+07	1.15063e+07	1.19885e+07	1.29747e+07	9.73496e+06	9.35921e+06	9.81329e+06	1.29191e+07
High	Master Protein	A0A0N4SW28	Guanine nucleotide-binding protein subunit gamma OS=Mus musculus GN=Gng12 PE=1 SV=1	0	58	4	40	4	1	7.1	8.49	11.62	13.98	2.96	22.86	8	21.83	10.76	21.07	2	3	4	4	1	7	3	7	3	6	2	3	3	3	1	4	3	4	2	4	2.37575e+07	3.51342e+07	2.88619e+07	1.01001e+07	3.28568e+07	4.11925e+07	3.61714e+07	3.95523e+07	3.40637e+07	4.7511e+07
High	Master Protein	O70250	Phosphoglycerate mutase 2 OS=Mus musculus GN=Pgam2 PE=1 SV=3	0	23	7	67	2	1	15.76	18.59	18.09	23.93	25.14	17.9	10.47	20.01	19.25	20.76	6	7	6	8	8	6	4	7	7	8	4	4	4	4	5	4	3	4	4	5
High	Master Protein	Q62167	ATP-dependent RNA helicase DDX3X OS=Mus musculus GN=Ddx3x PE=1 SV=3	0	17	9	25	8	1	5.31	13.77	2.3	8.33	5.9	6.79	3.91	2.14	5.17	5.31	3	6	1	3	2	3	2	1	2	2	3	6	1	3	2	3	2	1	2	2	5.99654e+06	4.08153e+06	5.26918e+06	5.14814e+06	5.09983e+06	3.94011e+06	4.69108e+06	3.38283e+06	2.46235e+06	3.7448e+06
High	Master Protein	Q9Z1S5	Neuronal-specific septin-3 OS=Mus musculus GN=Sept3 PE=1 SV=2	0	37	12	49	12	1	11.22	6.54	11.17	19.86	24.14	11.64	11.65	14.94	11.57	9.52	5	2	4	7	9	4	4	6	4	4	4	2	4	5	7	3	4	4	4	4	6.14197e+07	3.29308e+07	3.72032e+07	3.43584e+07	3.05015e+07	2.73133e+07	2.82415e+07	3.19707e+07	4.08312e+07	3.5482e+07
High	Master Protein	E9PUA3	IQ motif and SEC7 domain-containing protein 1 OS=Mus musculus GN=Iqsec1 PE=1 SV=1	0	11	10	39	9	1	9.67	5.52	11.02	9.94	24.17	5.29	5.51	3.24	3.42	7.05	3	3	4	4	11	3	4	2	1	4	3	3	4	4	9	3	3	2	1	4	1.96864e+07	1.22605e+07	1.32899e+07	1.17972e+07	1.54562e+07	1.24115e+07	1.01642e+07	1.10796e+07	1.48487e+07	1.35644e+07
High	Master Protein	Q9QYB5	Gamma-adducin OS=Mus musculus GN=Add3 PE=1 SV=2	0	10	5	39	5	1	10.59	13.16	11.29	11.09	18.43	8.01	7.37	10.08	5.05	7.39	4	5	4	4	6	3	3	5	2	3	3	4	3	3	4	3	2	3	1	2	1.14715e+07	4.35526e+06	4.98776e+06	5.43436e+06	4.99723e+06	5.56845e+06	4.52609e+06	4.49534e+06	3.34397e+06	4.54232e+06
High	Master Protein	Q8CAY6	Acetyl-CoA acetyltransferase, cytosolic OS=Mus musculus GN=Acat2 PE=1 SV=2	0	33	7	29	7	1	16.97	0	2.37	5.26	4.86	0		7.55	6.09	15.05	7	1	3	3	2	1		3	3	6	6	1	2	3	2	1		3	3	5	8.11012e+06	7.94649e+06	6.31132e+06	7.25879e+06	8.9027e+06	8.7906e+06	7.58318e+06	6.86657e+06	7.26801e+06	6.17058e+06
High	Master Protein	Q8R016	Bleomycin hydrolase OS=Mus musculus GN=Blmh PE=1 SV=1	0	27	8	42	8	1	16.3	9.79	14.74	4.75	4.74	0	2.43	5.25	5.86	8.74	9	6	8	3	3	1	1	3	4	4	6	5	5	3	3	1	1	3	3	4	9.78439e+06	7.55098e+06	1.20374e+07	1.2989e+07	8.57588e+06	5.85601e+06	7.06348e+06	6.13049e+06	7.66437e+06	7.24263e+06
High	Master Protein	P50571	Gamma-aminobutyric acid receptor subunit beta-1 OS=Mus musculus GN=Gabrb1 PE=1 SV=1	0	18	7	29	3	1	10.99	5.33	2.41	6.56		14.22	7.4	7.11	9.97	11.88	4	2	1	3		5	3	3	4	4	4	2	1	3		3	3	2	4	4	1.19698e+06	1.09146e+06	1.23319e+06	853884	1396337	1.57139e+06	1.11943e+06	1.04918e+06	767529	1.41378e+06
High	Master Protein	P12658	Calbindin OS=Mus musculus GN=Calb1 PE=1 SV=2	0	42	7	42	6	1	11.76	5.91	2.46	7.66	4.31	9.89	8.68	12.04	10.9	13.04	5	2	2	5	4	4	4	6	5	5	3	2	1	4	3	3	4	5	5	4	8.47844e+06	5.45736e+06	3.89719e+06	2.36079e+06	6.86223e+06	7.23036e+06	7.76217e+06	7.97394e+06	6.3021e+06	5.22353e+06
High	Master Protein	P52196	Thiosulfate sulfurtransferase OS=Mus musculus GN=Tst PE=1 SV=3	0	33	9	33	9	1	6.42	4.84	6.35	14.14	21.83	6.8	1.79	6.06	12.44	9.89	2	4	3	4	7	2	1	2	4	4	2	4	3	3	6	2	1	2	4	4	1.60866e+07	6.70269e+06	5.54691e+06	7.67323e+06	7.56374e+06	9.10413e+06	7.03135e+06	5.83311e+06	6.886e+06	7.1751e+06
High	Master Protein	Q9CS42	Ribose-phosphate pyrophosphokinase 2 OS=Mus musculus GN=Prps2 PE=1 SV=4	0	31	8	63	2	1	15.69	1.67	4.6	6.11	2.05	10.3	15.69	5.32	14.16	23.92	8	7	5	6	2	5	6	7	8	9	6	6	4	3	2	4	4	4	5	7				659656	319430	1.05486e+06	526965	839366	472426	481303
High	Master Protein	P62881	Guanine nucleotide-binding protein subunit beta-5 OS=Mus musculus GN=Gnb5 PE=1 SV=1	0	27	7	19	7	1	8.16	7.63	3.29	5.94	17.62	8.39		6.61	4.13	4.36	2	2	1	2	6	2		2	1	1	2	2	1	2	6	2		2	1	1	1.51867e+07	7.58654e+06	8.11423e+06	8.36442e+06	8.62112e+06	7.94157e+06	6.20662e+06	4.81389e+06	5.64336e+06	7.54154e+06
High	Master Protein	B9EKR1	Receptor-type tyrosine-protein phosphatase zeta OS=Mus musculus GN=Ptprz1 PE=1 SV=1	0	3	5	33	5	1	15.69	2.76	14.5	9.93	10.42	2.56	2.22	9.01	2.72	16.41	5	1	5	4	5	1	1	5	1	5	3	1	4	3	4	1	1	4	1	4	1.20525e+07	5.93118e+06	6.0886e+06	3.48201e+06	6.46564e+06	7.87617e+06	7.25532e+06	7.16811e+06	6.05325e+06	5.27414e+06
High	Master Protein	P70663	SPARC-like protein 1 OS=Mus musculus GN=Sparcl1 PE=1 SV=3	0	17	8	33	8	1	4.87	2.18	3.04	10.07	5.57	8.35	8.72	2.76	9.02	8.9	3	1	2	4	4	5	3	3	5	3	3	1	2	4	4	5	3	3	5	3	1.7724e+06	1.75842e+06	1.26756e+06	1.12096e+06	2.40936e+06	2.29466e+06	1.68709e+06	1.8429e+06	2.28443e+06	2.21796e+06
High	Master Protein	P62761	Visinin-like protein 1 OS=Mus musculus GN=Vsnl1 PE=1 SV=2	0	38	7	84	5	1	27.64	15.19	22.64	14.17	25.01	19.27	10.47	24.33	10.82	20.95	11	9	10	5	9	9	5	11	6	9	7	7	5	3	5	7	4	6	5	5	1.00065e+08	4.07155e+07	3.41719e+07	3.93046e+07	4.47265e+07	3.90799e+07	3.18294e+07	3.37003e+07	3.14948e+07	4.42807e+07
High	Master Protein	P08228	Superoxide dismutase [Cu-Zn] OS=Mus musculus GN=Sod1 PE=1 SV=2	0	39	5	72	5	1	27.77	15.28	20	27.67	26.65	16.23	21.39	18.33	22.31	28.24	9	5	7	10	8	5	6	6	7	9	4	3	4	5	3	3	4	4	4	4	1.30799e+08	6.33817e+07	3.65226e+07	3.92776e+07	60784993	8.54168e+07	5.79029e+07	7.19769e+07	7.31762e+07	4.38438e+07
High	Master Protein	Q3UHX2	28 kDa heat- and acid-stable phosphoprotein OS=Mus musculus GN=Pdap1 PE=1 SV=1	0	34	7	47	7	1	14.37	4.94	7.46	14.76	10.27	9.3	10.09	2.75	7.45	16.08	6	4	5	6	5	5	4	4	3	5	6	4	5	5	4	5	4	4	3	5	2.76882e+06	2.47467e+06	1.56724e+06	1.59311e+06	3.8736e+06	4.50075e+06	2.33407e+06	3.16997e+06	3.01776e+06	2.15047e+06
High	Master Protein	Q8BGQ7	Alanine--tRNA ligase, cytoplasmic OS=Mus musculus GN=Aars PE=1 SV=1	0	13	8	40	8	1	12.18		1.98	12.4	12.82	2.18	7.39	3.71	9.7	17.81	5		3	6	5	1	5	2	5	8	5		3	3	4	1	5	2	5	5	9.66675e+06	9.22587e+06	7.88169e+06	6.32464e+06	9.36342e+06	1.06324e+07	9.08235e+06	8.94378e+06	1.25963e+07	9.25545e+06
High	Master Protein	Q9DC70	NADH dehydrogenase [ubiquinone] iron-sulfur protein 7, mitochondrial OS=Mus musculus GN=Ndufs7 PE=1 SV=1	0	31	6	47	6	1	20.24	5.08	21.31	18.97	6.5	16.19	4.45	9.42	15.69	13.54	6	2	7	6	2	5	2	5	6	6	5	2	5	5	2	5	2	4	5	4	8.9657e+06	9.20102e+06	1.50284e+07	7.80603e+06	8.46166e+06	1.02375e+07	9.02843e+06	9.65909e+06	1.24861e+07	1.23985e+07
High	Master Protein	Q9ESX4	Nucleolar protein of 40 kDa OS=Mus musculus GN=Zcchc17 PE=1 SV=1	0	31	7	44	7	1	8.12	13.9	8.79	15.29	12.71	14.96	5.56	12.37	9.83	13.01	3	5	3	5	4	6	4	6	3	5	2	3	2	3	2	4	4	5	2	3	1.3716e+07	8.78016e+06	9.97021e+06	1.85613e+07	1.24875e+07	1.55796e+07	1.06198e+07	1.5412e+07	1.14062e+07	1.89809e+07
High	Master Protein	P31648	Sodium- and chloride-dependent GABA transporter 1 OS=Mus musculus GN=Slc6a1 PE=1 SV=2	0	13	4	40	4	1	15.09	13.04	16.83	12.44	20.52	21.7	12.32	12.72	15.12	15.52	4	3	6	2	4	6	3	3	4	5	3	2	3	1	3	4	2	2	3	2	3.11406e+07	1.56996e+07	1.82204e+07	1.65517e+07	1.63815e+07	2.10624e+07	1.79978e+07	1.67776e+07	1.89554e+07	2.16476e+07
High	Master Protein	Q60625	Intercellular adhesion molecule 5 OS=Mus musculus GN=Icam5 PE=1 SV=2	0	13	8	40	8	1	7.95	1.89	12.78	11.48	14.78	5.54	0	1.74	7.43	9.66	4	3	7	4	5	3	1	4	4	5	4	3	4	4	5	3	1	4	4	5	1.44928e+07	1.20416e+07	1.00345e+07	8.54764e+06	1.05637e+07	7.60475e+06	6.07684e+06	8.15849e+06	8.31928e+06	7.32287e+06
High	Master Protein	E9Q401	Ryanodine receptor 2 OS=Mus musculus GN=Ryr2 PE=1 SV=1	0	4	14	24	14	1	3.09			1.87		3.85	0	8.05	9.56	10.76	1			1		4	1	6	7	4	1			1		4	1	6	7	4	2.2873e+06	2.35422e+06	1.99942e+06	2.02575e+06	2.62162e+06	4.50714e+06	5.39158e+06	7.29953e+06	4.56186e+06	6.23349e+06
High	Master Protein	D3YUY7	Tripartite motif protein 3, isoform CRA_a OS=Mus musculus GN=Trim3 PE=1 SV=2	0	19	8	28	8	1	8.24	0	3.09	7.92	9.56	7.42	2.09	4.25	11.19	5.78	3	2	2	2	3	3	1	4	5	3	2	2	2	2	3	3	1	3	4	3	3.01407e+06	1.93073e+06	1.43451e+06	1.83627e+06	1.75995e+06	1.97698e+06	1.43388e+06	1.88305e+06	1.3323e+06	1.34935e+06
High	Master Protein	Q810U4	Neuronal cell adhesion molecule OS=Mus musculus GN=Nrcam PE=1 SV=2	0	13	11	33	11	1	16.81		5.09	7.86	17.12	4.54	3.88	11.69	4.39	14.44	6		2	4	6	2	1	5	2	5	6		2	4	6	2	1	5	2	5	1.27653e+07	1.07498e+07	1.07474e+07	6.56268e+06	1.11142e+07	9.42958e+06	8.3984e+06	1.02953e+07	1.18087e+07	1.10818e+07
High	Master Protein	Q8BGZ1	Hippocalcin-like protein 4 OS=Mus musculus GN=Hpcal4 PE=1 SV=3	0	33	5	58	3	1	23.3	14.93	11.1	15.9	12.16	18.22	6.43	15.45	3.01	12.15	9	8	5	5	5	7	3	7	3	6	5	5	3	3	3	5	2	5	2	3	1.19027e+07	1.00081e+07	8.61276e+06	1.00004e+07	9.28057e+06	6.8212e+06	8.39617e+06	9.6085e+06	7.92322e+06	9.82323e+06
High	Master Protein	Q9QYS2	Metabotropic glutamate receptor 3 OS=Mus musculus GN=Grm3 PE=1 SV=1	0	12	7	19	7	1	5.44	6.12	4.52		3.34		2.91	3.27	5.32	8.33	2	4	2		1		1	4	2	3	1	3	2		1		1	3	2	3	3.81924e+06	2.25981e+06	3.30824e+06	3.08792e+06	2.58723e+06	3.99373e+06	2.83007e+06	3.38919e+06	1.4943e+06	2.33662e+06
High	Master Protein	P13020	Gelsolin OS=Mus musculus GN=Gsn PE=1 SV=3	0	14	7	32	7	1	7.06	2.71	4.77	11.93	11.42	8.44	2.19	5.09	7.02	11.89	4	2	2	5	5	3	1	3	3	4	4	2	2	5	4	2	1	3	3	3	1.39533e+07	9.10596e+06	8.92062e+06	8.01828e+06	9.66638e+06	1.01828e+07	1.03126e+07	9.29698e+06	9.30438e+06	9.73937e+06
High	Master Protein	Q9CQQ7	ATP synthase F(0) complex subunit B1, mitochondrial OS=Mus musculus GN=Atp5f1 PE=1 SV=1	0	36	9	52	9	1	14.14	8.25	12.79	9.42	7.37	7.25	10.85	10.73	8.61	20.9	6	4	5	5	5	5	5	5	4	8	5	3	5	3	3	4	4	5	4	7	6.31035e+07	2.95673e+07	3.667e+07	3.4747e+07	3.8539e+07	3.43476e+07	2.35407e+07	2.30193e+07	3.62713e+07	3.33807e+07
High	Master Protein	Q8BLF1	Neutral cholesterol ester hydrolase 1 OS=Mus musculus GN=Nceh1 PE=1 SV=1	0	33	7	25	7	1	9.44	3.66	8.86	4.42	2.91	7.93	9.55	0	2.12	4.45	3	2	3	1	2	4	3	3	2	2	3	2	3	1	2	4	3	3	2	2	3.04497e+06	1.85107e+06	1.90662e+06	2.14223e+06	2.15136e+06	3.03726e+06	2.58205e+06	2.96104e+06	2.45566e+06	2.7656e+06
High	Master Protein	Q9JIA1	Leucine-rich glioma-inactivated protein 1 OS=Mus musculus GN=Lgi1 PE=1 SV=1	0	20	10	48	10	1	16.23	14.33	15.66	5.3	21.06	8.09	7.65	8.82	10.33	11.07	6	5	6	3	8	4	4	4	4	4	6	5	6	3	8	3	4	4	4	4	2.21508e+07	1.11149e+07	1.16678e+07	1.09606e+07	1.06771e+07	1.17705e+07	8.68172e+06	9.25475e+06	1.05298e+07	1.22693e+07
High	Master Protein	P06728	Apolipoprotein A-IV OS=Mus musculus GN=Apoa4 PE=1 SV=3	0	35	10	23	10	1	5.4						0	9.66	13.36	20.8	4						1	4	6	8	4						1	4	6	8	4.37331e+06	2.19807e+06	918206	690569	2.26085e+06	7.41854e+06	5.62447e+06	6.98532e+06	3.65434e+06	4.72228e+06
High	Master Protein	Q00612	Glucose-6-phosphate 1-dehydrogenase X OS=Mus musculus GN=G6pdx PE=1 SV=3	0	21	8	36	8	1	8.51	6.24	8.15	9.62	3.36	5.11	4.34	8.48	15.87	12.16	3	2	3	3	1	4	2	7	6	5	3	2	3	3	1	4	2	7	6	5	5.97481e+06	3.89207e+06	3.25339e+06	3.35776e+06	3.84815e+06	5.863e+06	4.92476e+06	4.8117e+06	5.07123e+06	4.86528e+06
High	Master Protein	Q8K021	Secretory carrier-associated membrane protein 1 OS=Mus musculus GN=Scamp1 PE=1 SV=1	0	25	6	44	6	1	12.2	8.8	11.32	10.83	11.15	16.08	14.45	8.72	7.65	13.05	5	4	5	4	3	6	5	4	3	5	5	4	5	4	3	4	4	2	3	4	9.2237e+06	8.00512e+06	9.06171e+06	7.51298e+06	8.46683e+06	9.75997e+06	6.53254e+06	6.79405e+06	5.81057e+06	8.91138e+06
High	Master Protein	Q9Z140	Copine-6 OS=Mus musculus GN=Cpne6 PE=1 SV=1	0	21	11	37	11	1	6.61	6.54	6.63	11.58	14.74	7.04	0	2.38	9.07	1.85	4	3	4	6	7	4	1	2	4	2	4	3	4	6	7	4	1	2	3	2	4.996e+07	8.08867e+07	6.54518e+07	8.40913e+07	7.38996e+07	8.85194e+07	9.63323e+07	1.05293e+08	5.3382e+07	1.12903e+08
High	Master Protein	K3W4R2	Myosin-14 OS=Mus musculus GN=Myh14 PE=1 SV=1	0	7	11	26	8	1	2.27	0	2.53	4.04	3.88	6.29	2.29	4.98	6.51	9.4	2	1	2	1	1	5	1	4	3	6	2	1	2	1	1	5	1	4	3	6	306480	286775	295723	160906	322492	3.13097e+06	2.53723e+06	2.5026e+06	810974	2.31599e+06
High	Master Protein	Q8BHN3	Neutral alpha-glucosidase AB OS=Mus musculus GN=Ganab PE=1 SV=1	0	13	8	25	8	1	8.71	5.08	0	5.87	11.14	2.09	4.97	4.92	6.32	5.84	3	2	1	3	4	2	2	4	2	2	3	2	1	3	4	2	2	4	2	2	5.42271e+06	4.37314e+06	3.64842e+06	2.71469e+06	4.9376e+06	4.77541e+06	3.96668e+06	3.88248e+06	2.34733e+06	3.56767e+06
High	Master Protein	K4DI58	Cell adhesion molecule 3 OS=Mus musculus GN=Cadm3 PE=1 SV=1	0	21	5	56	5	1	24.45	21.9	28.33	20.71	18.95	23.1	14.9	22.46	18.17	25.39	6	6	8	5	5	6	4	6	4	6	4	5	5	3	4	4	3	3	3	3	1.96663e+07	2.13777e+07	2.35404e+07	2.12722e+07	1.78516e+07	1.62824e+07	1.57506e+07	2.03832e+07	1.4258e+07	2.1824e+07
High	Master Protein	E9QNF7	Contactin-associated protein-like 2 OS=Mus musculus GN=Cntnap2 PE=1 SV=1	0	9	7	29	7	1	3.49	5	7.19	2.99	2.6	16.81	8.79	10.5	8.1	14.97	1	2	3	1	1	5	3	5	3	5	1	2	3	1	1	5	3	4	3	4	4.53502e+06	4.28234e+06	4.37742e+06	4.1595e+06	4.82618e+06	5.78396e+06	5.41058e+06	7.43541e+06	6.7451e+06	7.23979e+06
High	Master Protein	P62812	Gamma-aminobutyric acid receptor subunit alpha-1 OS=Mus musculus GN=Gabra1 PE=1 SV=1	0	31	11	44	8	1	10.7	4.73	8.27	10.04	4.31	9.38	3.95	21.13	16.28	16.45	4	3	5	3	2	4	2	9	6	6	4	3	5	3	2	4	2	9	6	6	1.49376e+07	1.45663e+07	1.20082e+07	9.27184e+06	1.32122e+07	1.20824e+07	1.52812e+07	2.20783e+07	2.12962e+07	2.51528e+07
High	Master Protein	Q80W21	Glutathione S-transferase Mu 7 OS=Mus musculus GN=Gstm7 PE=1 SV=1	0	32	7	99	2	1	18.77	21.52	18.63	27.62	31.35	28.08	26.51	25.87	30.37	33.64	7	9	8	9	10	12	11	10	9	14	4	4	3	3	4	7	6	6	5	5	20229.1	43566.8	21443.8	279029	34352.1	634532	412973	712557	77674.8	914625
High	Master Protein	Q9Z0P5	Twinfilin-2 OS=Mus musculus GN=Twf2 PE=1 SV=1	0	31	6	25	6	1	14.4	8.5	10.63	13.26	14.87	7.86		5.65	12.22	11.78	3	2	3	3	3	2		2	4	3	3	2	3	3	3	2		2	4	3	6.71604e+06	3.73431e+06	2.5067e+06	4.08382e+06	3.63094e+06	4.39309e+06	4.14423e+06	3.46822e+06	1.65296e+06	3.56135e+06
High	Master Protein	P04925	Major prion protein OS=Mus musculus GN=Prnp PE=1 SV=2	0	28	6	113	6	1	25.03	23.69	23.58	28.04	22.62	33.3	31.94	38.95	29.52	30.57	11	9	10	11	8	12	13	16	12	11	5	4	5	5	5	4	5	5	4	5	6.25079e+07	9.71245e+07	8.01749e+07	7.76367e+07	8.83861e+07	1.41386e+08	1.14089e+08	1.3135e+08	1.55583e+08	1.79372e+08
High	Master Protein	Q5EBJ4	Ermin OS=Mus musculus GN=Ermn PE=1 SV=1	0	33	7	15	7	1				10.87	6.14	2.67		10.92	6.97	8.92				3	2	1		4	2	3				3	2	1		4	2	3	5.06478e+06	3.30376e+06	1.37219e+06	1.24156e+06	2.55178e+06	7.36843e+06	6.26065e+06	7.49209e+06	4.18324e+06	4.7897e+06
High	Master Protein	Q8VDM4	26S proteasome non-ATPase regulatory subunit 2 OS=Mus musculus GN=Psmd2 PE=1 SV=1	0	15	9	21	9	1	3.96	2.21	1.94	9.19	8.92	4.74		1.93	1.7	7.75	2	1	2	4	4	2		1	1	4	2	1	2	4	4	2		1	1	4	7.86907e+06	5.62459e+06	5.56774e+06	5.93529e+06	5.77661e+06	6.45901e+06	4.94748e+06	4.91375e+06	6.08564e+06	4.9866e+06
High	Master Protein	Q8K3H0	DCC-interacting protein 13-alpha OS=Mus musculus GN=Appl1 PE=1 SV=1	0	14	7	35	7	1	7.29	5.65	4.99	7.02	10.36	14.25	6.58	10.33	9.82	12.83	2	2	3	3	5	6	3	4	3	4	2	2	3	3	4	5	3	4	3	3	7.40107e+06	4.40475e+06	3.67841e+06	3.90618e+06	3.91926e+06	5.87222e+06	4.46568e+06	4.44914e+06	4.11909e+06	6.17436e+06
High	Master Protein	H3BKH6	S-formylglutathione hydrolase OS=Mus musculus GN=Esd PE=1 SV=1	0	37	7	41	7	1	10.59	2.53	4.8	0	15.22	0	6.94	4.41	2.78	14.02	6	2	5	2	6	2	5	3	4	6	5	2	3	1	6	2	5	3	3	5	3.09178e+07	1.55134e+07	1.23593e+07	1.23497e+07	1.60317e+07	1.92518e+07	1.31854e+07	1.32279e+07	1.59264e+07	1.39522e+07
High	Master Protein	Q91ZJ5	UTP--glucose-1-phosphate uridylyltransferase OS=Mus musculus GN=Ugp2 PE=1 SV=3	0	22	7	38	7	1	11.39	8.45	6.55	8.2	8.99	9.54	5.02	7.29	7.15	11.23	5	4	3	4	5	3	2	3	4	5	4	3	2	4	4	3	1	3	3	4	6.57478e+06	5.24207e+06	3.28988e+06	4.26719e+06	4.89441e+06	4.2484e+06	3.55586e+06	3.37781e+06	4.45158e+06	3.93746e+06
High	Master Protein	Q8R5H6	Wiskott-Aldrich syndrome protein family member 1 OS=Mus musculus GN=Wasf1 PE=1 SV=2	0	18	8	35	8	1	13.6	11.68	14.98	19.15	18.08	6.76	2.91	8.8	2.52	17.89	4	4	4	6	5	2	1	3	1	5	3	3	4	6	4	2	1	3	1	4	9.50988e+06	5.05036e+06	4.37232e+06	4.42402e+06	4.31354e+06	4.5117e+06	3.13711e+06	3.43786e+06	2.76263e+06	3.45468e+06
High	Master Protein	S4R2K9	Ankyrin-3 (Fragment) OS=Mus musculus GN=Ank3 PE=1 SV=1	0	5	7	28	5	1	7.44	6.93	7.06	8.55	9.52	14.18	4	9.73	11.96	7.87	2	2	3	2	2	5	1	4	4	3	2	2	3	1	1	5	1	4	4	3	2.19479e+06	1.10585e+06	869684	1.35621e+06	1.63212e+06	1.63626e+06	1.44827e+06	1.49706e+06	1.01839e+06	1.61353e+06
High	Master Protein	Q6PDL0	Cytoplasmic dynein 1 light intermediate chain 2 OS=Mus musculus GN=Dync1li2 PE=1 SV=2	0	29	9	35	8	1	9.35	1.69	2.97	2.23	7.77	7.46	1.93	0	6.87	11.53	5	1	2	4	3	6	1	3	4	6	5	1	2	2	3	5	1	3	4	6	7.53123e+06	4.95946e+06	4.98681e+06	4.95209e+06	5.55918e+06	6.45352e+06	5.03186e+06	4.1072e+06	3.70829e+06	5.48822e+06
High	Master Protein	A2AJI0	MAP7 domain-containing protein 1 OS=Mus musculus GN=Map7d1 PE=1 SV=1	0	15	9	27	9	1	5.3	0		7.84	2.01	4.68	4.49	2.13	10.72	9.19	3	1		4	2	2	2	3	5	5	2	1		4	2	2	1	3	5	4	4.41074e+06	5.60512e+06	6.60656e+06	4.03556e+06	6.64099e+06	8.89995e+06	7.77617e+06	6.00396e+06	5.19674e+06	6.43476e+06
High	Master Protein	B1ART2	Vacuolar protein sorting 13D OS=Mus musculus GN=Vps13d PE=1 SV=2	0	3	9	22	9	1	8.6	0	0	2.25	0	3.06	5.04	11.59	2.58	6	3	1	1	1	1	3	2	5	2	3	3	1	1	1	1	3	2	5	2	3	2.49638e+06	1.88559e+06	1.60006e+06	1.64085e+06	1.50859e+06	2.45952e+06	1.83162e+06	2.97638e+06	1.7583e+06	2.00314e+06
High	Master Protein	J3QMG5	Uncharacterized protein OS=Mus musculus GN=Gm5786 PE=3 SV=1	0	35	9	56	9	1	22.24	14.35	12.54	8.66	14.16	16.07	7.2	8.51	13.99	16.24	9	7	6	4	5	6	3	4	6	6	8	6	5	4	5	6	3	4	6	5	3.15427e+07	1.41626e+07	1.59361e+07	1.68157e+07	1.82488e+07	1.51185e+07	1.20033e+07	1.46572e+07	1.78598e+07	1.9489e+07
High	Master Protein	P32883	GTPase KRas OS=Mus musculus GN=Kras PE=1 SV=1	0	39	6	56	3	1	14.95	15.21	18.73	15.17	25.83	24.44	19.83	5.79	5.28	14.99	6	5	6	6	9	8	6	2	3	5	3	4	3	3	5	6	5	2	3	4	1.36111e+07	5.73357e+06	4.76755e+06	4.2261e+06	5.71346e+06	6.83727e+06	4.0138e+06	5.2317e+06	6.63466e+06	8.42034e+06
High	Master Protein	Q3ULJ0	Glycerol-3-phosphate dehydrogenase 1-like protein OS=Mus musculus GN=Gpd1l PE=1 SV=2	0	34	9	61	9	1	14.41	11.27	9.7	13.75	13.98	15.74	11.29	3.95	12.84	13.6	8	6	5	6	6	8	5	3	7	7	6	4	3	4	3	6	5	3	5	6	1.78568e+07	1.1381e+07	9.3515e+06	1.30485e+07	1.54146e+07	1.41181e+07	1.17374e+07	1.2035e+07	1.5812e+07	1.48665e+07
High	Master Protein	Q62277	Synaptophysin OS=Mus musculus GN=Syp PE=1 SV=2	0	24	6	88	6	1	20.36	20.22	17.36	13.45	17.51	21.94	21.47	18.18	22.71	24.79	9	10	8	10	7	8	8	7	11	10	4	5	4	5	2	3	2	2	6	4	1.4057e+08	7.60899e+07	7.09127e+07	7.05897e+07	5.68498e+07	5.08795e+07	5.37681e+07	4.29183e+07	4.69068e+07	5.88998e+07
High	Master Protein	Q9D517	1-acyl-sn-glycerol-3-phosphate acyltransferase gamma OS=Mus musculus GN=Agpat3 PE=1 SV=2	0	20	8	54	8	1	9.81	10.06	12.42	4.26	4.63	22.36	13.24	15.6	24.33	20.48	3	4	5	2	2	8	5	7	11	7	3	4	5	2	2	7	5	6	8	6	9.73908e+06	1.25219e+07	1.31138e+07	1.35272e+07	1.53486e+07	2.64296e+07	2.63754e+07	2.52633e+07	2.44488e+07	2.60143e+07
High	Master Protein	E9Q3E2	Synaptopodin OS=Mus musculus GN=Synpo PE=1 SV=1	0	12	7	22	7	1	6.77	4.73	4.89	10.53	8.12	2.01	0	3.2	4.81	7.24	2	3	2	3	3	1	1	3	2	2	2	3	2	3	3	1	1	3	2	2	5.42411e+06	3.12286e+06	4.37123e+06	3.54964e+06	3.55109e+06	4.41654e+06	3.53598e+06	3.16927e+06	3.2889e+06	2.7379e+06
High	Master Protein	P46638	Ras-related protein Rab-11B OS=Mus musculus GN=Rab11b PE=1 SV=3	0	35	7	56	7	1	16.91	13.44	16.06	17.93	15.6	14.94	11.8	8.47	15.99	15.29	6	6	6	7	6	6	5	3	5	6	5	5	6	5	5	5	5	3	4	5	5.72735e+07	2.72192e+07	2.56284e+07	2.53727e+07	2.39466e+07	2.47684e+07	2.14132e+07	2.03598e+07	2.8744e+07	2.82629e+07
High	Master Protein	Q8C522	Endonuclease domain-containing 1 protein OS=Mus musculus GN=Endod1 PE=1 SV=2	0	22	7	53	7	1	15.12	10.39	10.92	15.31	3.3	20.37	1.7	14.76	21.87	21.68	6	5	5	5	2	9	1	6	7	7	4	5	4	4	2	7	1	4	5	5	6.00944e+06	4.4181e+06	4.26576e+06	5.81204e+06	4.51667e+06	1.13906e+07	9.47128e+06	9.62942e+06	4.80823e+06	1.07482e+07
High	Master Protein	Q8C196	Carbamoyl-phosphate synthase [ammonia], mitochondrial OS=Mus musculus GN=Cps1 PE=1 SV=2	0	6	8	19	8	1		11.51	0		1.66	17.31	9.23					5	1		1	7	5					4	1		1	7	5				3.79308e+06	1.05037e+06	1.09894e+06	5.05047e+06	1.57733e+06	1.95953e+06	50171.7	378804	8.20274e+06	1.21014e+07
High	Master Protein	P14869	60S acidic ribosomal protein P0 OS=Mus musculus GN=Rplp0 PE=1 SV=3	0	31	6	50	6	1	21.71	12.34	12.03	16.86	20.76	8.75	6.8	6.62	9.88	14.58	7	5	6	6	7	3	4	3	4	5	5	4	5	5	6	3	3	3	4	5	1.40034e+07	6.88741e+06	7.42325e+06	8.27403e+06	8.30725e+06	7.29667e+06	4.14852e+06	5.34017e+06	6.41209e+06	6.26939e+06
High	Master Protein	P22723	Gamma-aminobutyric acid receptor subunit gamma-2 OS=Mus musculus GN=Gabrg2 PE=1 SV=3	0	12	4	25	4	1	11.28		3.97	6.24	0	14.11	11.96	7.66	11.19	14.48	3		1	3	1	4	4	2	3	4	1		1	2	1	2	2	2	2	2	4.11827e+06	4.82814e+06	2.82741e+06	4.02777e+06	3.96208e+06	5.08225e+06	5.03559e+06	5.49098e+06	6.22896e+06	5.03503e+06
High	Master Protein	Q9WVK4	EH domain-containing protein 1 OS=Mus musculus GN=Ehd1 PE=1 SV=1	0	26	10	40	4	1	9.61	3.83	9.11	8.56	9.68	10.86	2.63	8.84	2.47	11.88	4	2	5	4	5	7	2	4	1	6	3	2	5	3	4	7	2	4	1	6	2.02158e+06	2.04951e+06	1.71047e+06	1.33951e+06	2.01604e+06	2.6605e+06	1.77865e+06	2.0373e+06	1.30895e+06	2.43822e+06
High	Master Protein	P63037	DnaJ homolog subfamily A member 1 OS=Mus musculus GN=Dnaja1 PE=1 SV=1	0	26	7	35	7	1	6.48	6.18	6.11	6.58	14.94	8.32	5.66		6.42	8.76	4	3	3	6	5	4	3		3	4	4	3	3	5	5	4	3		3	4	7.46433e+06	6.25183e+06	5.56458e+06	4.74347e+06	6.1622e+06	5.90411e+06	4.31377e+06	5.23771e+06	4.91146e+06	7.3944e+06
High	Master Protein	Q9CQW1	Synaptobrevin homolog YKT6 OS=Mus musculus GN=Ykt6 PE=1 SV=1	0	53	8	28	8	1	12.85		2.33	8.74	8.9	12.07	8.59	7.18	9.44	9.86	4		1	3	3	4	3	3	3	4	4		1	3	3	4	3	3	3	4	1.23589e+07	2.91764e+07	5.56667e+06	5.28005e+06	6.40416e+06	1.37536e+07	6.37372e+06	6.44474e+06	1.01973e+07	7.91263e+06
High	Master Protein	Q8BVQ5	Protein phosphatase methylesterase 1 OS=Mus musculus GN=Ppme1 PE=1 SV=5	0	25	7	27	7	1	15.25	13.45	10.27	9.4	17.47	5.99	2.53	5.65	3.04	5.52	4	4	3	3	5	2	1	2	1	2	4	4	3	3	5	2	1	2	1	2	1.40622e+07	7.057e+06	6.63633e+06	7.42164e+06	7.79101e+06	8.09571e+06	5.41716e+06	6.2537e+06	6.40359e+06	6.86042e+06
High	Master Protein	P68040	Receptor of activated protein C kinase 1 OS=Mus musculus GN=Rack1 PE=1 SV=3	0	39	8	35	8	1	11.3	11.41	4.65	6.37	10.04	10.23	2.52	8.96	7.76	14.39	3	6	3	2	3	3	2	3	4	6	3	6	3	2	3	3	2	3	4	6	4.49409e+06	3.82405e+06	6.05831e+06	7.33711e+06	5.87236e+06	6.06736e+06	5.64813e+06	4.73497e+06	4.00976e+06	5.9048e+06
High	Master Protein	Q9Z268	RasGAP-activating-like protein 1 OS=Mus musculus GN=Rasal1 PE=1 SV=2	0	14	6	25	6	1	6.25	2.43	2.43	14.22	13.7	8.47	6.28	5.46	4.7	6.09	3	1	2	4	3	4	2	2	2	2	3	1	2	3	2	3	2	2	2	2	2.64812e+06	3.27313e+06	1.13517e+06	2.06685e+06	1.84438e+06	2.23719e+06	1.97975e+06	2.07094e+06	2.19722e+06	2.09324e+06
High	Master Protein	Q9DCS9	NADH dehydrogenase [ubiquinone] 1 beta subcomplex subunit 10 OS=Mus musculus GN=Ndufb10 PE=1 SV=3	0	36	5	41	5	1	6.4	3.12	14.37	7.57	13.22	6.91	5.5	7.25	17.23	11.85	3	1	7	4	5	4	2	3	7	5	3	1	5	4	4	4	1	3	4	5	1.50296e+07	1.2662e+07	1.80368e+07	9.85699e+06	1.43888e+07	1.3329e+07	1.53388e+07	1.26461e+07	1.50368e+07	1.16736e+07
High	Master Protein	Q8R1Q8	Cytoplasmic dynein 1 light intermediate chain 1 OS=Mus musculus GN=Dync1li1 PE=1 SV=1	0	21	9	35	8	1	5.02	9.38	0	2.63	11.84	9.58	2.91	1.75	4.45	7.45	3	5	2	2	7	5	1	2	4	4	2	5	2	2	6	5	1	2	4	3	1.4496e+07	6.89177e+06	4.40368e+06	7.38406e+06	6.81209e+06	6.58482e+06	5.02148e+06	5.03229e+06	5.80553e+06	6.60012e+06
High	Master Protein	Q6NXH9	Keratin, type II cytoskeletal 73 OS=Mus musculus GN=Krt73 PE=1 SV=1	0	9	7	914	1	1	235.38	391.78	295.07	171.4	226.89	165.52	218.15	146.61	297.58	158.54	88	135	111	75	96	69	89	71	110	70	6	7	6	6	5	6	6	5	7	6	56468.4	279630	4.20447e+06	1.56671e+06	554248	331962	593801	268259	641864	525923
High	Master Protein	P26040	Ezrin OS=Mus musculus GN=Ezr PE=1 SV=3	0	14	8	62	4	1	12.13	10.41	10.59	13.25	12.15	17.82	14.85	9.21	13.66	12.19	5	4	4	7	7	9	8	6	6	6	4	4	4	5	5	6	6	4	4	4	3.42008e+06	2.1411e+06	1.28153e+06	1.59423e+06	2.25285e+06	3.07972e+06	2.11143e+06	2.07849e+06	2.55911e+06	2.71785e+06
High	Master Protein	Q9JME5	AP-3 complex subunit beta-2 OS=Mus musculus GN=Ap3b2 PE=1 SV=2	0	13	10	26	10	1	2.69	1.73	4.47	7.31	17.95	1.79	2.91	7.53	3.08	1.99	3	2	2	4	8	1	1	3	1	1	3	2	2	4	8	1	1	3	1	1	1.2714e+07	6.97463e+06	7.68407e+06	6.40869e+06	7.00581e+06	7.55982e+06	5.27531e+06	6.74953e+06	6.52277e+06	6.59439e+06
High	Master Protein	Q8K1M3	Protein kinase, cAMP dependent regulatory, type II alpha OS=Mus musculus GN=Prkar2a PE=1 SV=1	0	17	4	29	3	1	15.08	3.64	4.04	3.15	3.74	6.5	3.74	4.21	2.22	8.81	5	2	2	3	2	2	3	2	3	5	4	2	2	2	2	2	3	2	2	3	2.32451e+06	1.55049e+06	1.52302e+06	1.25893e+06	1787387	1.83735e+06	1.62349e+06	2.05185e+06	1.14846e+06	1.30736e+06
High	Master Protein	Q14BB9	MAP6 domain-containing protein 1 OS=Mus musculus GN=Map6d1 PE=1 SV=1	0	49	5	24	5	1		2.15	2.38	4.18		17.01	4.44	15.22	17.12	11.17		1	2	1		5	2	5	5	3		1	2	1		3	2	4	2	2	3.32291e+06	2.51961e+06	3.29756e+06	3.13427e+06	2.95511e+06	1.17166e+07	9.05439e+06	9.67758e+06	9.21482e+06	1.10715e+07
High	Master Protein	Q8R1X1	Acyl-CoA synthetase long-chain family member 6 OS=Mus musculus GN=Acsl6 PE=1 SV=2	0	16	9	28	9	1	9.42	13.16	10.99	0	12.38	5.78		2.34	2.6	8.77	4	6	5	1	4	2		2	1	3	4	6	4	1	4	2		2	1	3	8.51107e+06	3.53656e+06	5.06906e+06	5.89051e+06	5.32943e+06	5.71831e+06	4.20506e+06	3.9375e+06	3.68204e+06	4.67215e+06
High	Master Protein	P16460	Argininosuccinate synthase OS=Mus musculus GN=Ass1 PE=1 SV=1	0	34	9	33	9	1	1.78	4.34	0	1.63	1.84	8.25	5.53	5.05	5.78	13.39	2	5	2	1	1	5	3	4	3	7	2	4	2	1	1	5	2	4	3	6	8.4181e+06	3.94997e+06	3.98193e+06	6.83014e+06	5.06863e+06	9.96371e+06	6.65273e+06	6.04668e+06	1.17872e+07	1.05355e+07
High	Master Protein	P84086	Complexin-2 OS=Mus musculus GN=Cplx2 PE=1 SV=1	0	49	6	46	5	1	8.58	2.6	2.43	20.76	17.52	11.04	2.28	15.8	2.97	2.74	5	2	2	7	7	7	3	7	4	2	3	2	2	5	5	4	3	4	3	2	1.32895e+07	7.52898e+06	5.5462e+06	5.4534e+06	6.40704e+06	5.72842e+06	5.20757e+06	8.93264e+06	6.38779e+06	9.67701e+06
High	Master Protein	Q3UMB9	WASH complex subunit 4 OS=Mus musculus GN=Washc4 PE=1 SV=2	0	13	9	25	9	1	4.84		1.88	9.94	2.19	1.68	2.35	11.86	2.49	4.93	3		1	4	1	1	2	5	3	5	3		1	4	1	1	2	5	3	5	2.29073e+06	2.34887e+06	1.74937e+06	1.33532e+06	2.21689e+06	4.28658e+06	2.82032e+06	3.37303e+06	3.30476e+06	2.78469e+06
High	Master Protein	P51660	Peroxisomal multifunctional enzyme type 2 OS=Mus musculus GN=Hsd17b4 PE=1 SV=3	0	13	8	31	8	1	12.99	11.39	7.86	11.34	6.19	3.31	2.7	5.95	8.81	11.19	5	4	4	5	2	1	1	2	3	4	5	4	4	5	2	1	1	2	3	4	1.17857e+07	8.9052e+06	7.64319e+06	9.40472e+06	8.95551e+06	7.98086e+06	7.39675e+06	7.18783e+06	7.09897e+06	9.00006e+06
High	Master Protein	E9Q9H0	Disks large homolog 1 OS=Mus musculus GN=Dlg1 PE=1 SV=1	0	15	9	40	6	1	8.2	6.27	3.94	14.02	7.66	9.16	2.57	3.48	8.26	9.35	4	3	6	8	3	3	1	3	4	5	3	2	4	6	3	2	1	2	3	4	3.39784e+06	4.00028e+06	3.77685e+06	3.7646e+06	4.29308e+06	3.8643e+06	3.16237e+06	3.42409e+06	4.1776e+06	4.18986e+06
High	Master Protein	A0A0R4J083	Long-chain-specific acyl-CoA dehydrogenase, mitochondrial OS=Mus musculus GN=Acadl PE=1 SV=1	0	21	7	21	7	1	4.88	2.55		2.28	5.03	6.13	4.92	13.1	12.91	5.74	2	1		1	2	2	2	5	4	2	2	1		1	2	2	2	5	4	2	1.03085e+07	8.18147e+06	7.07597e+06	6.48576e+06	8.2859e+06	1.26363e+07	1.1322e+07	1.17364e+07	1.1656e+07	1.17543e+07
High	Master Protein	Q99JR1	Sideroflexin-1 OS=Mus musculus GN=Sfxn1 PE=1 SV=3	0	37	7	33	5	1	8.34	8	18.45	6.06	5.7	4.9	2.73	7.24	8.14	8.98	4	5	7	2	2	2	1	3	4	3	4	4	6	2	2	2	1	3	4	3	4.62035e+06	4.31549e+06	4.88232e+06	4.06338e+06	5.47184e+06	3.87222e+06	2.69442e+06	2.94335e+06	2.75442e+06	3.73627e+06
High	Master Protein	Q64727	Vinculin OS=Mus musculus GN=Vcl PE=1 SV=4	0	13	8	25	8	1	4.67		2.99	4.59	2.09		3.66		11.14	8.67	4		1	5	3		1		5	6	4		1	3	3		1		5	6	3.4391e+06	2.0248e+06	2.21296e+06	1.65793e+06	2.2547e+06	3.61207e+06	3.76376e+06	2.88424e+06	3.75052e+06	2.8059e+06
High	Master Protein	Q8C2Q7	Heterogeneous nuclear ribonucleoprotein H OS=Mus musculus GN=Hnrnph1 PE=1 SV=1	0	16	6	44	1	1	11.48	7.03	15.74	6.35	19.43	10.73	6.88	10.68	7.6	13.19	4	5	7	2	8	4	2	5	2	5	3	3	3	2	5	4	2	5	2	3	1.76501e+07	6.02154e+06	7.3622e+06	6.97003e+06	7.9664e+06	7.40552e+06	5.3503e+06	5.71056e+06	6.58535e+06	6.49193e+06
High	Master Protein	P63028	Translationally-controlled tumor protein OS=Mus musculus GN=Tpt1 PE=1 SV=1	0	49	4	27	4	1	8.77	6.15	3.97	9.53	18.71	6.49	0	4.09	5.1	13.84	3	3	2	2	6	2	1	2	2	4	2	2	2	2	3	2	1	2	2	3	8.50068e+06	5.75276e+06	4.72708e+06	4.01739e+06	5.61438e+06	7.94687e+06	4.44966e+06	6.67144e+06	5.94154e+06	6.71062e+06
High	Master Protein	Q9EQ20	Methylmalonate-semialdehyde dehydrogenase [acylating], mitochondrial OS=Mus musculus GN=Aldh6a1 PE=1 SV=1	0	23	8	28	8	1	9.5		4.05	4.86	10.69	2.81	4.03	7	9.32	9.65	4		3	3	4	1	2	3	4	4	3		3	3	3	1	2	3	3	2	1.46838e+07	6.56627e+06	4.25294e+06	5.16474e+06	5.96266e+06	8.40206e+06	8.13272e+06	7.44379e+06	6.75953e+06	7.33642e+06
High	Master Protein	P10922	Histone H1.0 OS=Mus musculus GN=H1f0 PE=2 SV=4	0	21	4	106	4	1	33.62	27.48	24.36	32.88	29.92	37.77	12.4	32.97	33.13	39.17	11	10	10	11	10	13	6	11	11	13	3	3	3	4	3	4	4	4	4	4	1.25054e+08	1.45525e+08	1.01362e+08	1.88254e+08	1.62409e+08	1.94644e+08	1.97293e+08	2.38754e+08	1.93576e+08	2.89594e+08
High	Master Protein	P20060	Beta-hexosaminidase subunit beta OS=Mus musculus GN=Hexb PE=1 SV=2	0	23	8	31	8	1	9.32	2.71	3.69	10.76	3.54	8.66	11.35	14.23	8.58	12.42	3	1	2	4	1	3	4	5	4	4	3	1	2	4	1	3	4	4	4	4	6.19517e+06	6.22561e+06	4.39408e+06	3.51408e+06	5.27722e+06	1.04986e+07	9.01806e+06	8.38475e+06	8.60234e+06	6.31359e+06
High	Master Protein	Q80XN0	D-beta-hydroxybutyrate dehydrogenase, mitochondrial OS=Mus musculus GN=Bdh1 PE=1 SV=2	0	20	6	55	6	1	16.72	12.57	15.64	14.93	23.85	8.3	7.1	5.68	9.46	4	7	6	8	7	9	4	3	4	4	3	4	4	4	3	6	4	2	4	3	2	1.43289e+07	8.90764e+06	7.40562e+06	8.52295e+06	8.13714e+06	5.69148e+06	4.93994e+06	4.889e+06	3.88748e+06	5.79532e+06
High	Master Protein	E9PY39	Uncharacterized protein OS=Mus musculus GN=Gm20431 PE=3 SV=1	0	17	5	40	1	1	5.26	2.14		11.84	15.58	5.6	9.41	2.63	5.11	14.88	3	1		6	7	6	6	1	3	7	3	1		5	4	4	4	1	3	5	3.95619e+06	1.74514e+06	764333	1.77497e+06	1.71741e+06	1.92673e+06	1.3378e+06	1.15138e+06	503420	655852
High	Master Protein	P04919	Band 3 anion transport protein OS=Mus musculus GN=Slc4a1 PE=1 SV=1	0	9	6	25	6	1	2.59	2.11		3.46		11.76	2.3	5	12.49	14.66	2	2		2		5	2	2	5	5	2	2		2		5	2	2	5	5	3.57471e+06	4.32033e+06	2.7421e+06	3.34865e+06	3.86059e+06	6.54642e+06	4.40604e+06	3.30049e+06	3.14211e+06	4.75075e+06
High	Master Protein	P35282	Ras-related protein Rab-21 OS=Mus musculus GN=Rab21 PE=1 SV=4	0	22	4	28	4	1	11.96	5.39	8.36	6.31	9.55	10.45	2.61	9.51	11.04	17.7	4	2	3	2	2	3	1	3	3	5	3	2	3	2	1	2	1	2	2	2	8.85362e+06	5.78413e+06	4.89046e+06	5.52368e+06	6.30316e+06	8.24704e+06	6.2044e+06	6.23331e+06	6.88775e+06	8.86702e+06
High	Master Protein	Q8VEH3	ADP-ribosylation factor-like protein 8A OS=Mus musculus GN=Arl8a PE=1 SV=1	0	40	6	51	2	1	19.52	13.23	5.16	15.09	10.94	16	11.83	8.24	14.65	17.04	6	6	4	8	4	5	4	3	5	6	4	4	3	6	3	4	3	2	4	4	1.06984e+07	6.34516e+06	6.2852e+06	8.78117e+06	7.30566e+06	9.52326e+06	6.20676e+06	6.3177e+06	5.27984e+06	8.74258e+06
High	Master Protein	Q8JZU2	Tricarboxylate transport protein, mitochondrial OS=Mus musculus GN=Slc25a1 PE=1 SV=1	0	19	6	40	6	1	12.07	9.05	7.52	11.49	1.68	1.72	0	2.1	7.54	9	4	3	10	9	2	3	1	1	3	4	3	2	5	6	2	3	1	1	2	3	2.80435e+06	1.37305e+07	1.6946e+07	6.7024e+06	1.12489e+07	7.6365e+06	7.6879e+06	5.48623e+06	5.67368e+06	6.72955e+06
High	Master Protein	P62071	Ras-related protein R-Ras2 OS=Mus musculus GN=Rras2 PE=1 SV=1	0	36	6	28	6	1	10.37	2.85	10.91	18.71	19.83	5.06	2.54	5.63	2.3		3	1	4	6	8	2	1	2	1		3	1	3	4	5	2	1	2	1		3.02822e+07	2.20428e+07	1.75733e+07	1.41325e+07	1.73699e+07	6.01467e+06	3.60139e+06	4.75839e+06	6.28441e+06	6.39222e+06
High	Master Protein	Q60790	Ras GTPase-activating protein 3 OS=Mus musculus GN=Rasa3 PE=1 SV=2	0	14	9	19	9	1	0			0		5.62	8.32	8.05	7.57	10.38	1			1		2	4	4	2	5	1			1		2	4	4	2	5	1.62801e+06	1.62116e+06	2.3403e+06	2.25842e+06	2.50419e+06	7.5807e+06	6.3654e+06	6.73605e+06	7.83693e+06	9.02993e+06
High	Master Protein	Q07076	Annexin A7 OS=Mus musculus GN=Anxa7 PE=1 SV=2	0	17	7	38	7	1	13.9	8.78	10.9	11.64	4.52	8.26	7.49	3.44	7.5	12.9	5	4	4	5	3	4	3	2	4	4	2	3	2	4	3	4	3	2	4	3	9.58034e+06	1.24899e+07	1.15237e+07	1.36956e+07	1.20956e+07	1.11628e+07	1.08258e+07	1.03836e+07	1.08935e+07	1.44058e+07
High	Master Protein	Q61990	Poly(rC)-binding protein 2 OS=Mus musculus GN=Pcbp2 PE=1 SV=1	0	18	5	47	2	1	8.12	7.74	9.05	14.89	8.69	8.54	7.15	10.16	8.6	17.45	3	3	5	6	4	5	4	6	4	7	2	3	3	4	3	3	3	5	3	4	4.36098e+06	2.51693e+06	3.05542e+06	2.89503e+06	3.46991e+06	2.62419e+06	2.14465e+06	2.04442e+06	1.72976e+06	1.29668e+06
High	Master Protein	Q61151	Serine/threonine-protein phosphatase 2A 56 kDa regulatory subunit epsilon isoform OS=Mus musculus GN=Ppp2r5e PE=1 SV=3	0	22	9	32	6	1	6.65	4.48	6.68	10.99	5.82	2.46	2.22	0	7.08	2.59	6	3	3	4	3	5	1	1	4	2	5	3	3	4	3	4	1	1	4	2	1.04607e+07	5.54363e+06	5.27933e+06	5.85039e+06	5.72439e+06	5.37578e+06	5.03774e+06	4.18225e+06	3.33619e+06	5.22721e+06
High	Master Protein	Q3THS6	S-adenosylmethionine synthase isoform type-2 OS=Mus musculus GN=Mat2a PE=1 SV=2	0	29	9	27	9	1	8.44	2.91	8.3	9.26	15.02			6.28	7.37	8.03	3	1	3	4	6			2	3	5	3	1	3	4	5			2	3	5	1.19197e+07	6.6334e+06	5.86048e+06	5.91436e+06	6.07719e+06	8.25222e+06	6.3857e+06	5.34637e+06	4.16334e+06	4.96162e+06
High	Master Protein	P09103	Protein disulfide-isomerase OS=Mus musculus GN=P4hb PE=1 SV=2	0	24	9	33	9	1	0	2.09	0	3.99	10.73	6.19	3.62	0	8.27	6.21	3	2	1	5	6	5	1	2	4	4	3	2	1	5	6	5	1	2	4	4	4.52665e+06	2.80181e+06	2.72333e+06	1.88412e+06	4.01423e+06	2.84422e+06	1.96324e+06	1.37675e+06	2.49844e+06	1.575e+06
High	Master Protein	A2AQC3	Phospholipid-transporting ATPase OS=Mus musculus GN=Atp9a PE=1 SV=1	0	10	8	44	8	1	2.11		7.17	2.08	4.38	12.93	12.34	14.35	14.2	16.93	1		4	1	2	6	6	9	7	8	1		4	1	2	6	6	7	6	7	2.83873e+06	1.84011e+06	2.29432e+06	3.14587e+06	2.86103e+06	7.52516e+06	5.87352e+06	6.77391e+06	6.32704e+06	7.7284e+06
High	Master Protein	P99027	60S acidic ribosomal protein P2 OS=Mus musculus GN=Rplp2 PE=1 SV=3	0	71	5	14	5	1	5.33		3.8	5.7	9.57	3.26		2.99	9.93	3.11	2		1	2	3	1		1	3	1	2		1	2	2	1		1	3	1	1.03046e+07	5.26279e+06	5.54177e+06	4.79712e+06	5.70992e+06	5.3381e+06	5.775e+06	5.35408e+06	2.05943e+06	4.46349e+06
High	Master Protein	Q9CQA3	Succinate dehydrogenase [ubiquinone] iron-sulfur subunit, mitochondrial OS=Mus musculus GN=Sdhb PE=1 SV=1	0	35	10	57	10	1	16.17	9	13.68	8.5	5.75	10.88	2.76	11.01	9.48	11.68	8	4	7	5	4	7	1	8	4	9	6	4	7	5	4	6	1	6	3	7	1.88881e+07	1.53074e+07	1.50713e+07	1.19353e+07	1.33563e+07	1.3945e+07	1.08994e+07	1.55386e+07	1.9807e+07	1.29167e+07
High	Master Protein	Q9D2M8	Ubiquitin-conjugating enzyme E2 variant 2 OS=Mus musculus GN=Ube2v2 PE=1 SV=4	0	50	6	33	2	1	2.62			9.45	16.72	5.6	7.55	2.63	2.76	10.08	2			5	8	5	5	1	2	5	2			4	5	3	3	1	2	4	4.88161e+07	2.11641e+07	1.99056e+07	2.15752e+07	2.47416e+07	2.14344e+07	1.51811e+07	1.48339e+07	1.5938e+07	1.98406e+07
High	Master Protein	Q8K0S0	Phytanoyl-CoA hydroxylase-interacting protein OS=Mus musculus GN=Phyhip PE=1 SV=1	0	40	10	44	8	1	6.47	4.46	2.97	6.27	14.41	5.66	0	3	2.67	10.11	4	5	6	4	8	4	2	3	2	6	3	4	5	3	6	3	2	2	2	5	2.3964e+07	1.34212e+07	1.36408e+07	1.38629e+07	1.30365e+07	1.33487e+07	1.02882e+07	7.81809e+06	1.27717e+07	1.3119e+07
High	Master Protein	P21661	Neuroendocrine convertase 2 OS=Mus musculus GN=Pcsk2 PE=1 SV=1	0	13	7	26	7	1	9.08	10.31	2.03	4.99	6.09	6.08		4.64	2.57	11.33	3	4	1	3	2	3		3	2	5	2	3	1	3	2	3		3	2	4	8.43089e+06	6.38129e+06	6.18413e+06	7.42417e+06	7.63455e+06	6.40421e+06	4.14491e+06	6.43262e+06	5.3298e+06	6.14664e+06
High	Master Protein	Q9DCD0	6-phosphogluconate dehydrogenase, decarboxylating OS=Mus musculus GN=Pgd PE=1 SV=3	0	16	6	29	6	1	14.5	5.02	2.72	10.77	5.09	4.86		7.52	5.98	7.94	5	2	2	5	3	2		3	3	4	3	2	2	4	3	2		2	2	3	8.26511e+06	5.7064e+06	5.17661e+06	6.27348e+06	8.0819e+06	9.51156e+06	7.56593e+06	5.28129e+06	4.36529e+06	5.03414e+06
High	Master Protein	A0A075B5M7	Immunoglobulin kappa variable 5-39 OS=Mus musculus GN=Igkv5-39 PE=1 SV=7	0	47	3	25	3	1						8.97	14.08	23.28	12.54	17.87						3	4	8	4	6						2	2	3	2	3	284560		166756		174852	8.64828e+06	5.14254e+06	1.44812e+07	2.37602e+07	4.27775e+06
High	Master Protein	P84099	60S ribosomal protein L19 OS=Mus musculus GN=Rpl19 PE=1 SV=1	0	19	5	59	5	1	20.12	15.63	16.5	19.22	22.23	25.38	11.49	19.11	20.96	25.34	6	5	5	6	6	7	3	7	6	8	3	3	2	3	4	4	2	3	3	4	7.36081e+07	7.3909e+07	5.36603e+07	7.95875e+07	7.66476e+07	8.02854e+07	7.63284e+07	7.19512e+07	9.25731e+07	1.14207e+08
High	Master Protein	O70172	Phosphatidylinositol 5-phosphate 4-kinase type-2 alpha OS=Mus musculus GN=Pip4k2a PE=1 SV=1	0	20	6	46	3	1	11.6	8.46	10.67	5.74	7.18	10.4	14.89	9.61	20.97	18.35	5	4	4	2	2	4	5	5	7	8	4	4	3	1	1	3	3	5	4	5	1.19071e+06	1.30658e+06	1.54241e+06	2.58425e+06	1.79914e+06	2.85249e+06	2.64515e+06	2.15978e+06	1.73643e+06	2.45965e+06
High	Master Protein	Q91X97	Neurocalcin-delta OS=Mus musculus GN=Ncald PE=1 SV=4	0	23	4	40	1	1	13	5.47	2.19	8.26	2.08	13.21	5.25	16.42	14.96	20.03	5	3	2	3	1	4	2	6	7	7	3	2	2	2	1	3	2	3	3	4	979201	865848		238183	1.13404e+06	1.80861e+06	1.38107e+06	895356	682369	1.70052e+06
High	Master Protein	Q80TZ3	Putative tyrosine-protein phosphatase auxilin OS=Mus musculus GN=Dnajc6 PE=1 SV=2	0	14	7	41	7	1	18.73	8.97	7.24	4.13	11.54	7.05	4.66	7.28	7.52	6.32	6	4	6	2	4	4	3	4	5	3	6	4	5	2	3	4	3	4	5	3	1.35253e+07	7.4829e+06	7.67929e+06	5.77643e+06	7.67507e+06	7.85065e+06	6.69972e+06	6.36445e+06	5.68667e+06	6.32315e+06
High	Master Protein	A2AWI7	Endophilin-B2 OS=Mus musculus GN=Sh3glb2 PE=1 SV=1	0	30	8	39	8	1	16.27	7.56	2.25	10.81	12.08	13.3	4.78	7.82	15.46	8.61	6	3	1	5	4	5	2	4	6	3	5	3	1	5	3	4	2	4	6	3	9.02853e+06	6.64792e+06	9.9375e+06	6.88479e+06	1.08077e+07	1.02843e+07	7.97516e+06	8.9019e+06	1.17325e+07	1.00696e+07
High	Master Protein	Q9CPV4	Glyoxalase domain-containing protein 4 OS=Mus musculus GN=Glod4 PE=1 SV=1	0	33	6	42	6	1	14.06	9.52	6.29	7.99	13.97	12.28	10.86	15.54	13.98	18.86	4	3	3	3	5	5	3	5	4	7	3	3	3	3	4	4	3	3	3	6	8.87804e+06	5.275e+06	5.37162e+06	5.41948e+06	6.44315e+06	1.24731e+07	7.83956e+06	7.45963e+06	7.24363e+06	7.46678e+06
High	Master Protein	Q9CPU4	Microsomal glutathione S-transferase 3 OS=Mus musculus GN=Mgst3 PE=1 SV=1	0	48	4	47	4	1	11.64	7.99	2.54	10.52	24.08	10.34	4.01	10.88	4.21	20.27	5	2	1	5	11	3	3	5	3	9	2	1	1	2	2	2	1	2	1	2	2.98104e+06	474028	588381	2.68558e+06	1.19428e+06	2.37716e+06	906345	1.47931e+06	1.24644e+06	978729
High	Master Protein	Q91VM9	Inorganic pyrophosphatase 2, mitochondrial OS=Mus musculus GN=Ppa2 PE=1 SV=1	0	26	6	23	6	1	2.23	2.06	0	9.41	10.45	2.41	0	4.46	4.75	5.82	2	1	1	5	4	2	1	2	2	3	2	1	1	5	4	2	1	2	2	3	8.20935e+06	4.24287e+06	4.65307e+06	4.60134e+06	5.60533e+06	1.44551e+07	1.14048e+07	1.37412e+07	5.73898e+06	1.46837e+07
High	Master Protein	Q9DBF1	Alpha-aminoadipic semialdehyde dehydrogenase OS=Mus musculus GN=Aldh7a1 PE=1 SV=4	0	23	6	26	6	1	5.31		3.94	8.26	7.86	4.65	3.21	4.63	4.98	16.89	3		2	4	3	3	1	2	2	6	3		2	4	3	3	1	2	2	5	4.93607e+06	3.3627e+06	3.0622e+06	2.58466e+06	4135440	4.57103e+06	4.67879e+06	3.44557e+06	3.04159e+06	2.41662e+06
High	Master Protein	Q8VBZ3	Cleft lip and palate transmembrane protein 1 homolog OS=Mus musculus GN=Clptm1 PE=1 SV=1	0	21	8	17	8	1			0	0		6.67	2.24	5.53	13.95	10.59			1	1		4	1	2	4	4			1	1		4	1	2	4	4	2.31486e+06	3.06471e+06	2.48304e+06	2.00361e+06	2.75819e+06	4.34103e+06	4.43264e+06	4.11518e+06	5.48609e+06	4.65346e+06
High	Master Protein	Q60847	Collagen alpha-1(XII) chain OS=Mus musculus GN=Col12a1 PE=2 SV=3	0	5	10	18	10	1	2.65	2.44	2.61	2.39	5.36	2.42		2.29	5.45	5.97	1	3	1	1	2	2		1	3	4	1	3	1	1	2	2		1	3	4	3.32346e+06	1.66479e+06	1.53088e+06	2.59358e+06	1.77191e+06	3.17147e+06	2.6679e+06	2.23109e+06	1.82294e+06	3.57218e+06
High	Master Protein	Q8R3P0	Aspartoacylase OS=Mus musculus GN=Aspa PE=1 SV=2	0	29	7	23	7	1				5.22	5.13	11.16	1.63	10.09	12.63	16.59				2	2	4	1	4	5	5				2	2	4	1	3	5	5	3.31011e+06	2.73276e+06	2.4744e+06	1.51588e+06	2.1542e+06	8.29961e+06	6.77134e+06	5.79253e+06	3.71352e+06	5.51954e+06
High	Master Protein	Q3UHK6	Teneurin-4 OS=Mus musculus GN=Tenm4 PE=1 SV=2	0	6	11	30	10	1	5.56	2.18	3.91	13.09	4.17	4.54	2.37	6.22		11.91	2	3	4	6	2	2	2	3		6	2	3	4	6	2	2	2	3		6	3.11486e+06	4.33645e+06	3.66573e+06	3.07344e+06	4.54688e+06	3.88833e+06	3.18245e+06	3.56011e+06	4.11696e+06	3.74152e+06
High	Master Protein	Q9D023	Mitochondrial pyruvate carrier 2 OS=Mus musculus GN=Mpc2 PE=1 SV=1	0	47	6	60	6	1	11.96	19.01	14.81	16.08	21.54	7.94	5.57	10.11	10.03	19.68	5	8	8	6	9	4	4	4	4	8	3	4	3	3	6	3	3	3	4	4	3.19577e+07	1.23361e+07	1.6281e+07	1.86788e+07	1.43207e+07	1.30858e+07	1.12365e+07	1.18857e+07	7.90268e+06	9.16839e+06
High	Master Protein	P11881	Inositol 1,4,5-trisphosphate receptor type 1 OS=Mus musculus GN=Itpr1 PE=1 SV=2	0	5	8	16	8	1		2.24	4.39	4.02	2.58	0	0	1.8	8.97	0		1	2	3	2	1	1	1	4	1		1	2	3	2	1	1	1	4	1	3.09361e+06	2.35848e+06	2.17347e+06	1.44846e+06	1.72953e+06	2.0641e+06	2.85697e+06	2.01786e+06	2.41538e+06	1.81822e+06
High	Master Protein	P58774	Tropomyosin beta chain OS=Mus musculus GN=Tpm2 PE=1 SV=1	0	29	8	41	3	1	10.09	24.97	7.52	7.82	5.9	4.49	4.29	8.64	7.4	11.38	4	12	3	3	2	2	2	4	3	6	3	8	2	2	1	2	2	3	2	3	383984	277408	346490	5.72168e+06	562028	375468	641916	119561	348899	338223
High	Master Protein	Q99L43	Phosphatidate cytidylyltransferase 2 OS=Mus musculus GN=Cds2 PE=1 SV=1	0	16	4	29	4	1	8.54	7.89	8.45	5.72	0	9.22	0	8.72	8.51	11.76	3	3	3	2	1	3	1	4	4	5	3	3	3	2	1	3	1	4	4	4	1.50526e+06	1.83545e+06	2.13547e+06	2.39781e+06	2.62702e+06	3.34727e+06	3.21469e+06	3.29097e+06	2.33256e+06	3.7659e+06
High	Master Protein	Q8CDN6	Thioredoxin-like protein 1 OS=Mus musculus GN=Txnl1 PE=1 SV=3	0	29	6	44	6	1	5.52	4.93	1.82	15.28	17.78	7.98	4.65	9.57	6.76	18.79	2	4	2	7	5	4	2	6	5	7	2	4	2	5	3	4	2	6	4	5	1.16309e+07	5.86767e+06	5.49695e+06	5.96294e+06	5.94369e+06	7.47307e+06	5.0869e+06	5.01864e+06	7.50336e+06	6.42441e+06
High	Master Protein	Q8BHE3	Caytaxin OS=Mus musculus GN=Atcay PE=1 SV=1	0	23	6	26	6	1	6.52		2.93	9.67	9.3	8.93	6.27	8.36	3.15	8.18	3		1	5	4	3	2	3	1	4	3		1	5	4	2	2	3	1	4	7.32961e+06	3.97271e+06	2.86024e+06	2.48066e+06	3.10038e+06	2.96935e+06	2.22541e+06	2.70133e+06	3.07929e+06	3.3566e+06
High	Master Protein	Q3UGR5	Haloacid dehalogenase-like hydrolase domain-containing protein 2 OS=Mus musculus GN=Hdhd2 PE=1 SV=2	0	56	7	36	7	1	11.55	1.9	2.57	19.83	8.5	8.65	9.49	3.47	9.17	10.24	5	1	3	7	4	4	3	2	3	4	4	1	2	4	4	4	3	2	3	3	9.29424e+06	4.60511e+06	2.22941e+06	3.3284e+06	4.4399e+06	6.66716e+06	4.31081e+06	4.63896e+06	3.90425e+06	4.78598e+06
High	Master Protein	A0A1L1SR84	Protein turtle homolog B OS=Mus musculus GN=Igsf9b PE=1 SV=1	0	8	8	23	8	1						8.32	2.06	4.97	10.92	20.24						4	1	5	5	8						4	1	3	4	7	843875	1.15659e+06	346263	426732	715704	9.96103e+06	8.90466e+06	7.07809e+06	6.35141e+06	1.04301e+07
High	Master Protein	Q06890	Clusterin OS=Mus musculus GN=Clu PE=1 SV=1	0	17	7	31	7	1	5.19	2.18	2.28	4.8	13.09	9.88	6.79	7.86	4.57	14.72	3	2	2	2	4	3	4	3	2	6	3	2	2	2	4	3	4	3	2	6	1.43573e+07	1.13031e+07	8.38501e+06	1.01324e+07	1.29618e+07	1.62734e+07	1.22112e+07	1.67199e+07	2.18343e+07	2.1073e+07
High	Master Protein	Q52KI8	Serine/arginine repetitive matrix protein 1 OS=Mus musculus GN=Srrm1 PE=1 SV=2	0	9	5	25	5	1	2.45	3.66	3.86	5.45	5.18	8.91	9.22	14.32	9.38	12.96	1	2	2	2	2	3	3	4	3	3	1	2	2	2	2	3	3	4	3	2	2.11132e+06	3.84942e+06	2.75329e+06	5.00297e+06	3.77688e+06	9.47572e+06	5.11205e+06	9.41931e+06	1.01174e+07	9.69433e+06
High	Master Protein	P05977	Myosin light chain 1/3, skeletal muscle isoform OS=Mus musculus GN=Myl1 PE=1 SV=2	0	52	8	11	7	1	2.32	23.47				2.04					1	9				1					1	7				1					1.42726e+06	1.35712e+06	1.00358e+06	2.59398e+07	3.76786e+06	1.11742e+06	488012	638913	1.07152e+06	1.02987e+06
High	Master Protein	Q9WV55	Vesicle-associated membrane protein-associated protein A OS=Mus musculus GN=Vapa PE=1 SV=2	0	38	7	40	6	1	6.54	12.25	10.51	11.84	17.95	10.11	3.17	9.9	8.83	9.13	3	4	5	5	6	4	1	4	4	4	3	4	5	4	5	4	1	4	4	4	2.11663e+07	9.44617e+06	1.04474e+07	8.71664e+06	5532754	8.21731e+06	7.50407e+06	9.38044e+06	8.82019e+06	1.15375e+07
High	Master Protein	Q99KK7	Dipeptidyl peptidase 3 OS=Mus musculus GN=Dpp3 PE=1 SV=2	0	14	5	14	5	1	2.23			10.17	10.61	3.34		3.24	2.97	9.42	1			3	3	1		1	1	4	1			3	3	1		1	1	4	1.76694e+06	1.57521e+06	1.09119e+06	733181	1.54952e+06	1.62948e+06	1.07535e+06	826011	95936.5	958168
High	Master Protein	P55096	ATP-binding cassette sub-family D member 3 OS=Mus musculus GN=Abcd3 PE=1 SV=2	0	18	6	25	6	1	6.6	2.14	0	4.62		5.07	2.65	7.55	13.65	10.9	2	2	2	2		3	1	3	5	5	2	2	2	2		3	1	3	5	5	1.04545e+06	1.35385e+06	1.55605e+06	1.75683e+06	1.45208e+06	3.14799e+06	2.68655e+06	2.4975e+06	1.8782e+06	1.80046e+06
High	Master Protein	F8VQD7	Receptor-type tyrosine-protein phosphatase gamma OS=Mus musculus GN=Ptprg PE=1 SV=1	0	6	6	32	6	1	11.13	10.6	2.81	11.92	8.23	13.28	4.47	10.35	7.87	3.86	4	4	2	5	3	4	2	4	3	1	4	4	2	4	3	4	2	4	3	1	4.77604e+06	4.37762e+06	4.04749e+06	5.76861e+06	5.71898e+06	4.22391e+06	3.38623e+06	6.90762e+06	5.27435e+06	4.95508e+06
High	Master Protein	Q80XI4	Phosphatidylinositol 5-phosphate 4-kinase type-2 beta OS=Mus musculus GN=Pip4k2b PE=1 SV=1	0	20	6	43	3	1	9.13	8.33	9.99	11.71	9.3	11.45	17.21	9.02	15.13	15	4	3	4	4	3	4	6	4	5	6	3	3	3	3	2	3	4	4	2	4	1.26266e+07	9.65912e+06	6.7112e+06	6.33369e+06	6.35306e+06	7.34116e+06	6.01899e+06	7.86325e+06	8.2538e+06	5.97351e+06
High	Master Protein	Q9DCN2	NADH-cytochrome b5 reductase 3 OS=Mus musculus GN=Cyb5r3 PE=1 SV=3	0	40	8	27	8	1	7.07	2.03	0	2.16	8.98	4.93	3.41	8.29	12.67	7.9	3	1	1	1	3	4	1	3	6	4	3	1	1	1	3	3	1	3	6	4	1.11601e+07	7.01206e+06	7.25449e+06	7.50369e+06	6.33942e+06	1.00297e+07	9.5353e+06	1.03544e+07	5.76832e+06	9.84827e+06
High	Master Protein	P54775	26S protease regulatory subunit 6B OS=Mus musculus GN=Psmc4 PE=1 SV=2	0	22	6	20	6	1	9.83		0	2.74	8.8	6.59			2.05	10.38	4		2	2	5	2			1	4	4		2	2	5	2			1	3	2.30937e+06	1.59762e+06	1.80441e+06	1.71238e+06	1.94503e+06	2.20734e+06	1.46224e+06	1.95998e+06	649143	913937
High	Master Protein	P01665	Ig kappa chain V-III region PC 7043 OS=Mus musculus PE=1 SV=1	0	53	3	20	1	1						4.43	1.94	11.93	22.54	25.2						2	1	4	6	7						1	1	1	2	3						4.47182e+06	375571	148805
High	Master Protein	Q9CQW2	ADP-ribosylation factor-like protein 8B OS=Mus musculus GN=Arl8b PE=1 SV=1	0	32	5	52	1	1	19.52	13.23	2.65	14.39	13.04	18.12	11.83	8.24	14.65	18.88	6	6	3	7	5	6	4	3	5	7	4	4	2	5	4	5	3	2	4	5	5.12169e+06	2.44866e+06	2.07763e+06	2.15095e+06	2.06136e+06	2.35643e+06	1.95134e+06	2.48206e+06	2.64027e+06	2.90979e+06
High	Master Protein	A0A087WQE8	Kinesin-like protein KIF1A OS=Mus musculus GN=Kif1a PE=1 SV=1	0	8	11	27	11	1	7.27	1.75	6.29	3.54	7.2	4.02		3.85	1.83	7.09	3	1	3	3	3	2		3	4	5	3	1	3	3	3	2		3	4	5	4.44783e+06	3.50053e+06	2.92628e+06	1.4178e+06	3.84107e+06	4.62286e+06	2.22895e+07	3.21524e+06	3.27904e+06	2.28762e+06
High	Master Protein	A0JNY3	Gephyrin OS=Mus musculus GN=Gphn PE=1 SV=1	0	19	8	29	8	1	7.86	5.85	6.88	1.83	6.88	2.18	2.27	6.86	6.72	8.69	3	3	3	3	3	1	1	3	3	6	3	3	3	3	3	1	1	3	3	6	6.7231e+06	3.64279e+06	4.1004e+06	2.70483e+06	2.59698e+06	2.45277e+06	1.8617e+06	2.16447e+06	2.57981e+06	1.60666e+06
High	Master Protein	Q9CZW5	Mitochondrial import receptor subunit TOM70 OS=Mus musculus GN=Tomm70 PE=1 SV=2	0	22	10	34	10	1	3.57	8.19	6.2	8.42	12.6	8.21	5.5	7.8	8.37	4.95	2	5	5	3	5	3	2	3	3	3	2	4	5	3	5	3	2	3	3	3	2.03153e+07	9.35987e+06	1.66315e+07	2.00014e+07	1.07525e+07	1.11018e+07	2.88593e+07	1.00679e+07	1.65498e+07	1.09162e+07
High	Master Protein	Q9WUM3	Coronin-1B OS=Mus musculus GN=Coro1b PE=1 SV=1	0	17	7	27	7	1	10.99	3.04	5.38	9.52	9.46	5.44	1.94	5.04	1.93	13.99	4	1	2	3	3	2	2	3	1	6	3	1	2	2	2	2	2	3	1	6	8.6909e+06	7.64399e+06	7.75748e+06	7.59579e+06	9.89202e+06	1.09278e+07	7.53007e+06	8.10258e+06	9.21801e+06	1.11194e+07
High	Master Protein	P21460	Cystatin-C OS=Mus musculus GN=Cst3 PE=1 SV=2	0	33	4	19	4	1	2.63	0	2.53	2.86	5.97	5.79	9.53	7.92	1.96	2.62	1	1	1	1	3	3	3	3	1	2	1	1	1	1	3	3	3	3	1	2	1.51934e+07	7.8912e+06	5.40569e+06	4.76005e+06	6.56409e+06	8.69183e+06	5.4022e+06	5.64463e+06	7.29531e+06	9.52013e+06
High	Master Protein	Q04750	DNA topoisomerase 1 OS=Mus musculus GN=Top1 PE=1 SV=2	0	15	9	27	9	1		4.28		2.48	9.12	7.41	2.94	7.64	6.69	17.27		2		1	3	3	1	5	3	9		2		1	3	3	1	4	3	7	5.09092e+06	3.41681e+06	2.71067e+06	3.54673e+06	1.81002e+06	9.08885e+06	5.0579e+06	8.25411e+06	4.83537e+06	6.35546e+06
High	Master Protein	Q9Z2Y3	Homer protein homolog 1 OS=Mus musculus GN=Homer1 PE=1 SV=2	0	20	7	21	7	1	7.37	2.07	10.39	2.22	6.03	0		6.89	4.57	3.16	3	1	5	1	2	1		5	2	1	2	1	4	1	1	1		5	2	1	5.27102e+06	2.76247e+06	8.27561e+06	2.51193e+06	8.59076e+06	2.73847e+06	4.27516e+06	3.73624e+06	7.02315e+06	5.5128e+06
High	Master Protein	P08414	Calcium/calmodulin-dependent protein kinase type IV OS=Mus musculus GN=Camk4 PE=1 SV=2	0	16	6	31	6	1	13.12	4.78	5.34	15.94	18.09	6.71	1.92	6.69	7.74	6.01	4	3	2	6	7	2	1	2	2	2	4	3	2	6	5	2	1	2	2	2	1.12404e+07	8.09453e+06	5.61655e+06	6.32929e+06	7.69977e+06	3.36827e+07	2.19118e+07	1.85626e+07	2.18336e+07	1.30444e+07
High	Master Protein	Q9EPN1	Neurobeachin OS=Mus musculus GN=Nbea PE=1 SV=1	0	5	8	25	8	1	7.1	3.96	6.89	4.86	10.63	0	3.4	5.73	6.86	9.25	2	2	2	3	6	1	1	2	2	4	2	2	2	3	5	1	1	2	2	3	3.56735e+06	1.60348e+06	1.86285e+06	1.2793e+06	1.91371e+06	1.63073e+06	833000	1.15872e+06	1.31121e+06	1.37341e+06
High	Master Protein	Q9CY64	Biliverdin reductase A OS=Mus musculus GN=Blvra PE=1 SV=1	0	29	7	31	7	1	10.31	5.17	3.12	3.72	15.88	2.68	3.74	1.8	6.96	13.06	5	2	1	2	6	2	2	2	3	6	5	2	1	2	6	2	2	2	3	5	9.0371e+06	5.25281e+06	3.51487e+06	5.38135e+06	5.71608e+06	5.88893e+06	4.38976e+06	4.66442e+06	5.81396e+06	6.02445e+06
High	Master Protein	Q2VIS4	Filaggrin-2 OS=Mus musculus GN=Flg2 PE=1 SV=2	0	1	2	57	2	1	28.22	38.58	35.27	9.98	18.7	15.32	10.44		18.23	11.25	8	14	10	3	6	4	3		5	4	1	2	2	1	1	1	1		2	1	9.55695e+06	3.76513e+06	1.3156e+07	2.23623e+07	9.24964e+06	4.00632e+06	8.71487e+06	5.42868e+06	3.69671e+06	5.88967e+06
High	Master Protein	A0A1D5RM85	60S ribosomal protein L18a (Fragment) OS=Mus musculus GN=Rpl18a PE=1 SV=1	0	29	6	67	6	1	16.85	18.72	9.92	10.73	19.1	22.37	9.39	25.7	15.55	21.95	6	7	5	5	7	8	4	10	8	7	4	4	4	4	5	6	4	6	5	4	2.12936e+07	1.43886e+07	1.10822e+07	1.64872e+07	1.16123e+07	2.08599e+07	1.48426e+07	1.99739e+07	1.50517e+07	2.56574e+07
High	Master Protein	P49586	Choline-phosphate cytidylyltransferase A OS=Mus musculus GN=Pcyt1a PE=1 SV=1	0	23	5	29	5	1	6.68	8.52	13.41	8.93	16.73	7.23		10.37	8.8	12.77	2	3	5	3	4	2		3	3	4	2	3	5	3	4	2		3	3	4	6.62067e+06	5.13609e+06	4.01191e+06	5.50264e+06	4.9781e+06	6.5048e+06	5.36167e+06	5.34758e+06	920065	4.43546e+06
High	Master Protein	Q91VC9	Growth hormone-inducible transmembrane protein OS=Mus musculus GN=Ghitm PE=1 SV=1	0	16	4	26	4	1	12.83	4.3	14.83	9.3		2.03	2	4.57	2.52	6.91	5	2	6	5		1	1	2	1	3	4	2	4	3		1	1	2	1	3	4.66908e+06	1.64745e+07	2.02419e+07	8.63916e+06	1.76087e+07	1.32262e+07	1.42451e+07	1.09591e+07	1.36049e+07	1.22747e+07
High	Master Protein	P70333	Heterogeneous nuclear ribonucleoprotein H2 OS=Mus musculus GN=Hnrnph2 PE=1 SV=1	0	15	5	43	1	1	11.48	7.03	15.74	6.35	19.43	10.73	6.88	10.68	7.6	13.19	4	5	8	2	7	4	2	4	2	5	3	3	4	2	4	4	2	4	2	3
High	Master Protein	P52503	NADH dehydrogenase [ubiquinone] iron-sulfur protein 6, mitochondrial OS=Mus musculus GN=Ndufs6 PE=1 SV=2	0	30	3	20	3	1	5.56	9.98	2.89	11.45	18.33	7.06	3.26	3.9	11.36	5.65	1	3	1	3	4	2	1	1	3	1	1	3	1	3	3	2	1	1	3	1	9.56858e+06	6.49323e+06	8.62803e+06	5.44479e+06	6.63927e+06	6.85984e+06	6.34906e+06	5.06355e+06	5.76689e+06	4.37537e+06
High	Master Protein	P26350	Prothymosin alpha OS=Mus musculus GN=Ptma PE=1 SV=2	0	14	3	26	3	1	10.63	11.32	9.27	9.27	7.24	10.28	8.21	15.99	11.03	10.62	3	3	2	2	2	3	2	4	3	2	3	3	2	2	2	3	2	3	3	2	2.08872e+06	3.97974e+06	2.3712e+06	3.74577e+06	3.99045e+06	4.46864e+06	3.26708e+06	5.34692e+06	2.68278e+06	3.29899e+06
High	Master Protein	P18572	Basigin OS=Mus musculus GN=Bsg PE=1 SV=2	0	16	6	19	6	1	2.11	2.65	10.94	6.86	2.91	6.95	1.91	6.29	3.08	10.83	1	1	4	3	1	2	1	2	1	3	1	1	4	3	1	2	1	2	1	3	1.42402e+07	8.79201e+06	1.20611e+07	9.84493e+06	1.06433e+07	6.16387e+06	7.68506e+06	8.36304e+06	9.71888e+06	1.0435e+07
High	Master Protein	A0A1B0GRU0	Vesicular glutamate transporter 1 OS=Mus musculus GN=Slc17a7 PE=1 SV=1	0	13	6	37	5	1	12.46	6.65	10.38	4	7.71	10.37	3.62	3.47	11.16	17.08	5	5	6	1	2	3	3	1	4	7	4	5	4	1	2	2	3	1	4	5	3.50908e+08	1.61736e+08	3.39167e+08	6.10917e+08	1.68869e+08	6.13693e+07	1.63827e+08	7.4119e+07	1.70093e+08	1.05754e+08
High	Master Protein	P62743	AP-2 complex subunit sigma OS=Mus musculus GN=Ap2s1 PE=1 SV=1	0	30	5	32	5	1	5.41	3.54	5.28	3.33	11.52	10.82	7.39	0	2.17	7.96	3	2	3	3	4	7	3	1	2	4	2	1	2	2	4	5	3	1	2	3	2.59414e+07	1.40223e+07	1.55599e+07	1.39908e+07	1.31128e+07	1.53648e+07	1.57521e+07	1.45067e+07	1.68858e+07	2.11159e+07
High	Master Protein	A0A0R4IZY0	Thimet oligopeptidase OS=Mus musculus GN=Thop1 PE=1 SV=1	0	10	5	18	5	1	8.34	2.71	5.22	6.4	6.61	0	2.14	3.4	2.58	8.88	3	1	2	2	2	1	1	2	1	3	3	1	2	2	2	1	1	2	1	2	3.37317e+06	1.5553e+06	1.39993e+06	1.45425e+06	1.97506e+06	2.45194e+06	1.79831e+06	1.88504e+06	1.84263e+06	1.49824e+06
High	Master Protein	E9Q8P8	Protein FAM131B OS=Mus musculus GN=Fam131b PE=1 SV=1	0	17	5	28	5	1	6.61	6.92	7.11	6.78	6.65	11.48	6.5	7.31	6.99	10.25	2	2	3	2	3	4	2	4	3	3	2	1	2	2	2	3	1	3	2	2	9.06191e+06	4.10139e+06	5.31612e+06	4.6599e+06	5.15768e+06	4.68698e+06	4.33416e+06	7.55895e+06	7.63742e+06	9.54411e+06
High	Master Protein	Q9D8N0	Elongation factor 1-gamma OS=Mus musculus GN=Eef1g PE=1 SV=3	0	27	7	23	7	1	5.91	8.06	7.5	5.22	13.57	4.53		2.38	2.44	10.26	2	3	4	2	4	2		2	1	3	2	2	4	2	3	2		1	1	3	1.21436e+07	5.78681e+06	6.08521e+06	6.18743e+06	5.53107e+06	6.26654e+06	4.51984e+06	3.41511e+06	4.40832e+06	4.01256e+06
High	Master Protein	Q3UH60	Disco-interacting protein 2 homolog B OS=Mus musculus GN=Dip2b PE=1 SV=1	0	7	8	19	8	1	5.87	0	1.79	5.16	2.32	12.41		0	5.61	3.91	2	1	3	2	1	5		1	3	1	2	1	3	2	1	5		1	3	1	1.74441e+06	1.70369e+06	1.78993e+06	2.4616e+06	2.60815e+06	4.30901e+06	5.41879e+06	3.9243e+06	5.32281e+06	5.62096e+06
High	Master Protein	Q9CRB8	Mitochondrial fission process protein 1 OS=Mus musculus GN=Mtfp1 PE=1 SV=1	0	33	6	57	6	1	11.39	7.93	22.84	26.9	14.41	12.51	11.57	16.2	11.16	14.82	4	4	9	9	5	5	5	6	4	6	4	3	5	6	3	5	5	5	4	5	1.52238e+07	2.94843e+07	3.61829e+07	2.07487e+07	3.55397e+07	2.691e+07	2.80837e+07	2.35398e+07	2.53408e+07	2.0691e+07
High	Master Protein	Q80UG2	Plexin-A4 OS=Mus musculus GN=Plxna4 PE=1 SV=3	0	5	6	28	5	1	6.45	6.26	9.61	16.25	6.17	6.56	5.08	11.32	3.47	5.72	2	2	3	7	3	2	2	4	1	2	2	2	3	6	3	2	2	4	1	2	4.50042e+06	4.14766e+06	3.83065e+06	3.00869e+06	3.67322e+06	3.43378e+06	2.95305e+06	3.90654e+06	3.1219e+06	3.92734e+06
High	Master Protein	Q9Z2D6	Methyl-CpG-binding protein 2 OS=Mus musculus GN=Mecp2 PE=1 SV=1	0	20	7	28	7	1	8.25	2.17	3.83	8.66	9.06	6.14	4.29	9.47	5.34	11.81	2	1	2	4	5	2	1	4	2	5	2	1	2	4	4	2	1	4	2	5	4.81349e+06	2.7012e+06	2.46157e+06	2.80332e+06	2.99567e+06	3.11472e+06	2.04949e+06	2.93562e+06	2.54262e+06	3.5553e+06
High	Master Protein	Q9QUR7	Peptidyl-prolyl cis-trans isomerase NIMA-interacting 1 OS=Mus musculus GN=Pin1 PE=1 SV=1	0	42	4	27	4	1	11.9	11.82	9.92	8.62	15.12	12.19	2.72	9.33	6.8	5.91	3	5	3	2	4	3	1	2	2	2	2	4	2	2	3	2	1	2	2	2	7.73265e+06	2.63053e+06	1.79127e+06	2.92695e+06	2.21095e+06	2.66867e+06	1.77473e+06	2.2317e+06	719122	2.12418e+06
High	Master Protein	Q8R570	Synaptosomal-associated protein 47 OS=Mus musculus GN=Snap47 PE=1 SV=1	0	25	6	32	6	1	10	4.6	3.83	7.54	5.06	7.73	2.38	2.69	6.98	11.93	5	2	3	4	2	4	1	3	4	4	4	2	3	4	2	4	1	3	4	4	7.85175e+06	5.7055e+06	4.07773e+06	5.36667e+06	5.71129e+06	5.0199e+06	4.12453e+06	4.98474e+06	7.01254e+06	7.23075e+06
High	Master Protein	Q9CQZ5	NADH dehydrogenase [ubiquinone] 1 alpha subcomplex subunit 6 OS=Mus musculus GN=Ndufa6 PE=1 SV=1	0	51	6	39	6	1	5.42	6.83	8.99	11.22	20.61	14.52	10.56	9.44	9.45	8.87	3	3	4	4	8	5	3	3	3	3	2	2	3	3	6	3	3	3	3	2	3.07614e+07	1.33418e+07	1.4155e+07	1.68515e+07	1.47308e+07	1.84039e+07	1.1943e+07	1.52744e+07	2.10981e+07	2.29346e+07
High	Master Protein	P49615	Cyclin-dependent-like kinase 5 OS=Mus musculus GN=Cdk5 PE=1 SV=1	0	34	8	60	7	1	10.25	10.29	1.97	14.34	13.34	9.73	4.82	10.19	11.68	13.63	5	7	5	8	5	5	3	7	7	8	5	5	4	7	5	4	3	5	5	5	1.15379e+07	6.50788e+06	7.38379e+06	1.26417e+07	6.89947e+06	7.66085e+06	9.09799e+06	8.30637e+06	4.94427e+06	8.50167e+06
High	Master Protein	P01029	Complement C4-B OS=Mus musculus GN=C4b PE=1 SV=3	0	8	7	15	7	1						6.38	2.37	5.59	8.28	13.65						3	1	2	4	5						3	1	2	3	4	1.04881e+07					5.062e+06	3.09295e+06	3.17509e+06	2.66005e+06	2.43337e+06
High	Master Protein	Q8CIN4	Serine/threonine-protein kinase PAK 2 OS=Mus musculus GN=Pak2 PE=1 SV=1	0	23	7	23	3	1	7.43	2.49	0	2.22	3.58	3.12	2.77	4.12	6.59	6.86	3	2	1	2	1	1	1	3	4	5	3	2	1	2	1	1	1	3	4	5	1.91253e+06	1.28867e+06	878278	731456	805160	1.54996e+06	1.09916e+06	1.26138e+06	382807	628971
High	Master Protein	P61028	Ras-related protein Rab-8B OS=Mus musculus GN=Rab8b PE=1 SV=1	0	34	7	136	2	1	35.9	29.73	36.09	38.25	51.44	33.52	17.6	25.24	29.75	32.53	14	11	15	16	20	15	8	11	12	14	4	3	3	4	5	5	4	6	5	5	2.00602e+06	509031	522026			717673	532743	736585	610140	688452
High	Master Protein	Q9CR61	NADH dehydrogenase [ubiquinone] 1 beta subcomplex subunit 7 OS=Mus musculus GN=Ndufb7 PE=1 SV=3	0	52	6	51	6	1	13.04	2.03	12.12	14.54	9.56	7.03	1.94	6.31	14	15.47	6	3	7	7	4	4	2	3	7	8	4	2	4	4	4	3	1	2	5	5	6.47265e+06	7.05185e+06	9.07555e+06	4.74478e+06	7.88466e+06	6.64888e+06	7.80866e+06	6.67595e+06	5.90566e+06	6.30093e+06
High	Master Protein	P29758	Ornithine aminotransferase, mitochondrial OS=Mus musculus GN=Oat PE=1 SV=1	0	15	6	14	6	1	0		1.71	4.72	8.67	2.34				7.88	1		1	3	5	1				3	1		1	3	5	1				3	6.80259e+06	2.94e+06	3.39669e+06	1.41621e+06	1.81521e+06	4.73082e+06	2.86554e+06	2.71643e+06	3.58163e+06	3.49823e+06
High	Master Protein	P20108	Thioredoxin-dependent peroxide reductase, mitochondrial OS=Mus musculus GN=Prdx3 PE=1 SV=1	0	33	6	20	6	1	2.84		2.69	2.74	14.08	11.58	4.52	7.29	4.17	3.14	1		1	1	5	4	2	3	2	1	1		1	1	4	3	2	2	2	1	3.03964e+07	1.1146e+07	1.31353e+07	1.46924e+07	1.55646e+07	1.66922e+07	1.29364e+07	1.33142e+07	1.45609e+07	1.39914e+07
High	Master Protein	P54823	Probable ATP-dependent RNA helicase DDX6 OS=Mus musculus GN=Ddx6 PE=1 SV=1	0	23	8	25	8	1	4.19	3.48	3.35	4.77	9.43	5.53	2.63		8.23	3.93	1	1	3	3	5	3	2		4	3	1	1	3	3	4	3	2		4	3	1.17527e+07	6.65193e+06	6.41452e+06	6.62547e+06	6.78856e+06	7.85665e+06	8.04273e+06	7.20288e+06	4.91657e+06	7.10965e+06
High	Master Protein	Q91WS0	CDGSH iron-sulfur domain-containing protein 1 OS=Mus musculus GN=Cisd1 PE=1 SV=1	0	44	4	51	4	1	26.56	12.93	25.16	20.93	24.5	14.23	4.04	8.96	14.21	13.34	7	4	8	6	9	5	1	3	4	4	3	3	3	3	4	3	1	3	3	3	1.98944e+07	1.46027e+07	1.76243e+07	1.56882e+07	1.77545e+07	1.84384e+07	1.41546e+07	1.10877e+07	1.2966e+07	1.86206e+07
High	Master Protein	Q8BGH2	Sorting and assembly machinery component 50 homolog OS=Mus musculus GN=Samm50 PE=1 SV=1	0	20	6	19	6	1	10.68	2.66	7.65	2.01	8.37	0		2.4	2.74	0	4	1	3	1	3	1		3	2	1	4	1	3	1	3	1		3	2	1	7.24e+06	1.86111e+06	2.80263e+06	2.29319e+06	2.63952e+06	794602	711090	1.05404e+06	2.99806e+06	2.55036e+06
High	Master Protein	P14115	60S ribosomal protein L27a OS=Mus musculus GN=Rpl27a PE=1 SV=5	0	31	6	72	6	1	26.75	19.64	14.41	16.61	10.85	28.66	17.35	24.41	18.07	25.65	9	7	5	6	4	10	6	9	6	10	5	5	4	5	3	5	4	5	4	6	3.21137e+07	2.4002e+07	1.83028e+07	2.59181e+07	2.39392e+07	5.36987e+07	4.16036e+07	4.86454e+07	4.00825e+07	6.9285e+07
High	Master Protein	P45376	Aldose reductase OS=Mus musculus GN=Akr1b1 PE=1 SV=3	0	29	7	32	6	1	9.78	3.6	5.36	10.71	11.51	4.03	6.88	2.25	11.72	12.63	3	2	2	3	6	2	4	1	4	5	3	2	2	3	5	2	4	1	3	4	2.99464e+07	1.33934e+07	1.09891e+07	1.5164e+07	1.6396e+07	2.55168e+07	1.71774e+07	1.70786e+07	2.12024e+07	1.79544e+07
High	Master Protein	Q68FL4	Putative adenosylhomocysteinase 3 OS=Mus musculus GN=Ahcyl2 PE=1 SV=1	0	15	8	31	2	1	14.12	6.33	2.1	4.62	10.67	6.12	8.43	4.55	5.56	8.6	5	2	1	3	4	4	3	4	2	3	4	1	1	2	3	3	2	4	2	2	2.18384e+06	815421	820820	909512	934894	1.17254e+06	941612	867795	1.34534e+06	1.377e+06
High	Master Protein	Q8BJD1	Inter-alpha-trypsin inhibitor heavy chain H5 OS=Mus musculus GN=Itih5 PE=1 SV=1	0	10	7	22	7	1	8.77	12.85	4.15	3.9	8.2	2.57		3.08	3.07	4.75	3	6	2	2	4	1		1	1	2	3	6	2	2	3	1		1	1	2	6.34058e+06	2.95627e+06	1.86957e+06	4.47021e+06	3.06716e+06	2.75466e+06	2.22655e+06	2.21174e+06	2.80779e+06	2.6536e+06
High	Master Protein	G3X9G2	Misshapen-like kinase 1 OS=Mus musculus GN=Mink1 PE=1 SV=1	0	6	7	27	3	1	11.8	5.15	6.24	2.43	11.47	2.83	4.02	6.63	4.73	10.2	5	3	2	1	5	1	2	3	2	3	5	3	2	1	4	1	2	3	2	3	4.48331e+06	4.03045e+06	3.40567e+06	2.95718e+06	3.03937e+06	3.29695e+06	2.02198e+06	2.99385e+06	3.51149e+06	2.80106e+06
High	Master Protein	O08917	Flotillin-1 OS=Mus musculus GN=Flot1 PE=1 SV=1	0	18	6	38	6	1	14.42	11.81	14.72	6.5	13.57	13.34	7.67	4.53	8.28	6.12	5	4	6	2	5	5	3	3	3	2	4	4	5	2	5	5	3	3	3	2	1.00657e+07	6.16135e+06	6.42017e+06	5.69764e+06	6.85295e+06	7.067e+06	5.19713e+06	5.45171e+06	6.21492e+06	6.5175e+06
High	Master Protein	Q99LR1	Monoacylglycerol lipase ABHD12 OS=Mus musculus GN=Abhd12 PE=1 SV=2	0	24	8	43	8	1	0	2.43	1.95	4.85	0	16.69	10.19	11.82	13.32	18.76	1	2	3	3	1	8	5	6	6	8	1	2	3	3	1	6	4	5	6	6	2.51928e+06	2.20096e+06	2.09426e+06	2.33167e+06	1.98454e+06	6.53928e+06	3.97769e+06	3.99635e+06	4.4437e+06	5.89634e+06
High	Master Protein	B1AX58	Plastin-3 OS=Mus musculus GN=Pls3 PE=1 SV=1	0	15	8	23	6	1	7.98	1.84	0	5.34	3.18	5.23	1.87	6.47	9.45	10.9	3	1	1	2	1	3	1	3	4	4	3	1	1	2	1	3	1	3	4	4	8.6782e+06	6.79607e+06	4.78642e+06	6.9667e+06	7.76182e+06	7.58745e+06	8.74096e+06	8.8613e+06	7.8958e+06	8.45349e+06
High	Master Protein	Q7M6Y3	Phosphatidylinositol-binding clathrin assembly protein OS=Mus musculus GN=Picalm PE=1 SV=1	0	13	6	44	5	1	11.18	13.69	14.47	11.47	20.3	12.81	7.98	14.39	8.94	13.9	4	4	6	5	9	3	2	5	2	4	4	3	4	2	3	2	2	4	2	3	5.18314e+06	3.38726e+06	5.87054e+06	6.71065e+06	4.81771e+06	5.04749e+06	3.82892e+06	4.5562e+06	5.31408e+06	5.44937e+06
High	Master Protein	G3UZJ2	Microtubule-associated protein (Fragment) OS=Mus musculus GN=Map2 PE=1 SV=8	0	47	9	40	1	1	11.21	10.26	7.98	8.17	22.75	9.99	4.9	4.37	7.3	13.16	4	4	3	4	9	4	2	2	3	5	3	3	3	4	7	3	2	1	2	3	2.11222e+06	1.26989e+06	610564	394257	698811	569277	344760	513595		355783
High	Master Protein	Q6WIZ7	Amine oxidase OS=Mus musculus GN=Svs1 PE=2 SV=1	0	15	9	12	9	1						0	23.44									1	11									1	9				307024	127408			106797			161074	2.97402e+07	2.6762e+06
High	Master Protein	Q9R1V7	Disintegrin and metalloproteinase domain-containing protein 23 OS=Mus musculus GN=Adam23 PE=1 SV=1	0	13	7	17	7	1	5.76	2.18		1.62	1.68	6.59	2.61	5.39	8.54	2.86	2	1		1	1	3	1	3	4	1	2	1		1	1	3	1	3	4	1	2.23126e+06	2.56386e+06	2.27036e+06	2.34174e+06	1.66157e+06	2.50491e+06	1.76113e+06	1.97959e+06	1.34335e+06	2.53116e+06
High	Master Protein	Q08EB5	CLIP-associating protein 2 OS=Mus musculus GN=Clasp2 PE=1 SV=1	0	10	9	30	9	1	11.16	5.56	0	4.28	4.63	2.4		4.21	6.39	7.53	5	3	2	2	2	3		5	3	5	5	3	2	2	2	3		5	3	5	7.16321e+06	1.57931e+07	2.09723e+07	1.81591e+07	1.74596e+07	2.59358e+07	2.20686e+07	2.55285e+07	1.66031e+07	1.75556e+07
High	Master Protein	Q8BH66	Atlastin-1 OS=Mus musculus GN=Atl1 PE=1 SV=1	0	22	9	28	9	1	8.03	4.35	7.79	7.3	11.82	2.05	4.61	2.05		4.67	4	2	5	5	5	2	2	1		2	4	2	5	5	5	2	2	1		2	1.22646e+07	5.95016e+06	7.42776e+06	7.29597e+06	7.28681e+06	7.08894e+06	5.71571e+06	3.10184e+06	6.52844e+06	4.85804e+06
High	Master Protein	Q9QXK3	Coatomer subunit gamma-2 OS=Mus musculus GN=Copg2 PE=1 SV=1	0	16	9	21	9	1	2.93			2.27	0	3.55	2.82	2.04	3.53	6.93	4			1	2	3	1	1	4	5	4			1	2	3	1	1	4	5	3.47396e+06	2.14901e+06	2.1249e+06	1.34527e+06	1.84363e+06	4.62944e+06	3.14888e+06	2.46454e+06	1.91843e+06	1.82712e+06
High	Master Protein	Q9JMG7	Hepatoma-derived growth factor-related protein 3 OS=Mus musculus GN=Hdgfrp3 PE=1 SV=2	0	28	5	18	5	1	5.43	2.04		4.55	15.98	6.15	3.39	4.87	2.58	7.1	2	1		2	5	2	1	2	1	2	2	1		2	4	2	1	2	1	2	1.10383e+07	4.84883e+06	5.46771e+06	5.51355e+06	6.84291e+06	9.20266e+06	5.71707e+06	4.88756e+06	5.05717e+06	5.75259e+06
High	Master Protein	O35682	Myeloid-associated differentiation marker OS=Mus musculus GN=Myadm PE=1 SV=2	0	18	4	22	4	1	1.99	1.83	1.69	1.94	2.02	9.63	4.67	7.44	14.79	6.73	1	1	1	1	1	3	1	4	5	4	1	1	1	1	1	3	1	3	4	3	3.8524e+06	4.62814e+06	6.04497e+06	5.02539e+06	3.72138e+06	1.09845e+07	1.07181e+07	1.201e+07	1.04794e+07	1.39372e+07
High	Master Protein	Q9CZS1	Aldehyde dehydrogenase X, mitochondrial OS=Mus musculus GN=Aldh1b1 PE=1 SV=1	0	25	6	12	6	1	5.36	2.77	2.61		13.7	3.81				2.83	2	1	1		5	1				2	2	1	1		5	1				2	4.15167e+06	1.95897e+06	2.5903e+06	2.86612e+06	2.73471e+06	1.6561e+06	885273	822608	885288	1.60043e+06
High	Master Protein	P15116	Cadherin-2 OS=Mus musculus GN=Cdh2 PE=1 SV=2	0	16	6	22	6	1	5.98	2.63	5.69	5.42	1.83	4.11	3.28	5.33	5.19	11.75	3	1	3	2	1	2	1	4	2	3	3	1	3	2	1	2	1	4	2	3	2.81209e+06	1.92838e+06	1.74534e+06	1.19059e+06	1.7499e+06	1.92082e+06	1.21312e+06	1.51646e+06	1.38795e+06	956735
High	Master Protein	Q9QZB1	Regulator of G-protein signaling 20 OS=Mus musculus GN=Rgs20 PE=1 SV=1	0	33	6	41	5	1	8.84	7.18	11.31	10.26	3.22	8.57	9.04	10.36	10.62	14.96	3	4	5	4	1	4	4	5	5	6	2	3	4	3	1	3	2	4	4	6	9.06122e+06	5.48046e+06	5.75823e+06	9.64755e+06	7.21519e+06	1.22022e+07	9.80108e+06	1.32501e+07	1.16742e+07	1.11879e+07
High	Master Protein	Q8K2C9	Very-long-chain (3R)-3-hydroxyacyl-CoA dehydratase 3 OS=Mus musculus GN=Hacd3 PE=1 SV=2	0	19	5	46	5	1	9.85	6.21	10.54	7.44	10.28	11.88	9.6	0	11.05	14.54	5	4	5	4	3	6	4	4	5	6	3	3	3	3	2	4	2	3	3	4	5.28532e+06	3.5573e+06	3.6325e+06	4.31161e+06	3.86872e+06	4.79093e+06	3.7714e+06	4.12908e+06	3.21395e+06	4.5419e+06
High	Master Protein	Q9CQI6	Coactosin-like protein OS=Mus musculus GN=Cotl1 PE=1 SV=3	0	49	6	49	6	1	11.3	5.59	7.74	17.13	20.97	11.79	12.67	8.07	10.11	9.24	4	3	6	6	8	6	5	4	4	3	2	2	4	4	4	4	3	2	3	2	4.165e+07	2.07499e+07	1.94418e+07	2.10693e+07	1.92939e+07	2.22206e+07	1.7642e+07	1.56887e+07	2.25208e+07	1.72741e+07
High	Master Protein	O70456	14-3-3 protein sigma OS=Mus musculus GN=Sfn PE=1 SV=2	0	26	6	183	3	1	50.18	33.01	41.28	40.92	70.49	35.38	31.06	35.14	40.2	38.99	20	14	18	17	35	15	14	14	19	17	3	3	3	3	3	3	3	3	6	3	1.60205e+06		759179	1.10512e+06		1.11125e+06	7.36713e+06			1.91778e+06
High	Master Protein	P48318	Glutamate decarboxylase 1 OS=Mus musculus GN=Gad1 PE=1 SV=2	0	13	6	22	5	1	5.2	2.34	6.55		6.97	0	0	0	3.03	4.36	5	1	5		4	1	1	1	1	3	3	1	5		3	1	1	1	1	3	5.07579e+06	4.04787e+06	4.45353e+06	2.83673e+06	4.57235e+06	3.46428e+06	3.31449e+06	4.27664e+06	4.30351e+06	2.92718e+06
High	Master Protein	P01664	Ig kappa chain V-III region CBPC 101 OS=Mus musculus PE=1 SV=1	0	68	3	20	1	1						4.43	1.94	11.93	22.54	25.01						2	1	4	6	7						1	1	1	2	3						1.61607e+06
High	Master Protein	P97351	40S ribosomal protein S3a OS=Mus musculus GN=Rps3a PE=1 SV=3	0	22	5	21	5	1	6.79		7.32	12.08	4.55	3.11	3.1	3.47	3.08	10.17	3		3	5	2	1	1	1	1	4	3		3	5	2	1	1	1	1	3	1.07748e+07	7.61271e+06	9.51746e+06	8.9298e+06	1.04155e+07	8.46028e+06	7.3489e+06	7.09807e+06	9.42974e+06	6.78551e+06
High	Master Protein	Q922B2	Aspartate--tRNA ligase, cytoplasmic OS=Mus musculus GN=Dars PE=1 SV=2	0	20	7	19	7	1	5.88	3.9	3.16	9.22	7.25	2.23		2.47	1.98	7.23	3	1	2	3	3	1		2	1	3	3	1	2	3	3	1		2	1	3	1.08588e+07	7.87902e+06	7.74945e+06	5.27223e+06	8.04921e+06	8.15925e+06	5.70459e+06	5.13613e+06	3.2875e+06	6.06249e+06
High	Master Protein	P50114	Protein S100-B OS=Mus musculus GN=S100b PE=1 SV=2	0	40	2	28	2	1	9.56	4.65	9.23	14.28	13.59	11.93	12.68	7.88	14.26	20.74	2	1	3	4	3	2	3	2	4	4	1	1	1	2	2	1	2	1	2	2	4.8017e+06	4.25137e+06	980807	3.77352e+06	3.89756e+06	7.88852e+06	5.54692e+06	5.79961e+06	5.14489e+06	5.58458e+06
High	Master Protein	Q7TMF3	NADH dehydrogenase [ubiquinone] 1 alpha subcomplex subunit 12 OS=Mus musculus GN=Ndufa12 PE=1 SV=2	0	59	8	33	8	1	9.84	2.81	11.71	4.9	9.3	7.27	6.51	2.37	4.37	4.54	5	3	5	2	5	3	3	1	3	3	4	3	5	2	4	3	3	1	3	3	1.60639e+07	7.38109e+06	1.1339e+07	1.00213e+07	1.06679e+07	1.02687e+07	8.44374e+06	8.9671e+06	1.10625e+07	1.3169e+07
High	Master Protein	P31650	Sodium- and chloride-dependent GABA transporter 3 OS=Mus musculus GN=Slc6a11 PE=1 SV=2	0	9	6	58	6	1	23.21	5.99	15.36	12.93	15.67	8.32	6.13	9.34	12.64	15.25	9	3	8	6	6	4	5	4	6	7	6	3	5	4	4	4	5	3	6	6	4.32454e+07	2.87982e+07	3.45515e+07	3.58423e+07	3.68937e+07	3.66602e+07	3.25688e+07	3.33909e+07	4.12112e+07	4.19745e+07
High	Master Protein	Q8R464	Cell adhesion molecule 4 OS=Mus musculus GN=Cadm4 PE=1 SV=1	0	20	6	34	6	1	5.61	11.07	13.11	1.7	5.98	12.95	6.97	5.41	16.49	9.52	3	4	4	1	2	4	2	2	8	4	2	4	4	1	2	3	2	2	6	3	9.06682e+06	8.13275e+06	9.55345e+06	7.56941e+06	7.67643e+06	9.16697e+06	8.479e+06	8.98327e+06	6.67814e+06	1.00232e+07
High	Master Protein	Q8BH95	Enoyl-CoA hydratase, mitochondrial OS=Mus musculus GN=Echs1 PE=1 SV=1	0	25	5	18	5	1			2.35	5.63	16.59	4.09	2.02	3.16	3.71	5.67			1	2	5	3	2	1	2	2			1	2	2	2	2	1	2	2	7.27783e+06	3.62676e+06	2.31435e+06	1.96646e+06	2.42526e+06	2.47734e+06	2.32715e+06	2.33737e+06	2.07382e+06	2.39364e+06
High	Master Protein	Q9CPU0	Lactoylglutathione lyase OS=Mus musculus GN=Glo1 PE=1 SV=3	0	43	6	43	6	1	7.69	0	3.7	15.18	5.5	6.79	3.71	5	4.11	12.49	4	1	4	8	4	4	3	4	4	7	2	1	3	4	3	3	2	3	2	4	1.02524e+07	5.93701e+06	3.84876e+06	4.33066e+06	7.28489e+06	8.72666e+06	7.36195e+06	8.86136e+06	5.94041e+06	6.7907e+06
High	Master Protein	Q62425	Cytochrome c oxidase subunit NDUFA4 OS=Mus musculus GN=Ndufa4 PE=1 SV=2	0	78	6	50	6	1	16.93	11.74	14.14	8.84	8.41	11.24	6.76	14.91	8.1	17.62	6	6	6	3	6	5	2	5	4	7	4	4	4	3	4	4	2	4	4	5	9.16644e+07	7.56794e+07	6.62745e+07	6.5552e+07	7.69633e+07	7.46968e+07	2.98054e+07	5.17177e+07	3.46296e+07	8.92006e+07
High	Master Protein	Q9Z1N5	Spliceosome RNA helicase Ddx39b OS=Mus musculus GN=Ddx39b PE=1 SV=1	0	18	7	17	7	1	3.99		3.14	5.75	10.35			0	0	0	2		3	3	5			1	2	1	2		3	3	4			1	2	1	7.20249e+06	1.6314e+06	3.81125e+06	3.93039e+06	3.31491e+06	3.44081e+06	2.27358e+06	2.33721e+06	2.03497e+06	2.47812e+06
High	Master Protein	Q9QUH0	Glutaredoxin-1 OS=Mus musculus GN=Glrx PE=1 SV=3	0	38	3	9	3	1	3.24	3.11	2.13	4.93	12.11	2.59			2.93	3.09	1	1	1	1	2	1			1	1	1	1	1	1	2	1			1	1	1.61397e+06	772151	738257	759592	1.30713e+06	896264	735852	890743	515601	686871
High	Master Protein	Q8BK64	Activator of 90 kDa heat shock protein ATPase homolog 1 OS=Mus musculus GN=Ahsa1 PE=1 SV=2	0	18	4	22	4	1	9.75	6.08	9.69	10.08	10.82	4.43	4.13	4.92	9.12	6.42	2	1	3	2	3	1	1	1	4	4	2	1	2	2	3	1	1	1	2	3	7.75211e+06	5.31183e+06	2.96612e+06	4.13349e+06	4.54253e+06	5.03276e+06	3.99577e+06	3.26133e+06	3.89479e+06	3.73671e+06
High	Master Protein	Q6PER3	Microtubule-associated protein RP/EB family member 3 OS=Mus musculus GN=Mapre3 PE=1 SV=1	0	34	9	46	7	1	11.94	10.65	10.81	6.59	15.14	7.79	3.9	3.48	5.71	11.65	6	6	5	3	7	5	2	4	3	5	5	6	5	3	5	4	2	4	3	5	3.00922e+07	1.24544e+07	1.35252e+07	1.454e+07	1.78923e+07	1.59107e+07	1.39219e+07	1.30993e+07	1.83145e+07	1.71134e+07
High	Master Protein	Q9D8B3	Charged multivesicular body protein 4b OS=Mus musculus GN=Chmp4b PE=1 SV=2	0	34	5	27	5	1	5.52	11.27	6.05	5.98	3.86	7.78	6.25	8.52	9.6	14.75	2	4	2	2	1	3	2	3	3	5	2	4	2	2	1	3	2	3	2	4	1.48879e+07	7.87738e+06	6.74457e+06	7.20279e+06	1.00523e+07	9.86307e+06	6.76827e+06	7.34668e+06	8.81333e+06	8.2118e+06
High	Master Protein	Q8BMF3	NADP-dependent malic enzyme, mitochondrial OS=Mus musculus GN=Me3 PE=1 SV=2	0	14	4	32	3	1	14.26	8.12	0	13.85	5.73	2.51	7.95	4.9	6.36	14.51	4	3	3	4	1	2	4	3	4	4	3	3	2	4	1	2	3	3	3	4	1.56825e+06	1.29408e+06	352861	1.39049e+06	1.16929e+06	1.51753e+06	1.17931e+06	1.09646e+06	991894	971553
High	Master Protein	Q9DB10	Essential MCU regulator, mitochondrial OS=Mus musculus GN=Smdt1 PE=1 SV=1	0	42	3	43	3	1	23.98	5.86	15.73	14.33	2.95		4.73	11.86	17.89	12.53	7	4	7	5	1		2	5	7	5	3	3	3	3	1		2	2	3	2	1.61582e+06	2.2426e+06	6.63607e+06	1.28274e+06	5.45683e+06	3.1605e+06	5.21051e+06	3.99837e+06	2.25445e+06	633992
High	Master Protein	Q60875	Rho guanine nucleotide exchange factor 2 OS=Mus musculus GN=Arhgef2 PE=1 SV=4	0	11	7	15	7	1	4.38		6.23	9.08	2.72	6.05		2.43	6.5	6.12	1		2	3	1	2		2	2	2	1		2	3	1	2		2	2	2	3.51509e+06	2.84798e+06	1.86256e+06	1.16523e+06	2.88399e+06	1.77729e+06	1.6619e+06	2.15053e+06	1.37158e+06	2.03235e+06
High	Master Protein	Q80TB8	Synaptic vesicle membrane protein VAT-1 homolog-like OS=Mus musculus GN=Vat1l PE=1 SV=2	0	26	9	25	9	1	8.97		0	2.12	0	2.59	9	2	0	2.03	4		1	3	3	3	3	2	3	3	4		1	3	3	2	3	2	3	3	8.41232e+06	4.62766e+06	3.25517e+06	2.60755e+06	4.23925e+06	4.13377e+06	3.13852e+06	3.19094e+06	3.42087e+06	2.8073e+06
High	Master Protein	E9Q8K5	Titin OS=Mus musculus GN=Ttn PE=1 SV=1	0	1	11	11	11	1		17.2								0		10								1		10								1	976074	255279	374172	2.66623e+06	337079	283014	620582	250654	275479	611310
High	Master Protein	E9PW66	Nucleosome assembly protein 1-like 1 OS=Mus musculus GN=Nap1l1 PE=1 SV=1	0	21	5	26	4	1	8.65	3.2	7.05	7.02	7.16	7.41	4.17	3.55	4.18	9.13	4	2	3	3	2	3	2	2	1	4	3	1	1	3	2	3	2	2	1	3	7.65298e+06	5.83932e+06	5.01044e+06	4.78675e+06	6.60934e+06	6.28423e+06	4.80138e+06	5.00401e+06	5.6212e+06	6.22253e+06
High	Master Protein	P84075	Neuron-specific calcium-binding protein hippocalcin OS=Mus musculus GN=Hpca PE=1 SV=2	0	24	5	34	1	1	8.65	5.47	4.95	8.1	2.08	11.37	5.25	11.78	10.76	14.53	3	3	3	3	1	4	2	5	4	6	2	2	3	2	1	3	2	3	2	4	7.93797e+06	2.73175e+06	2.93353e+06	3.84466e+06	3.54068e+06	3.90495e+06	3.07462e+06	4.67979e+06	2.36071e+06	3.50438e+06
High	Master Protein	Q9WVC3	Caveolin-2 OS=Mus musculus GN=Cav2 PE=1 SV=1	0	45	4	13	4	1	8.41		0	9.11		3.59			2.59	5.87	3		1	3		1			3	2	3		1	3		1			3	2	6.37113e+06	1.10494e+07	9.1572e+06	6.40521e+06	1.30922e+07	1.13856e+07	1.18906e+07	9.67595e+06	8.26515e+06	1.05349e+07
High	Master Protein	P63168	Dynein light chain 1, cytoplasmic OS=Mus musculus GN=Dynll1 PE=1 SV=1	0	37	2	29	1	1	3.34	7.94	8.98	6.63	19.83	2.59	0	6.22	9.41	4.71	2	4	3	2	7	2	1	3	3	2	2	2	2	2	2	2	1	2	2	1	4.15858e+06	2.34671e+06	2.27234e+06	2.43993e+06	1.87156e+06	2.24514e+06	3.04047e+06	1.8737e+06	2.1707e+06	2.45003e+06
High	Master Protein	Q78IK4	MICOS complex subunit Mic27 OS=Mus musculus GN=Apool PE=1 SV=1	0	31	6	25	6	1		2.4	0	6.07	2.94	10.01	5.77	5.31	5.38	14.04		2	1	2	2	5	2	3	2	6		2	1	2	2	5	2	3	2	6	6.02448e+06	2.74582e+06	2.72836e+06	3.33953e+06	2.64756e+06	4.81475e+06	4.20102e+06	3.51116e+06	5.1843e+06	6.20617e+06
High	Master Protein	P63216	Guanine nucleotide-binding protein G(I)/G(S)/G(O) subunit gamma-3 OS=Mus musculus GN=Gng3 PE=1 SV=1	0	72	4	25	4	1	6.46		9.04	6.19	14.04	0	2	0	2.51	4.96	3		5	2	6	1	1	3	2	2	3		3	2	3	1	1	2	2	2	2.385e+07	1.34761e+07	1.18824e+07	1.06438e+07	1.2833e+07	1.01414e+07	1.03128e+07	1.09118e+07	8.62198e+06	1.38402e+07
High	Master Protein	A0A140T8V1	Uncharacterized protein OS=Mus musculus GN=Fabp3-ps1 PE=3 SV=1	0	46	6	36	6	1	9.02	5.45	5.55	5.95	8.37	5.38	5.91	7.53	9.8	9.92	4	3	4	2	3	3	3	5	4	5	3	3	4	2	3	3	3	5	4	5	5.17825e+07	2.28978e+07	1.91106e+07	2.33531e+07	2.59686e+07	2.97901e+07	2.01701e+07	2.02486e+07	2.58313e+07	1.77934e+07
High	Master Protein	Q9ERS2	NADH dehydrogenase [ubiquinone] 1 alpha subcomplex subunit 13 OS=Mus musculus GN=Ndufa13 PE=1 SV=3	0	40	5	30	5	1	4.98	9.22	9.01	3.05	12.55	9.62	3.88	2.23	12.48	7.07	2	4	4	1	4	4	2	1	5	3	2	4	2	1	3	4	2	1	4	3	2.30978e+07	1.11296e+07	1.12429e+07	1.13214e+07	1.06743e+07	1.13166e+07	7.59228e+06	7.04193e+06	5.90485e+06	9.47848e+06
High	Master Protein	Q99L13	3-hydroxyisobutyrate dehydrogenase, mitochondrial OS=Mus musculus GN=Hibadh PE=1 SV=1	0	23	5	9	5	1	7.14		2.11	2.99	9.67					5.9	2		1	1	3					2	2		1	1	3					2	3.50823e+06	318694	938151	285274	897843	1.79435e+06	1.0079e+06	922221	687848	1.60672e+06
High	Master Protein	Q9WVH9	Fibulin-5 OS=Mus musculus GN=Fbln5 PE=1 SV=1	0	12	4	17	4	1	6.58	11.91	2.53	4.89	12.9			0	0		2	5	1	2	5			1	1		2	3	1	1	3			1	1		8.02649e+06	2.12972e+06	2.78562e+06	8.57909e+06	3.00106e+06	959053	733459	92160.3	430714	738532
High	Master Protein	Q8HW98	IgLON family member 5 OS=Mus musculus GN=Iglon5 PE=2 SV=2	0	26	6	38	6	1	15.08	8.69	8.35	5.26	5.21	14.05	4.27	14.79	4.58	4.7	6	4	5	2	2	6	2	7	2	2	4	3	4	2	2	5	2	6	2	2	1.46947e+07	1.64515e+07	1.44565e+07	1.78789e+07	2.15349e+07	1.46151e+07	1.25273e+07	1.57259e+07	1.70095e+07	1.87933e+07
High	Master Protein	Q5EBP8	Heterogeneous nuclear ribonucleoprotein A1 OS=Mus musculus GN=Hnrnpa1 PE=1 SV=1	0	22	6	31	5	1	8.42	6.14	6.37	2.18	6.57	8.05	6.91	5.31	15.49	16.96	3	3	3	1	2	3	3	2	5	6	3	3	3	1	2	3	3	2	5	5	1.11075e+07	5.63236e+06	7.02253e+06	5.44388e+06	6.74732e+06	5.67938e+06	6.99428e+06	4.4149e+06	6.09294e+06	6.38142e+06
High	Master Protein	P55258	Ras-related protein Rab-8A OS=Mus musculus GN=Rab8a PE=1 SV=2	0	31	8	141	2	1	38.43	29.73	36.09	39.93	46.63	30.43	15.25	21.83	28.99	29.37	16	12	16	17	20	15	7	10	13	15	6	4	4	5	5	5	3	5	5	5	1.64985e+06	1.90522e+06	1.47816e+06	1.74281e+06	1.6776e+06	1.63998e+06	1.58538e+06	1.79135e+06	1.78741e+06	2.24848e+06
High	Master Protein	Q3TML0	Protein disulfide-isomerase A6 OS=Mus musculus GN=Pdia6 PE=1 SV=1	0	18	5	31	5	1	8.28	4.15	2.29	8.95	11.02	0	0	0	0	5.36	6	3	2	4	8	1	1	2	1	3	4	2	2	3	4	1	1	1	1	2	5.11319e+06	3.18162e+06	2.10661e+06	1.81322e+06	3.2309e+06	3.28506e+06	2.06226e+06	2.00583e+06	3.00105e+06	2.83882e+06
High	Master Protein	Q9R0N3	Synaptotagmin-11 OS=Mus musculus GN=Syt11 PE=1 SV=2	0	21	5	13	5	1				2.54	0	9.51		10.55	5.82	2.9				1	1	3		3	3	2				1	1	3		3	3	2	4.26523e+06	2.12986e+06	2.16031e+06	2.36325e+06	2.95021e+06	7.15101e+06	5.47659e+06	5.20647e+06	5.61314e+06	8.06519e+06
High	Master Protein	P12023	Amyloid beta A4 protein OS=Mus musculus GN=App PE=1 SV=3	0	11	7	26	6	1	5.26	2.67	2.22	10.07		7.41	4.57	4.45	6.44	7.05	4	1	3	4		3	2	2	3	4	3	1	3	3		3	2	2	3	4	5.76296e+06	5.79301e+06	4.5413e+06	2.88803e+06	4.51216e+06	6.22462e+06	4.50794e+06	6.08326e+06	5.9508e+06	6.53076e+06
High	Master Protein	O70310	Glycylpeptide N-tetradecanoyltransferase 1 OS=Mus musculus GN=Nmt1 PE=1 SV=1	0	11	4	18	4	1	6.94		6.09	10.82	4.14	4.56		2.3	2.27	3.15	2		2	5	2	2		1	2	2	2		2	4	2	2		1	2	2	4.52659e+06	2.95237e+06	1.83749e+06	2.00449e+06	1.9551e+06	3.34714e+06	2.2641e+06	2.00021e+06	2.0633e+06	2.53e+06
High	Master Protein	P70175	Disks large homolog 3 OS=Mus musculus GN=Dlg3 PE=1 SV=1	0	11	6	20	5	1	10.17	2.29	4.58	7.55	9.23					0	4	3	5	4	3					1	3	3	4	4	3					1	2.81982e+06	2.6277e+06	2.81997e+06	2.30595e+06	2.55529e+06	2.1289e+06	1.39075e+06	1.8601e+06	3.18906e+06	1.74321e+06
High	Master Protein	P01027	Complement C3 OS=Mus musculus GN=C3 PE=1 SV=3	0	7	7	11	7	1	2.69			2.38	0				2.97	7.61	2			2	1				2	4	2			2	1				2	4	1.88284e+06	2.02222e+06	1.45812e+06	1.56501e+06	2.11381e+06	2.42565e+06	1.74929e+06	997473	861833	1.41395e+06
High	Master Protein	Q61102	ATP-binding cassette sub-family B member 7, mitochondrial OS=Mus musculus GN=Abcb7 PE=1 SV=3	0	10	6	17	6	1	2.79	0	4.85	5.68	5.23	2.68		5.62	2.65	8.14	1	1	3	2	2	1		2	1	4	1	1	3	2	2	1		2	1	3	2.7767e+06	1.5223e+06	1.84954e+06	1.69222e+06	1.35147e+06	2.40638e+06	2.35238e+06	2.10261e+06	1.36174e+06	1.99789e+06
High	Master Protein	P62082	40S ribosomal protein S7 OS=Mus musculus GN=Rps7 PE=2 SV=1	0	44	5	27	5	1	6.55		5.83	9.3	2.49	7.64	3.99	5.36	3.34	8.73	4		4	3	1	4	1	4	2	4	4		3	2	1	4	1	4	2	3	8.65816e+06	4.06625e+06	1.46694e+06	2.59143e+06	4.77603e+06	5.38736e+06	1.6726e+06	4.15541e+06	5.52457e+06	5.31681e+06
High	Master Protein	Q5SS83	Flotillin 2, isoform CRA_a OS=Mus musculus GN=Flot2 PE=1 SV=1	0	22	8	15	8	1	4.03	2.76	5.44	3.3	2.62	3.35	5.24	4.23		2.67	2	1	2	1	1	2	2	2		2	2	1	2	1	1	2	2	2		2	3.35189e+06	3.17723e+06	3.63503e+06	2.90366e+06	4.23739e+06	4.67381e+06	3.72254e+06	4.81496e+06	5.05102e+06	6.30474e+06
High	Master Protein	Q5PR73	GTP-binding protein Di-Ras2 OS=Mus musculus GN=Diras2 PE=1 SV=1	0	41	7	61	6	1	19.23	11.81	9.29	9.71	13.76	15.87	5.87	12.61	8.2	20.01	8	5	6	5	6	6	3	7	5	10	6	4	6	4	6	5	3	4	3	6	3.09646e+07	1.76709e+07	1.70916e+07	1.56116e+07	2.01638e+07	1.5803e+07	1.26243e+07	1.20664e+07	1.55291e+07	1.50252e+07
High	Master Protein	Q66L47	Guanine nucleotide binding protein, alpha stimulating, olfactory type OS=Mus musculus GN=Gnal PE=1 SV=1	0	16	4	99	2	1	22.56	20.17	20.9	28.81	37.18	30.43	23.05	29.72	35.8	30.32	7	7	8	12	15	10	8	10	12	10	2	2	2	4	4	3	2	3	3	3	1.88099e+06	1.15078e+06	673722	558826	796545	786858	622482	775736	545443	531552
High	Master Protein	Q925N0	Sideroflexin-5 OS=Mus musculus GN=Sfxn5 PE=1 SV=2	0	20	5	34	5	1	8.57	6.57	8.77	7.73	6.07	11.2	2.48	3.59	11.58	10.85	3	3	4	3	3	5	2	3	4	4	3	2	3	3	3	4	2	3	3	3	1.31539e+07	7.17582e+06	8.33198e+06	8.24127e+06	7.12444e+06	7.33675e+06	6.55898e+06	5.61444e+06	8.07277e+06	8.93195e+06
High	Master Protein	Q99M73	Keratin, type II cuticular Hb4 OS=Mus musculus GN=Krt84 PE=2 SV=2	0	6	6	81	1	1	14.64	28.62	19.88	17.29	17.34	14.12	19.41	9.47	36.64	12.64	6	13	9	7	7	6	8	4	16	5	3	5	4	3	2	3	3	3	4	3	300795		850156	869656					77151.6
High	Master Protein	Q8R5L1	Complement component 1 Q subcomponent-binding protein, mitochondrial OS=Mus musculus GN=C1qbp PE=1 SV=1	0	26	4	21	4	1	5.27	2.15	3.87		6.72	6.34	5.84	7.53	6.01	13.75	2	1	2		3	2	2	3	2	4	1	1	2		3	1	1	2	2	4	3.19622e+06	1.24783e+06	1.05684e+06	1.10884e+06	1.42095e+06	2.10833e+06	1.59318e+06	2.26165e+06	1.10291e+06	1.11241e+06
High	Master Protein	Q8R164	Valacyclovir hydrolase OS=Mus musculus GN=Bphl PE=1 SV=1	0	27	6	27	6	1	2.01	4.67	0	5.81	9.72	5.42	0	2.22	1.75	7.71	2	4	2	3	3	4	1	2	2	4	1	3	2	3	3	4	1	2	2	4	7.97632e+06	4.11633e+06	2.91049e+06	4.08621e+06	3.13831e+06	5.69301e+06	3.53268e+06	3.3734e+06	2.61567e+06	4.45403e+06
High	Master Protein	Q00623	Apolipoprotein A-I OS=Mus musculus GN=Apoa1 PE=1 SV=2	0	31	8	43	8	1	8.27	2.12	0	8.83	7.28	12.31	0	8.34	9.31	12.95	6	1	1	5	4	7	1	6	5	7	6	1	1	4	4	6	1	6	5	5	8.93461e+06	9.08703e+06	4.43613e+06	5.10455e+06	1.196e+07	1.32471e+07	1.13759e+07	1.14824e+07	8.18584e+06	1.03256e+07
High	Master Protein	Q8K2T1	NmrA-like family domain-containing protein 1 OS=Mus musculus GN=Nmral1 PE=1 SV=1	0	26	6	11	6	1				2.81		2.98		5.27	9.94	6.93				1		2		3	3	2				1		2		3	3	2	1.87159e+06	1.72084e+06	1.34411e+06	1.28961e+06	1.55101e+06	7.37934e+06	5.53264e+06	5.33676e+06	1.85734e+06	7.80405e+06
High	Master Protein	Q9WUL7	ADP-ribosylation factor-like protein 3 OS=Mus musculus GN=Arl3 PE=1 SV=1	0	41	5	32	5	1	7.91	5.39	2.91	6.81	11.7	8.39	4.98	8.41	12.63	17.79	3	2	3	3	4	3	2	3	4	5	3	2	3	3	4	3	2	3	3	3	8.12215e+06	4.44875e+06	3.7956e+06	4.17617e+06	4.88282e+06	5.59484e+06	3.85977e+06	4.02509e+06	2.63013e+06	3.35827e+06
High	Master Protein	A0A0R4J0A6	Solute carrier family 17 (Sodium-dependent inorganic phosphate cotransporter), member 6, isoform CRA_a OS=Mus musculus GN=Slc17a6 PE=1 SV=1	0	13	6	20	5	1	5.55	1.65	4.94	5.88	6.03		0	3.3	4.99	6.55	2	2	2	2	3		1	2	3	3	2	2	2	2	3		1	2	3	2	4.90869e+06	3.09941e+06	3.27009e+06	2.62365e+06	2.93242e+06	1.86705e+06	2.27009e+06	1.92186e+06	914067	2.48129e+06
High	Master Protein	Q8VED9	Galectin-related protein OS=Mus musculus GN=Lgalsl PE=1 SV=1	0	48	6	23	6	1	5.73	1.96	0	0	6.68	4.84	2.79	4.44	12.24	9.31	3	1	2	1	3	2	1	2	5	3	3	1	1	1	3	2	1	2	3	3	7.73212e+06	4.82539e+06	4.43869e+06	5.89216e+06	4.79817e+06	7.06445e+06	7.30605e+06	4.63695e+06	4.54033e+06	5.71078e+06
High	Master Protein	Q6PB66	Leucine-rich PPR motif-containing protein, mitochondrial OS=Mus musculus GN=Lrpprc PE=1 SV=2	0	8	8	16	8	1	6.18		2.02	3.06	3.29	0	0	0	0	3.52	4		2	3	1	1	1	1	1	2	4		2	3	1	1	1	1	1	2	3.63789e+06	2.07335e+06	2.39411e+06	2.34924e+06	2.10063e+06	1.43839e+06	1.26612e+06	1.11929e+06	1.01626e+06	1.1809e+06
High	Master Protein	Q80VP1	Epsin-1 OS=Mus musculus GN=Epn1 PE=1 SV=3	0	11	5	25	5	1	5.54	3.78	2.51	7.97	10.88	2.68	0	2.51	0	0	2	3	1	3	5	3	2	2	1	3	1	3	1	3	4	3	1	2	1	2	1.04008e+07	6.00631e+06	5.47747e+06	5.43917e+06	5.49202e+06	5.59799e+06	4.88078e+06	4.25569e+06	7.0358e+06	5.40639e+06
High	Master Protein	A0A1B0GR11	Transaldolase OS=Mus musculus GN=Taldo1 PE=1 SV=1	0	22	7	36	7	1	9.44	6.47	4.93	12.1	14.9	6.58	4.33	5.49	4.18	7.04	7	3	2	5	6	3	2	3	2	3	4	3	2	4	4	3	2	3	2	3	4.46359e+07	1.87518e+07	1.21131e+07	1.29871e+07	2.07144e+07	1.75741e+07	1.3492e+07	1.35232e+07	2.65054e+07	1.64308e+07
High	Master Protein	P62754	40S ribosomal protein S6 OS=Mus musculus GN=Rps6 PE=1 SV=1	0	14	3	30	3	1	9.71	7.64	1.63	9.43	11.73	13.08	2.51	13.03	8.68	14.22	3	3	1	3	4	4	1	4	3	4	2	3	1	2	3	2	1	2	2	2	2.50907e+07	1.43825e+07	1.34319e+07	1.73777e+07	1.55062e+07	2.48347e+07	1.93734e+07	2.78959e+07	5.29464e+06	1.15818e+07
High	Master Protein	F8VPK5	Rho-associated protein kinase OS=Mus musculus GN=Rock2 PE=1 SV=1	0	8	7	19	7	1	6.43	5.68		10.2	5.89	2.13		5.83	2.92	6.04	3	2		5	3	1		2	1	2	3	2		5	3	1		2	1	2	5.48721e+06	3.2803e+06	2.05885e+06	2.0912e+06	3.13516e+06	3.29692e+06	2.04158e+06	2.26318e+06	1.627e+06	1.89165e+06
High	Master Protein	A0A087WNZ5	Lymphocyte antigen 6C1 OS=Mus musculus GN=Ly6c1 PE=1 SV=1	0	25	3	66	3	1	19.22	17.4	16.42	26.06	11.29	24.4	13.14	12.72	19.16	15.24	7	6	6	8	5	9	6	5	8	6	3	3	3	2	2	2	2	2	2	2	7.62787e+06	1.00036e+07	7.79798e+06	6.46459e+06	7.98702e+06	6.49629e+06	9.2553e+06	1.06554e+07	7.459e+06	1.06598e+07
High	Master Protein	E9PYN1	Cell adhesion molecule 1 OS=Mus musculus GN=Cadm1 PE=1 SV=1	0	22	7	17	7	1	7	2.15	5.62	10.12	4.63			4.27		2.15	3	2	3	4	2			2		1	3	2	3	3	2			2		1	8.80788e+06	5.9366e+06	5.11745e+06	3.44086e+06	4.97819e+06	3.94161e+06	4.29882e+06	6.02381e+06	4.27998e+06	4.58807e+06
High	Master Protein	Q924M7	Mannose-6-phosphate isomerase OS=Mus musculus GN=Mpi PE=1 SV=1	0	22	5	19	5	1	3.03	0	3.88	4.02	5.87	3.25		3.14	2.55	7.54	2	1	4	4	2	1		1	1	3	2	1	4	3	2	1		1	1	3	3.15925e+06	2.10249e+06	1.19244e+06	1.22241e+06	1.50686e+06	1.57401e+06	1.10866e+06	1.47646e+06	979058	1.08339e+06
High	Master Protein	Q7TME0	Phospholipid phosphatase-related protein type 4 OS=Mus musculus GN=Plppr4 PE=1 SV=2	0	11	5	19	5	1	4.12	9.2	7.54	2.69	4.58	3.47	3.26	2.91	1.95	5.37	1	3	2	2	2	2	2	2	1	2	1	3	2	2	2	2	2	2	1	2	3.04811e+06	3.36489e+06	3.9481e+06	2.99521e+06	2.80512e+06	2.46643e+06	2.131e+06	2.4368e+06	2.94508e+06	3.75274e+06
High	Master Protein	Q922D8	C-1-tetrahydrofolate synthase, cytoplasmic OS=Mus musculus GN=Mthfd1 PE=1 SV=4	0	9	7	12	7	1	4.47			4.6	2.64	2.97		2.25	6.24	0	3			2	1	1		1	3	1	3			2	1	1		1	3	1	3.79586e+06	3.23372e+06	1.87727e+06	1.46645e+06	3.04333e+06	4.51817e+06	1.52636e+06	2.18392e+06	2.69952e+06	2.0497e+06
High	Master Protein	Q9CQ60	6-phosphogluconolactonase OS=Mus musculus GN=Pgls PE=1 SV=1	0	28	4	24	4	1	4	7.02	4.75	8.43	14.41	8.45	0	1.65	8.64	8.9	1	2	2	3	4	3	1	2	3	3	1	2	2	3	4	2	1	2	3	3	4.95423e+06	2.00228e+06	1.54619e+06	3.05668e+06	1.92217e+06	3.09679e+06	2.47027e+06	2.11939e+06	1.00596e+06	2.86799e+06
High	Master Protein	P47791	Glutathione reductase, mitochondrial OS=Mus musculus GN=Gsr PE=1 SV=3	0	20	5	16	5	1	3.2		8.64	6.9	9.29	0		3.58	4.26	4.96	2		3	2	4	1		1	1	2	2		3	2	4	1		1	1	2	4.18754e+06	2.19345e+06	1.99288e+06	1.58102e+06	2.33012e+06	2.91339e+06	2.47972e+06	2.60988e+06	1.84636e+06	1.3247e+06
High	Master Protein	P49442	Inositol polyphosphate 1-phosphatase OS=Mus musculus GN=Inpp1 PE=1 SV=2	0	20	6	25	6	1	8.03	3.37	2.74	5.49	13.97	7.56	3.32	3.28	4.41	8.75	3	1	2	2	5	2	2	2	2	4	3	1	2	2	5	2	2	2	2	3	7.23047e+07	5.96041e+07	5.24468e+07	5.83648e+07	6.19308e+07	5.48554e+07	3.99678e+07	5.4623e+07	2.40503e+07	4.23982e+07
High	Master Protein	Q00898	Alpha-1-antitrypsin 1-5 OS=Mus musculus GN=Serpina1e PE=1 SV=1	0	23	6	24	2	1	9.75			11.93	15.72	3.96	3.41	7.06	9.81	11.15	3			5	5	1	1	2	3	4	3			4	4	1	1	1	2	3	323361	323821		166022	264791	183372	94391	94342.4	103939
High	Master Protein	Q9JKY5	Huntingtin-interacting protein 1-related protein OS=Mus musculus GN=Hip1r PE=1 SV=2	0	12	8	35	8	1	11.16	9.45	5.41	7.87	4.1	9.29	5.4	2.14	8.1	11.41	4	4	4	4	2	5	4	1	3	4	4	4	4	4	2	5	4	1	3	4	2.56652e+06	3.92285e+06	5.95048e+06	1.11197e+07	4.55191e+06	4.25925e+06	3.00245e+06	3.22263e+06	5.19483e+06	4.45642e+06
High	Master Protein	Q9WTL7	Acyl-protein thioesterase 2 OS=Mus musculus GN=Lypla2 PE=1 SV=1	0	33	4	16	4	1	6.04	5.7	0	11.49	5.28	2.3		5.72	4.49	5.07	2	2	1	3	3	1		2	1	1	2	1	1	2	3	1		2	1	1	8.99256e+06	3.51396e+06	1.91628e+06	2.87563e+06	2.65183e+06	3.99019e+06	2.69763e+06	2.64587e+06	3.85082e+06	4.13002e+06
High	Master Protein	F6U329	Sodium channel protein OS=Mus musculus GN=Scn8a PE=1 SV=2	0	5	5	12	4	1				0	0	9.41	2.27	0	4.8	6.59				1	1	3	1	2	2	2				1	1	3	1	2	2	2	398578	155650	236435	391157	611603	1.17104e+06	977349	1.08971e+06	485680	1.05701e+06
High	Master Protein	Q9CPQ8	ATP synthase subunit g, mitochondrial OS=Mus musculus GN=Atp5l PE=1 SV=1	0	41	2	57	2	1	19.11	25.72	16.32	17.09	16.32	20.96	9.34	8.12	13.37	23.94	6	7	7	6	7	7	3	3	5	6	1	2	1	1	1	2	1	1	1	2	9.49511e+06	6.6479e+06	5.6386e+06	6.9847e+06	7.60852e+06	6.87111e+06	4.26863e+06	4.3758e+06	3.55886e+06	6.02321e+06
High	Master Protein	Q9CXW3	Calcyclin-binding protein OS=Mus musculus GN=Cacybp PE=1 SV=1	0	31	6	28	6	1	12.89	7.31	1.83	6.81	9.71	0		2.02	1.93	8.53	5	3	2	3	4	1		2	3	5	5	3	2	3	3	1		2	3	4	4.89551e+06	3.60274e+06	3.08628e+06	3.55041e+06	2.75626e+06	3.98787e+06	3.20781e+06	3.37887e+06	1.90707e+06	2.46194e+06
High	Master Protein	P01655	Ig kappa chain V-III region PC 7132 OS=Mus musculus PE=1 SV=1	0	53	3	18	2	1						4.43	1.94	11.93	23.16	14.16						2	1	4	6	5						1	1	1	2	2	495013			177181		1.74003e+06	4.34376e+06	1.65082e+06	1.9004e+06	606726
High	Master Protein	Q62433	Protein NDRG1 OS=Mus musculus GN=Ndrg1 PE=1 SV=1	0	16	4	22	4	1	3.87	2.28	2.94	3.74	2.77	12.98	7.7	11.76	13.11	10.37	1	1	1	1	1	4	2	4	4	3	1	1	1	1	1	2	2	3	3	3	8.27264e+06	6.07183e+06	6.19268e+06	5.40817e+06	5.53611e+06	1.20477e+07	9.33691e+06	9.30026e+06	8.82899e+06	1.30326e+07
High	Master Protein	P28063	Proteasome subunit beta type-8 OS=Mus musculus GN=Psmb8 PE=1 SV=2	0	24	5	8	5	1				2.92				7.11	8.56	2.42				1				3	3	1				1				3	3	1	65158.4	2.98287e+06	1.43662e+06	1.29831e+06	2.51335e+06	4.12025e+06	3.6558e+06	3.57023e+06	3.64522e+06	3.36048e+06
High	Master Protein	Q3TYH2	Putative uncharacterized protein OS=Mus musculus GN=Rab15 PE=1 SV=1	0	34	5	103	3	1	31.94	27.52	30.58	36.43	41.1	27.01	13.32	19.7	24.85	25.11	11	10	12	13	15	11	5	7	9	10	2	3	3	3	3	2	2	2	3	3	1.81176e+06	877289	825651	1.01066e+06	778141	830188	617149	508972	1.11566e+06	1.00083e+06
High	Master Protein	A2AH25	Rho GTPase-activating protein 1 OS=Mus musculus GN=Arhgap1 PE=1 SV=1	0	25	8	30	8	1	5.09	2.16	4.63	3.53	7.22	8.05	0	2.88		9.61	4	4	5	2	3	3	2	2		5	4	4	5	2	3	3	2	2		4	9.9706e+06	5.61659e+06	5.87575e+06	5.25332e+06	6.01363e+06	6.21176e+06	4.91621e+06	5.36718e+06	4.43539e+06	5.75044e+06
High	Master Protein	Q3TXV4	Putative uncharacterized protein OS=Mus musculus GN=Rab31 PE=1 SV=1	0	35	5	15	4	1			2.19	2.44	2.51	11.49	2.9	5.32	5.48	3.84			1	1	1	5	1	3	2	1			1	1	1	3	1	3	1	1	1.99265e+06	2.26617e+06	2.22077e+06	2.0151e+06	1.72589e+06	8.26404e+06	5.17167e+06	7.02798e+06	6.32236e+06	6.75177e+06
High	Master Protein	Q9ESJ4	NCK-interacting protein with SH3 domain OS=Mus musculus GN=Nckipsd PE=1 SV=2	0	8	6	20	6	1	6.79		2.49	2.47	5.05	5.85	2.95	4.79	10.17	10.8	2		2	1	3	2	1	2	4	3	2		2	1	3	2	1	2	3	2	8.6368e+06	6.3729e+06	7.01864e+06	6.61848e+06	7.74731e+06	8.20891e+06	5.8711e+06	5.42198e+06	9.97242e+06	7.51959e+06
High	Master Protein	A0A140T8T4	Uncharacterized protein OS=Mus musculus GN=Rpl9-ps6 PE=4 SV=1	0	31	3	24	3	1	10.44	4.74	2.61	6.68	7.08	8.02	5.66	2.35	2.67	12.3	4	2	2	3	2	3	2	1	1	4	3	1	2	3	2	2	2	1	1	3	3.78934e+06	2.20919e+06	2.47355e+06	2.94666e+06	2.66106e+06	2.73523e+06	2.31974e+06	2.2826e+06	1.25961e+06	2.33254e+06
High	Master Protein	Q9CQX8	28S ribosomal protein S36, mitochondrial OS=Mus musculus GN=Mrps36 PE=1 SV=1	0	58	3	16	3	1	4.75		5.64	8.81	12.2	7.15			2.24	6.54	2		2	2	4	2			1	3	2		1	1	3	1			1	3	1.26852e+07	4.13821e+06	4.02495e+06	3.79129e+06	3.19584e+06	5.98874e+06	3.15609e+06	3.20742e+06	1.40277e+06	3.9113e+06
High	Master Protein	O88712	C-terminal-binding protein 1 OS=Mus musculus GN=Ctbp1 PE=1 SV=2	0	18	6	24	6	1	4.94	8.49	9.21	2.72	12.07	6.65		5.56	7.02	8.74	1	3	5	1	4	2		2	2	4	1	3	5	1	4	1		1	1	4	1.1883e+07	5.00017e+06	6.40511e+06	6.82271e+06	6.21236e+06	6.1793e+06	4.71862e+06	3.84208e+06	3.71909e+06	5.98441e+06
High	Master Protein	Q8R2K3	Single-stranded DNA-binding protein OS=Mus musculus GN=Ssbp1 PE=1 SV=1	0	49	6	43	6	1	9.81	7.68	8.44	13.29	5.25	12.78	10.86	14.36	8.35	10.44	4	3	3	5	2	5	4	7	5	5	3	2	2	3	2	4	3	5	4	4	6.89059e+06	1.83409e+07	1.07147e+07	9.66016e+06	1.73989e+07	1.7888e+07	1.47311e+07	2.26726e+07	1.86971e+07	2.22303e+07
High	Master Protein	A2AHK0	Diacylglycerol kinase OS=Mus musculus GN=Dgkz PE=1 SV=1	0	12	7	22	7	1	7.84	2.67	2.04	2.83	2.83	6.19	6.89	2.8	13.19	6.87	3	1	1	1	2	3	2	3	4	2	3	1	1	1	2	3	2	3	4	2	3.89743e+06	4.16183e+06	3.65462e+06	3.63534e+06	4.70081e+06	5.20906e+06	4.77339e+06	4.51377e+06	5.62309e+06	5.76262e+06
High	Master Protein	A0A1B0GS68	Uncharacterized protein OS=Mus musculus GN=Gm45713 PE=3 SV=1	0	13	6	117	6	1	27.92	22.99	24.48	29.74	27.27	26.17	17.29	30.65	36.57	32.21	12	9	10	12	12	12	8	14	15	13	5	4	4	6	6	5	5	6	6	6	8.38317e+07	5.18069e+07	5.98265e+07	4.81117e+07	60980982	7.23936e+07	7.78896e+07	6.5066e+07	7.0882e+07	5.8757e+07
High	Master Protein	Q9R0Q7	Prostaglandin E synthase 3 OS=Mus musculus GN=Ptges3 PE=1 SV=1	0	36	5	21	5	1	5.71	2.92	1.8	7.65	6.57	5.15	2.88		5.28	8.3	2	1	2	4	3	2	1		3	3	2	1	2	4	2	2	1		2	2	7.87803e+06	4.22201e+06	4.45085e+06	4.73147e+06	4.95604e+06	5.39833e+06	3.33336e+06	3.80156e+06	4.73978e+06	3.69518e+06
High	Master Protein	Q9ER00	Syntaxin-12 OS=Mus musculus GN=Stx12 PE=1 SV=1	0	31	5	16	5	1	5.3	0	2.68	2.86	2.4	8.07				8.22	3	2	2	1	1	4				3	2	1	2	1	1	3				3	1.33482e+06	1.04068e+06	1.32308e+06	1.59886e+06	1.29803e+06	1.89251e+06	1.28867e+06	793688	1.27145e+06	1.40472e+06
High	Master Protein	A0A087WS83	Voltage-dependent R-type calcium channel subunit alpha OS=Mus musculus GN=Cacna1e PE=1 SV=1	0	6	9	24	9	1	8.88	3.11	3.31	7.13	1.91	5.71	1.91	2.11	4.76	8.42	4	1	1	3	2	4	1	2	2	4	4	1	1	3	2	4	1	2	2	4	6.64485e+06	2.7222e+06	3.55073e+06	2.60074e+06	3.1172e+06	5.62487e+06	4.37933e+06	4.66915e+06	5.48741e+06	6.49755e+06
High	Master Protein	Q99MX7	Cat eye syndrome critical region protein 6 homolog OS=Mus musculus GN=Cecr6 PE=1 SV=1	0	17	5	28	5	1	10.56	2.24	4.78	8.15	3.35	4.79	4.5	8.18	11.58	11.76	3	2	3	3	1	2	1	4	4	5	3	2	2	3	1	2	1	4	4	3	2.68331e+06	4.82158e+06	4.39852e+06	4.35601e+06	4.95909e+06	6.97065e+06	6.6589e+06	6.29204e+06	3.37691e+06	5.92252e+06
High	Master Protein	Q9DCT8	Cysteine-rich protein 2 OS=Mus musculus GN=Crip2 PE=1 SV=1	0	37	4	18	4	1	6.64	1.67	5.8	6.87	13.88				7.36	6.51	2	1	3	2	5				3	2	2	1	3	2	4				2	2	3.19004e+07	1.14051e+07	1.00255e+07	9.39527e+06	1.01604e+07	8.88903e+06	5.68243e+06	4.4196e+06	6.5845e+06	5.87582e+06
High	Master Protein	A2A5R2	Brefeldin A-inhibited guanine nucleotide-exchange protein 2 OS=Mus musculus GN=Arfgef2 PE=1 SV=1	0	6	7	25	6	1	3.39	2.22		0		6.76	5.54	9.17	4.14	9.52	5	1		1		2	2	4	3	7	4	1		1		2	2	4	3	6	1.01869e+07	3.89887e+06	3.11762e+06	4.34718e+06	5.64795e+06	4.91376e+06	1.9776e+06	5.85827e+06	4.00962e+06	5.9529e+06
High	Master Protein	O89051	Integral membrane protein 2B OS=Mus musculus GN=Itm2b PE=1 SV=1	0	30	6	22	6	1	3	2.08	2.1	3.69	3.85	18.18	2.85	8.18	3.45	15.75	1	2	1	1	1	6	1	3	1	5	1	2	1	1	1	5	1	2	1	4	4.97481e+06	3.88357e+06	2.74612e+06	2.44363e+06	3.03675e+06	7.83113e+06	5.73761e+06	1.04978e+07	1.19578e+07	1.56074e+07
High	Master Protein	Q9D892	Inosine triphosphate pyrophosphatase OS=Mus musculus GN=Itpa PE=1 SV=2	0	34	4	17	4	1	2.32	4.97	0	6.66	5.2				5.26	12.36	1	2	1	3	3				2	5	1	2	1	3	2				2	3	4.40945e+06	2.94232e+06	1.87893e+06	3.40957e+06	3.48897e+06	3.34981e+06	3.3295e+06	2.61617e+06	1.56636e+06	3.57637e+06
High	Master Protein	Q8VCT3	Aminopeptidase B OS=Mus musculus GN=Rnpep PE=1 SV=2	0	13	5	25	5	1	10.73	3.4	5.55	8.36	3.16	6.01	5.84	2.91	2.47	10.55	3	1	2	3	2	3	2	2	2	5	3	1	2	3	2	3	2	2	1	4	4.62167e+06	3.9663e+06	2.84078e+06	3.13609e+06	3.78421e+06	3.76184e+06	2.90753e+06	3.30547e+06	4.84528e+06	4.05577e+06
High	Master Protein	Q9CPW4	Actin-related protein 2/3 complex subunit 5 OS=Mus musculus GN=Arpc5 PE=1 SV=3	0	44	3	30	3	1	15.04	10.7	11.99	27.93	10.94	6.01	7.58	2.63	9.97	8.32	4	3	3	7	3	2	2	1	3	2	3	3	3	3	3	2	2	1	2	2	1.5083e+07	1.57415e+07	1.54254e+07	1.46281e+07	1.83118e+07	1.22574e+07	1.2858e+07	1.17962e+07	1.23843e+07	1.16541e+07
High	Master Protein	Q3UHB1	5'-nucleotidase domain-containing protein 3 OS=Mus musculus GN=Nt5dc3 PE=1 SV=1	0	21	8	20	8	1	4.78	0	4.67	8.36	6.94			1.98	2.57	4.19	2	1	2	4	3			2	4	2	2	1	2	4	3			2	4	2	6.85012e+06	1.08355e+07	2.11548e+06	2.54504e+06	3.22659e+06	5.9949e+06	3.14808e+06	2.85529e+06	1.94219e+06	4.89271e+06
High	Master Protein	E9Q3L2	Phosphatidylinositol 4-kinase alpha OS=Mus musculus GN=Pi4ka PE=1 SV=2	0	5	7	19	7	1	7.79	0	4.37	4.9	2.38			0	0	2.45	6	1	2	3	1			1	2	3	5	1	2	3	1			1	2	3	4.89335e+06	3.34725e+06	3.40478e+06	1.97751e+06	4.03256e+06	2.45905e+06	1.79118e+06	3.20122e+06	2.4687e+06	2.04386e+06
High	Master Protein	O35215	D-dopachrome decarboxylase OS=Mus musculus GN=Ddt PE=1 SV=3	0	52	4	23	4	1	6.92	1.91		8.5	7.05	12.75	3.31	10.82	8.97	11.86	2	1		3	3	4	1	3	3	3	2	1		2	3	3	1	3	3	3	7.76399e+06	3.60131e+06	2.57582e+06	3.09083e+06	4.34332e+06	8.52045e+06	7.0436e+06	6.28995e+06	1.97979e+06	4.80086e+06
High	Master Protein	O35393	Ephrin-B3 OS=Mus musculus GN=Efnb3 PE=1 SV=1	0	16	4	10	4	1						9.82	2.37	5.85		9.93						4	1	2		3						3	1	2		3	423337	386253	717983	624470	224672	5.56864e+06	2.2387e+06	4.04822e+06	2.99039e+06	4.65804e+06
High	Master Protein	Q08642	Protein-arginine deiminase type-2 OS=Mus musculus GN=Padi2 PE=1 SV=2	0	11	6	18	6	1	0		1.84	0		4.53	1.84	7.27	8.43	4.78	1		1	1		2	2	5	4	2	1		1	1		2	2	5	4	2	1.75168e+06	1.31632e+06	1.64775e+06	1.51293e+06	976134	4.16743e+06	3.60908e+06	3.64408e+06	3.23479e+06	3.84095e+06
High	Master Protein	A0A075B5V0	Immunoglobulin heavy variable 1-26 (Fragment) OS=Mus musculus GN=Ighv1-26 PE=4 SV=1	0	33	3	8	1	1									4.77	19.46									2	6									2	2				1.95083e+06		1.04757e+07	3.83579e+06	313855		1.56098e+06
High	Master Protein	Q8K479	Complement C1q tumor necrosis factor-related protein 5 OS=Mus musculus GN=C1qtnf5 PE=1 SV=1	0	27	4	39	4	1						21.83	12.51	14.99	11.52	20.42						11	5	8	6	9						4	3	4	4	4	404917		380763	767322	364830	1.61603e+07	1.15488e+07	1.64945e+07	1.27405e+07	1.67963e+07
High	Master Protein	Q61035	Histidine--tRNA ligase, cytoplasmic OS=Mus musculus GN=Hars PE=1 SV=2	0	17	8	28	8	1	6.91	4.92	10.09	6.66	9.23	3.22	5.61	2.07	7.19	4.18	3	2	5	3	5	1	2	2	3	2	3	2	4	3	5	1	2	2	3	2	1.00877e+07	5.08896e+06	5.00187e+06	5.50065e+06	7.31544e+06	6.2799e+06	4.23909e+06	4.47515e+06	5.60166e+06	3.99725e+06
High	Master Protein	Q56A07	Sodium channel subunit beta-2 OS=Mus musculus GN=Scn2b PE=1 SV=1	0	20	4	30	4	1	7.72	1.68	7.78	10.09		4.53	0	0	7.15	9.06	4	2	4	4		3	3	2	3	5	3	2	3	3		3	3	1	2	4	7.72729e+06	9.21669e+06	1.59545e+07	1.42555e+07	1.40375e+07	1.00198e+07	1.15342e+07	1.0122e+07	1.22828e+07	1.61219e+07
High	Master Protein	Q80VQ0	Aldehyde dehydrogenase family 3 member B1 OS=Mus musculus GN=Aldh3b1 PE=1 SV=1	0	13	5	16	5	1				0		13	2.08	7.16	6.64	5.44				1		5	1	3	4	2				1		5	1	3	4	2		777824	252319	243385	253093	5.89101e+06	5.92413e+06	5.94081e+06	5.75244e+06	8.6503e+06
High	Master Protein	A2ALS4	Rap1 GTPase-activating protein 1 OS=Mus musculus GN=Rap1gap PE=1 SV=1	0	12	6	16	6	1	5.85		1.8	8.53	2.54	2.72		2.02	5.18	7.51	2		2	3	1	1		2	2	3	2		2	3	1	1		2	2	3	3.4429e+06	2.0381e+06	1.95119e+06	2.05834e+06	3.04904e+06	2.60328e+06	1.85803e+06	2.34693e+06	1.22628e+06	2.09401e+06
High	Master Protein	Q80UG5	Septin-9 OS=Mus musculus GN=Sept9 PE=1 SV=1	0	12	6	40	6	1	6.81	9.16	9.12	9.29	13.41	8.88	4.09	7.16	13.58	6.95	3	4	4	4	6	4	2	4	6	3	2	4	3	3	5	3	2	3	6	2	1.23742e+07	7.20245e+06	7.56699e+06	7.10502e+06	7.59307e+06	6.82546e+06	5.99746e+06	4.60235e+06	5.75188e+06	9.67316e+06
High	Master Protein	Q7TSF1	Desmoglein-1-beta OS=Mus musculus GN=Dsg1b PE=1 SV=1	0	5	6	44	6	1	5.5	18.36	13.98	5.37	5.77	5.29	2.48	4.88	25.38	5.34	3	9	6	2	2	3	2	3	11	3	2	5	3	1	1	2	2	2	5	2	1.55811e+07	6.55968e+06	1.71449e+07	2.52429e+07	9.17698e+06	7.43992e+06	2.67328e+07	8.31069e+06	1.25888e+07	1.23282e+07
High	Master Protein	Q8R146	Acylamino-acid-releasing enzyme OS=Mus musculus GN=Apeh PE=1 SV=3	0	16	7	16	7	1	4.06		3.47	12.37		2.71		3.7	10.83		1		1	4		2		3	5		1		1	4		2		3	5		3.67814e+06	4.14134e+06	2.941e+06	3.13813e+06	4.1803e+06	4.09531e+06	4.35709e+06	3.12296e+06	3.68014e+06	2.23689e+06
High	Master Protein	Q8K212	Phosphofurin acidic cluster sorting protein 1 OS=Mus musculus GN=Pacs1 PE=1 SV=2	0	10	7	26	7	1	2.19	0	0	3.62	11.17	2.44	2.77	5.85	5.05	6.17	2	3	1	3	6	1	1	3	3	3	2	3	1	3	6	1	1	3	3	3	7.07245e+06	3.98673e+06	3.67404e+06	3.69172e+06	3.62256e+06	4.56346e+06	3.22722e+06	3.15208e+06	2.77958e+06	3.81053e+06
High	Master Protein	Q9JJV2	Profilin-2 OS=Mus musculus GN=Pfn2 PE=1 SV=3	0	44	5	51	5	1	11.2	11.03	14.66	11.49	14.6	19.69	16.71	16.58	17.12	17.42	3	3	4	3	7	7	6	6	5	7	1	2	2	1	3	5	4	4	3	4	4.50299e+07	1.72632e+07	1.77157e+07	1.73462e+07	1.61795e+07	1.96685e+07	1.70307e+07	1.34687e+07	2.17075e+07	2.25273e+07
High	Master Protein	Q9CQI3	Glia maturation factor beta OS=Mus musculus GN=Gmfb PE=1 SV=3	0	30	3	40	3	1	11.67	8.95	16.82	19.2	21.34	8.34	15.25	11.08	17.73	20.16	3	2	5	5	5	3	4	3	5	5	3	2	2	3	3	3	3	3	3	3	3.25606e+07	1.25366e+07	1.16305e+07	1.15879e+07	1.24246e+07	1.62085e+07	1.04547e+07	1.02429e+07	1.43049e+07	1.24253e+07
High	Master Protein	Q9R0N7	Synaptotagmin-7 OS=Mus musculus GN=Syt7 PE=1 SV=1	0	20	5	20	5	1	9.88	4.75	4.16	6.21		4.94	2.47	2.18	2.47	4.13	4	3	3	2		2	1	1	1	3	4	2	2	2		2	1	1	1	3	2.39872e+06	2.35777e+06	2.79789e+06	2.01252e+06	2.64238e+06	2.17904e+06	695145	1.08474e+06	1.97595e+06	2.80573e+06
High	Master Protein	Q8BP47	Asparagine--tRNA ligase, cytoplasmic OS=Mus musculus GN=Nars PE=1 SV=2	0	17	7	20	7	1	6.08	2.08	4.21	4.71	6.84	2.08	2.16	2.05	2.23	8.85	3	1	2	2	3	1	1	1	1	5	2	1	2	2	3	1	1	1	1	5	7.99014e+06	5.66191e+06	4.21771e+06	5.40034e+06	5.48575e+06	6.44793e+06	2.91758e+06	2.90948e+06	3.15084e+06	3.42712e+06
High	Master Protein	P06880	Somatotropin OS=Mus musculus GN=Gh1 PE=2 SV=1	0	24	4	9	4	1	2.7							2.01	15.79		1							1	7		1							1	4		107854					474009	5.63582e+06	890376	287116	385020
High	Master Protein	P13707	Glycerol-3-phosphate dehydrogenase [NAD(+)], cytoplasmic OS=Mus musculus GN=Gpd1 PE=1 SV=3	0	15	5	25	5	1	3.14	8.63	4.65	8.36	9.82	5.13	2.72	2.14	4.19	16.08	1	4	3	3	3	2	1	1	2	5	1	4	3	3	3	2	1	1	2	5	1.29517e+07	9.06558e+06	7.18709e+06	7.01285e+06	7.66236e+06	9.16092e+06	7.30087e+06	5.99631e+06	8.40689e+06	8.19226e+06
High	Master Protein	Q8CHK3	Lysophospholipid acyltransferase 7 OS=Mus musculus GN=Mboat7 PE=1 SV=1	0	13	3	32	3	1	11.81	12.2	6.88	15.4	5.37	20.59	5.06	16.86	15.92	12.93	3	3	2	4	2	5	2	4	4	3	3	3	2	2	2	3	2	3	3	2	2.94669e+06	4.29665e+06	3.78207e+06	5.81825e+06	4.94391e+06	8.30743e+06	9.21152e+06	8.95905e+06	5.30726e+06	6.40405e+06
High	Master Protein	O09111	NADH dehydrogenase [ubiquinone] 1 beta subcomplex subunit 11, mitochondrial OS=Mus musculus GN=Ndufb11 PE=1 SV=2	0	49	5	26	5	1	7.75	4.41	8.22	11.31	5.74	4.41	2.18	4.21	8.09	2.06	3	2	4	4	3	2	1	2	4	1	3	2	4	4	3	2	1	2	4	1	8.77457e+06	1.10883e+07	1.99226e+07	7.80663e+06	1.39151e+07	1.10991e+07	1.68078e+07	1.5174e+07	1.45157e+07	1.23756e+07
High	Master Protein	D3Z0M6	Cytoplasmic dynein 1 intermediate chain 1 OS=Mus musculus GN=Dync1i1 PE=1 SV=1	0	15	6	9	6	1	4.56		3.18	2.06	7.5	0		2.13		2.09	1		1	1	2	1		2		1	1		1	1	2	1		2		1	3.3297e+06	2.25305e+06	1.47212e+06	661938	876183	894020	868268	2.03597e+06	1.95715e+06	639494
High	Master Protein	Q8C167	Prolyl endopeptidase-like OS=Mus musculus GN=Prepl PE=1 SV=1	0	13	6	12	6	1	4.26			0	2.57	1.91		5.48	5.66	9.76	2			1	1	1		2	2	3	2			1	1	1		2	2	3	4.06356e+06	1.92581e+06	1.82933e+06	2.04079e+06	1.78965e+06	2.57358e+06	1.93162e+06	1.98073e+06	1.33489e+06	1.67208e+06
High	Master Protein	P80560	Receptor-type tyrosine-protein phosphatase N2 OS=Mus musculus GN=Ptprn2 PE=1 SV=2	0	9	8	28	8	1	2.61	5.07	7.27	7.7	3.04	2.11	3.8		4.81	7.32	3	3	7	4	2	1	2		3	3	3	3	6	4	2	1	2		3	2	7.87127e+06	8.02358e+06	5.99397e+06	7.19598e+06	7.70453e+06	5.70073e+06	4.44222e+06	4.73401e+06	3.51358e+06	5.34856e+06
High	Master Protein	F8WI56	Disco-interacting protein 2 homolog A OS=Mus musculus GN=Dip2a PE=1 SV=1	0	6	6	10	6	1						2.91		5.56	9.33	11.33						1		2	3	4						1		2	3	4	465688	726992	429072	706478	906012	2.86729e+06	2.37423e+06	2.64261e+06	2.78542e+06	2.60996e+06
High	Master Protein	O88851	Putative hydrolase RBBP9 OS=Mus musculus GN=Rbbp9 PE=1 SV=2	0	28	3	7	3	1		3		5.54	9.75				0	2.12		1		1	2				1	2		1		1	2				1	2	3.4382e+06	1.83962e+06	144317	989143	1.08548e+06	1.0107e+06	458175	463252	458535	478291
High	Master Protein	P32921	Tryptophan--tRNA ligase, cytoplasmic OS=Mus musculus GN=Wars PE=1 SV=2	0	17	5	18	5	1	3.46	4.35	2.74	6.01	5.13	3.05	3.23	2.64	3.14	7.78	1	2	2	4	2	1	1	1	1	3	1	1	1	3	2	1	1	1	1	2	3.65767e+06	2.52836e+06	1.31613e+06	1.75354e+06	2.20947e+06	2.09591e+06	1.48715e+06	1.38071e+06	1.48551e+06	1.30377e+06
High	Master Protein	G3X9V4	Glutamate receptor ionotropic, NMDA 2B OS=Mus musculus GN=Grin2b PE=1 SV=1	0	6	5	9	5	1	2.55		2.78	6.92	2.42			3.23		4.95	1		1	2	2			1		2	1		1	2	2			1		2	1.72661e+06	1.06449e+06	2.04721e+06	2.27455e+06	1.79154e+06	1.50395e+06	437080	1.74938e+06	354198	1.46243e+06
High	Master Protein	E9Q7X7	Neurexin II OS=Mus musculus GN=Nrxn2 PE=1 SV=1	0	4	6	16	2	1	5.37	3.19			6.53	5.76	2.36	5.11		4.78	2	1			3	4	1	3		2	2	1			3	4	1	3		2	1.30799e+06	948904	710436	655043	870690	749125	524920	662113	773806	1.03232e+06
High	Master Protein	Q91VN4	MICOS complex subunit Mic25 OS=Mus musculus GN=Chchd6 PE=1 SV=2	0	23	5	17	5	1	2.9			3.54	8.27	4.78	0	3.32	4.47	9.1	2			1	3	3	1	1	2	4	2			1	3	3	1	1	2	4	5.6258e+06	1.53786e+06	2.13987e+06	2.47553e+06	2.6766e+06	2.77905e+06	2.23585e+06	2.28495e+06	4.17529e+06	2.84269e+06
High	Master Protein	Q8K4Z3	NAD(P)H-hydrate epimerase OS=Mus musculus GN=Naxe PE=1 SV=1	0	15	3	19	3	1	6.1	0	5.29	3.04	3.12	5.48	4.81	1.67	3.15	7.96	2	1	2	1	3	2	2	1	2	3	2	1	2	1	3	2	2	1	2	3	9.53599e+06	4.0729e+06	3.53193e+06	3.66979e+06	4.71943e+06	7.8345e+06	6.19081e+06	4.20607e+06	7.66689e+06	6.7751e+06
High	Master Protein	A2ASZ8	Calcium-binding mitochondrial carrier protein SCaMC-2 OS=Mus musculus GN=Slc25a25 PE=1 SV=1	0	16	5	21	4	1	9.43	3.92	10.95	3.96	2.36	4.19	7.62	6.08	6.23		4	1	5	2	1	1	3	2	2		3	1	5	2	1	1	3	2	2		4.19641e+06	6.68396e+06	1.18812e+07	5.56226e+06	7.14379e+06	7.49045e+06	9.39003e+06	6.53792e+06	8.7905e+06	6.16468e+06
High	Master Protein	Q3UUG6	TBC1 domain family member 24 OS=Mus musculus GN=Tbc1d24 PE=1 SV=2	0	14	6	19	6	1	5.5	4.76		5.2	8.34	5.76		2.66	8.01	5.06	3	2		2	4	2		1	3	2	3	2		2	4	2		1	3	2	1.03262e+07	6.25306e+06	5.63732e+06	5.8448e+06	6.9323e+06	4.12509e+06	3.77307e+06	3.39992e+06	4.33563e+06	4.34434e+06
High	Master Protein	Q60668	Heterogeneous nuclear ribonucleoprotein D0 OS=Mus musculus GN=Hnrnpd PE=1 SV=2	0	14	4	44	3	1	7.11	6.57	9.49	6.52	12.44	3.98	2.09	4.15	5.1	15.09	4	5	7	3	6	3	2	3	4	7	3	4	4	3	4	3	2	3	4	4	1.33675e+07	5.59198e+06	6.12213e+06	6.87624e+06	6.23865e+06	6.54434e+06	4.78241e+06	5.13016e+06	3.12629e+06	5.21564e+06
High	Master Protein	P62748	Hippocalcin-like protein 1 OS=Mus musculus GN=Hpcal1 PE=1 SV=2	0	22	5	23	2	1	3.75	1.66	4.05	5.3	1.96	8.54	3.27	9.51	8.2	10.32	1	1	3	2	1	3	1	4	3	4	1	1	3	1	1	3	1	3	2	3	6.27226e+06	6.45876e+06	6.45078e+06	5.54162e+06	7.49493e+06	7.70835e+06	6.05366e+06	7.06983e+06	4.91015e+06	9.73244e+06
High	Master Protein	Q6P9K8	Caskin-1 OS=Mus musculus GN=Caskin1 PE=1 SV=2	0	7	6	18	6	1	6.48	3.82	0	3.01	3.12	3.68	3.25	4.67	3.3	7.38	2	2	1	2	2	1	2	3	1	2	2	2	1	2	2	1	2	3	1	2	2.15533e+06	1.605e+06	2.19557e+06	2.70152e+06	2.41552e+06	1.85234e+06	1.30088e+06	1.66388e+06	1.60334e+06	1.77794e+06
High	Master Protein	Q9JM14	5'(3')-deoxyribonucleotidase, cytosolic type OS=Mus musculus GN=Nt5c PE=1 SV=1	0	39	4	24	4	1	11.67	4.5	0	11.29	9.25	3.81	3.97	3.48	6.06	12.16	4	2	1	4	2	2	2	1	3	3	3	2	1	4	2	2	2	1	2	3	4.69381e+06	3.43136e+06	2.51451e+06	1.7237e+06	3.82522e+06	4.52059e+06	3.43777e+06	2.72632e+06	2.33389e+06	2.27558e+06
High	Master Protein	Q91X72	Hemopexin OS=Mus musculus GN=Hpx PE=1 SV=2	0	19	5	8	5	1									10.7	12.09									4	4									4	4	1.14193e+06	936773	185019	299896	948691	2.88867e+06	2.05896e+06	870541	1.00459e+06	486303
High	Master Protein	P28661	Septin-4 OS=Mus musculus GN=Sept4 PE=1 SV=1	0	16	7	32	5	1	2.35	4.7	7.66	12.81	10.84	7.49	4.73	6.85	6.63	13	1	2	3	5	4	3	2	4	3	5	1	1	2	3	2	1	1	2	1	4	3.52363e+06	1.84425e+06	2.67505e+06	855564	652087	2.65759e+06	1.82081e+06	1.51809e+06	3.00695e+06	2.3022e+06
High	Master Protein	A0A0A6YW36	Regulator of G-protein-signaling 7 OS=Mus musculus GN=Rgs7 PE=1 SV=1	0	16	5	18	3	1	6.3	2.9	8.64	7.83	6.69	6.6		3.29	3.29	6.79	2	2	3	2	3	2		1	1	2	2	2	3	2	3	2		1	1	2	5.0479e+06	2.78672e+06	3.17282e+06	2.77746e+06	3.01856e+06	2.49158e+06	1.21606e+06	2.20554e+06	708349	1.78675e+06
High	Master Protein	Q9ES34	Ubiquitin-protein ligase E3B OS=Mus musculus GN=Ube3b PE=1 SV=3	0	6	5	13	5	1	3.34	2.52		2.13	4.67	3.11	1.7	5.4	3.33	10.3	1	1		1	1	1	1	3	1	3	1	1		1	1	1	1	3	1	3	2.95649e+06	3.52428e+06	2.3792e+06	1.2911e+06	2.47199e+06	4.86825e+06	4.21771e+06	4.8291e+06	1.94237e+06	3.40567e+06
High	Master Protein	P47963	60S ribosomal protein L13 OS=Mus musculus GN=Rpl13 PE=1 SV=3	0	24	5	78	5	1	14.15	19.57	17.22	20.19	18.15	23.37	9.55	23.37	16.32	26.29	6	8	7	9	8	9	4	10	7	10	5	5	5	4	4	5	4	5	5	5	4.84886e+07	2.48354e+07	2.19098e+07	3.33565e+07	2.94305e+07	3.83379e+07	2.86524e+07	3.52316e+07	2.84622e+07	4.4928e+07
High	Master Protein	P28650	Adenylosuccinate synthetase isozyme 1 OS=Mus musculus GN=Adssl1 PE=1 SV=2	0	23	7	20	7	1	5.18	2.29	2.03		5.78	0	0	0	6.42	9.37	3	2	1		3	2	1	1	3	4	3	1	1		3	2	1	1	2	3	7.27715e+06	3.10309e+06	2.12037e+06	2.9775e+06	2.97421e+06	4.0946e+06	2.86118e+06	2.83807e+06	2.85417e+06	3.0518e+06
High	Master Protein	Q60605	Myosin light polypeptide 6 OS=Mus musculus GN=Myl6 PE=1 SV=3	0	48	6	17	6	1	0		2.84	2.94	6.94	2.43	4.47	6.39	2.67	9.43	1		1	1	3	1	2	3	1	4	1		1	1	3	1	2	3	1	4	9.17046e+06	3.26972e+06	4.45845e+06	2.89109e+06	3.88537e+06	5.55721e+06	6.9336e+06	6.24286e+06	6.06559e+06	5.92163e+06
High	Master Protein	P97785	GDNF family receptor alpha-1 OS=Mus musculus GN=Gfra1 PE=2 SV=2	0	9	3	28	3	1	11.78	3.16	2.37	5.9		9.17	8.96	5.52	3.17	9	5	2	1	3		4	3	4	2	4	3	1	1	2		2	2	2	1	2	2.63971e+06	2.451e+06	1.93632e+06	4.45826e+06	5.37127e+06	4.63049e+06	4.55648e+06	5.49125e+06	6.16092e+06	7.01284e+06
High	Master Protein	Q9CQ92	Mitochondrial fission 1 protein OS=Mus musculus GN=Fis1 PE=1 SV=1	0	34	4	14	4	1	4.24	2.92	2.81	3.59	9.49		0	1.85		8.83	1	1	1	1	4		1	1		4	1	1	1	1	4		1	1		2	2.20041e+06	2.55572e+06	2.68957e+06	1.97017e+06	2.66287e+06	3.99691e+06	2.96629e+06	3.19949e+06	4.34722e+06	4.5764e+06
High	Master Protein	Q6IRU5	Clathrin light chain B OS=Mus musculus GN=Cltb PE=1 SV=1	0	28	7	29	7	1	4.54		8.93	7.93	19.67	4.27	8.68	2.79	5.58	5.51	2		4	4	8	2	4	1	2	2	2		4	3	6	2	4	1	2	2	2.60905e+07	7.92008e+06	7.26944e+06	4.34762e+06	9.24343e+06	4.92741e+06	6.42018e+06	1.05767e+07	1.48955e+07	4.11665e+06
High	Master Protein	A0A075B5V1	Immunoglobulin heavy variable 1-31 OS=Mus musculus GN=Ighv1-31 PE=4 SV=1	0	44	3	7	1	1									6.87	14.06									3	4									3	2		144599		176442	185985	5.44739e+07	1.12186e+07	2.95808e+06	5.37287e+06	854043
High	Master Protein	A9DA50	Leucine-rich repeat and immunoglobulin-like domain-containing nogo receptor-interacting protein 1 OS=Mus musculus GN=Lingo1 PE=1 SV=1	0	18	7	23	7	1	5.33	4.96	2.26	13.73		5.56		2.19	4.33	6.32	2	3	2	6		2		3	2	3	2	3	2	6		2		3	2	3	6.09146e+06	6.34605e+06	7.43189e+06	6.46427e+06	4.99454e+06	4.75586e+06	5.35271e+06	7.20668e+06	3.39897e+06	6.10859e+06
High	Master Protein	Q99JY0	Trifunctional enzyme subunit beta, mitochondrial OS=Mus musculus GN=Hadhb PE=1 SV=1	0	17	6	20	6	1	2.17	0	4.68	6.88	6.8	2.11	4.22		6.79	7.37	1	1	2	3	4	1	2		3	3	1	1	2	2	4	1	2		2	2	1.93853e+06	1.10289e+06	1.33665e+06	1.06851e+06	243292	1.41585e+06	867013		2.30252e+06	508509
High	Master Protein	Q99MN9	Propionyl-CoA carboxylase beta chain, mitochondrial OS=Mus musculus GN=Pccb PE=1 SV=2	0	18	6	18	6	1	2.02	1.99	2.54	2.21	6.23	5.17	2.59	2.14	2.08	5.61	1	1	1	1	4	2	1	1	2	4	1	1	1	1	4	2	1	1	2	4	2.30017e+06	1.10226e+06	1.11102e+06	1.30447e+06	1.10798e+06	1.73643e+06	1.41484e+06	971271	302210	1.26092e+06
High	Master Protein	P20152	Vimentin OS=Mus musculus GN=Vim PE=1 SV=3	0	19	8	43	6	1	8.85	6.31	8.6	8.02	4.97	10	10.18	11.08	12.81	16.23	4	3	4	4	2	4	4	5	5	8	4	2	4	4	2	4	3	4	4	7	5.64553e+06	5.20407e+06	7.71992e+06	5.51328e+06	6.03346e+06	6.03328e+06	4.95473e+06	4.96821e+06	6.86108e+06	6.19402e+06
High	Master Protein	Q9CR95	Adaptin ear-binding coat-associated protein 1 OS=Mus musculus GN=Necap1 PE=1 SV=2	0	30	5	36	5	1	14.56	8.27	7.38	7.14	9.48	9.96	10.37	10.75	10	16.73	4	3	2	2	3	3	3	6	5	5	2	2	2	2	3	2	2	4	4	4	2.48091e+07	1.04171e+07	1.02378e+07	1.27851e+07	1.01516e+07	1.19672e+07	9.135e+06	8.03089e+06	1.02048e+07	1.14828e+07
High	Master Protein	Q99JF8	PC4 and SFRS1-interacting protein OS=Mus musculus GN=Psip1 PE=1 SV=1	0	13	5	27	5	1	6.56	2.07	3.76	7.67	6.99	6.05		5.51	7.83	9.75	3	1	2	3	3	3		3	4	5	3	1	2	2	2	3		3	4	4	3.3482e+06	1.80673e+06	1.46535e+06	1.95363e+06	1.91868e+06	2.66072e+06	1.6452e+06	1.63717e+06	604848	1.27918e+06
High	Master Protein	A0A087WPD1	Regulator of G-protein-signaling 6 OS=Mus musculus GN=Rgs6 PE=1 SV=1	0	18	5	12	3	1	6.63	0	3.43		4.53	2.62			2.61	5.98	3	1	1		3	1			1	2	3	1	1		3	1			1	2	2.14783e+06	597182	1.00458e+06	983107	1.23553e+06	1.15813e+06	896606	869355		884776
High	Master Protein	J3QP43	Protein stum homolog OS=Mus musculus GN=Stum PE=1 SV=1	0	21	2	35	2	1	11.11	9.42	8.22	10.73	6.88	16.32	8.72	16.12	16.93	16.69	3	3	3	4	2	4	2	5	5	4	2	2	2	2	2	2	2	2	2	2	1.62064e+07	1.05978e+07	1.18537e+07	9.80857e+06	10853608	2.08642e+07	2.15179e+07	2.39049e+07	1.75663e+07	2.28718e+07
High	Master Protein	Q68FF6	ARF GTPase-activating protein GIT1 OS=Mus musculus GN=Git1 PE=1 SV=1	0	13	6	21	6	1	6.34	2.32	4.27	5.08	1.91	2.04	2.18	3.56	2.69	4.05	4	1	2	2	3	2	1	2	1	3	4	1	2	2	3	2	1	2	1	2	1.87641e+06	3.62335e+06	1.53434e+06	1.43447e+06	3.5827e+06	4.00728e+06	1.42338e+06	3.69997e+06	738052	1.08014e+06
High	Master Protein	Q03137	Ephrin type-A receptor 4 OS=Mus musculus GN=Epha4 PE=1 SV=2	0	12	6	14	5	1	2.77		2.34	5.94		2.66		1.61	2.4	2.71	2		2	4		1		2	1	2	2		2	4		1		2	1	2	1.10665e+06	995975	948015	740632	679291	967065	893599	926136	872100	2.13825e+06
High	Master Protein	Q8JZS0	Protein lin-7 homolog A OS=Mus musculus GN=Lin7a PE=1 SV=2	0	28	6	17	6	1	2.55	2.3	4.63	2.3	14.52	3.68	0		2.19	2.25	1	2	2	1	5	2	1		2	1	1	2	2	1	5	2	1		2	1	1.55498e+07	5.87117e+06	5.85778e+06	6.43409e+06	5.52424e+06	7.69667e+06	6.09817e+06	4.66191e+06	1.02655e+07	8.68797e+06
High	Master Protein	P70398	Probable ubiquitin carboxyl-terminal hydrolase FAF-X OS=Mus musculus GN=Usp9x PE=1 SV=2	0	3	6	16	2	1	8.43	3.29	3.78	6.52	4.88			6.17	5.23	0	3	1	1	2	1			3	3	2	3	1	1	2	1			3	3	1	5.09586e+06	3.51539e+06	3.58701e+06	3.38356e+06	3.93646e+06	3.22372e+06	2.63439e+06	3.35642e+06	3.55911e+06	3.55195e+06
High	Master Protein	A0A140T8K6	60S ribosomal protein L36 OS=Mus musculus GN=Rpl36-ps3 PE=3 SV=1	0	30	4	47	4	1	9.4	4.74	8.93	7	10.33	26.74	18.66	4.62	12.15	13.31	4	3	4	3	4	10	7	2	5	5	2	2	2	2	3	4	4	1	4	3	4.06158e+07	1.85747e+07	2.02186e+07	2.0615e+07	1.79793e+07	2.15878e+07	1.61831e+07	1.96738e+07	2.89154e+07	6.55192e+07
High	Master Protein	Q3UW66	Sulfurtransferase OS=Mus musculus GN=Mpst PE=1 SV=1	0	25	5	24	5	1	14.9	7.52	2.43	5.19	7.15	10	3.05	6.69	12.92	6.79	4	4	1	1	2	3	1	2	4	2	3	4	1	1	2	2	1	2	3	2	8.55132e+06	4.39122e+06	3.38e+06	4.06386e+06	3925215	5.76903e+06	4.27043e+06	4.00729e+06	4.63972e+06	5.17745e+06
High	Master Protein	Q9DBG6	Dolichyl-diphosphooligosaccharide--protein glycosyltransferase subunit 2 OS=Mus musculus GN=Rpn2 PE=1 SV=1	0	16	5	6	5	1	1.91	1.61	3.37		5.42					2.66	1	1	1		2					1	1	1	1		2					1	2.20004e+06	1.87702e+06	1.74633e+06	1.56156e+06	1.38062e+06	1.27914e+06	1.22576e+06	302032	1.32787e+06	819623
High	Master Protein	Q8CGA0	Protein phosphatase 1F OS=Mus musculus GN=Ppm1f PE=1 SV=1	0	20	5	11	5	1					6.43	1.79	2.08		0	8.69					2	3	2		1	3					2	3	1		1	3	2.3256e+06	192707	973072	1.1059e+06	928718	2.16127e+06	1.38508e+06	620110	927868	1.25896e+06
High	Master Protein	Q9WV69	Dematin OS=Mus musculus GN=Dmtn PE=1 SV=1	0	16	6	22	6	1	10.46	2.38	2.68	2.59	13.8	2.63	1.91	1.85	2.58	9.18	5	1	1	1	5	1	2	1	1	4	3	1	1	1	5	1	2	1	1	4	1.28294e+07	8.95394e+06	3.31485e+06	2.9794e+06	4.37521e+06	4.53405e+06	2.76576e+06	2.96483e+06	3.54963e+06	3.16485e+06
High	Master Protein	Q8R2R9	AP-3 complex subunit mu-2 OS=Mus musculus GN=Ap3m2 PE=1 SV=1	0	27	6	15	6	1	2.79	2.27	2.24	4.57	15.01	2.53		2.16	2.45	2.69	1	1	1	2	6	1		1	1	1	1	1	1	2	5	1		1	1	1	4.41935e+06	2.12704e+06	1.48987e+06	1.69295e+06	2.12049e+06	1.88488e+06	1.03264e+06	1.01441e+06	1.85353e+06	1.1273e+06
High	Master Protein	Q9JMH6	Thioredoxin reductase 1, cytoplasmic OS=Mus musculus GN=Txnrd1 PE=1 SV=3	0	12	5	9	5	1	3.26			5.98	5.16			2.15	6.12	3	1			2	2			1	2	1	1			2	2			1	2	1	4.47573e+06	2.46227e+06	2.24481e+06	2.02252e+06	2.55746e+06	3.68712e+06	3.18189e+06	2.71327e+06	2.65775e+06	2.52195e+06
High	Master Protein	Q80X80	Phospholipid transfer protein C2CD2L OS=Mus musculus GN=C2cd2l PE=1 SV=3	0	12	5	7	5	1		2.71	4.7		13.91							1	2		4							1	2		4						7.61766e+06	2.63629e+06	3.04481e+06	1.99514e+06	2.29837e+06	2.76881e+06	2.01004e+06	1.5664e+06	3.22285e+06	2.33024e+06
High	Master Protein	P62264	40S ribosomal protein S14 OS=Mus musculus GN=Rps14 PE=1 SV=3	0	30	3	19	3	1	11.6	3.01	7.62	8.72	2.62	2.96	5.42	5.61	5.9	8.59	3	1	2	2	1	1	2	3	2	2	3	1	2	2	1	1	2	3	2	2	1.22015e+07	7.81677e+06	7.86214e+06	8.92441e+06	9599820	8.37919e+06	6.89875e+06	7.16946e+06	1.00065e+07	1.1564e+07
High	Master Protein	A0A0R4J023	Methylglutaconyl-CoA hydratase, mitochondrial OS=Mus musculus GN=Auh PE=1 SV=1	0	23	6	48	6	1	12.69	9.11	9.28	13.49	15.81	4.24	1.81	10.01	9.51	16.45	5	5	4	6	6	4	2	3	5	8	4	5	4	4	5	4	2	3	4	6	1.86468e+07	6.54811e+06	8.23413e+06	8.82457e+06	8.79894e+06	1.14163e+07	1.01003e+07	8.76106e+06	8.05259e+06	9.48369e+06
High	Master Protein	Q99L47	Hsc70-interacting protein OS=Mus musculus GN=St13 PE=1 SV=1	0	15	5	15	5	1	6.32			5.7	2.83	2.43	2.36	4.1		4.2	3			2	2	1	1	3		3	3			2	2	1	1	3		3	4.19797e+06	2.34487e+06	1.72436e+06	1.64044e+06	2.60295e+06	2.99282e+06	2.06312e+06	2.6718e+06	1.9783e+06	1.91137e+06
High	Master Protein	P54320	Elastin OS=Mus musculus GN=Eln PE=1 SV=2	0	9	4	12	4	1	2.46	18.09	2.68	2.76	6.67						1	7	1	1	2						1	4	1	1	2						2.1301e+07	4.30732e+06	5.39205e+06	2.24511e+07	4.89624e+06				432073	306864
High	Master Protein	F8VQE9	Arf-GAP with GTPase, ANK repeat and PH domain-containing protein 3 OS=Mus musculus GN=Agap3 PE=1 SV=1	0	8	5	19	5	1	3.16	2.2	5.3	5.98	6.16	4.68	2.19	4.96	7.03		2	2	3	2	2	2	1	2	3		2	2	3	2	2	2	1	2	3		3.70374e+06	2.69156e+06	1.85334e+06	1.89979e+06	1.9545e+06	2.07879e+06	2.30037e+06	1.89705e+06	1.00922e+06	2.91922e+06
High	Master Protein	Q9WV34	MAGUK p55 subfamily member 2 OS=Mus musculus GN=Mpp2 PE=1 SV=1	0	14	5	23	4	1	9.46	4.52	5.87	4.6	9.65	5.91	2.34	4.54	2.55	5.81	3	2	3	2	3	2	1	3	1	3	3	2	3	1	3	2	1	3	1	3	3.78037e+06	1.66307e+06	2.26543e+06	2.09224e+06	2.89724e+06	2.111e+06	1.77793e+06	2.3178e+06	1.27975e+06	1.8454e+06
High	Master Protein	Q8BW96	Calcium/calmodulin-dependent protein kinase type 1D OS=Mus musculus GN=Camk1d PE=1 SV=2	0	17	5	20	5	1	2.96	4.63	4.3	5	0	5.56	5.41	2.04	4.27	5.83	1	3	3	2	1	2	2	2	2	2	1	3	3	2	1	2	2	2	2	2	4.05244e+06	2.18193e+06	2.03217e+06	2.10288e+06	1.24285e+06	1.86732e+06	1.62682e+06	988982	1.3337e+06	1.79103e+06
High	Master Protein	Q61730	Interleukin-1 receptor accessory protein OS=Mus musculus GN=Il1rap PE=1 SV=1	0	17	8	18	8	1			0			10.01	3.53	8.39	1.77	1.73			1			6	2	5	1	3			1			6	2	5	1	3	2.7121e+06	2.52248e+06	2.74955e+06	2.22594e+06	1.83814e+06	7.429e+06	6.09853e+06	7.84927e+06	4.68114e+06	8.50371e+06
High	Master Protein	Q61481	Calcium/calmodulin-dependent 3',5'-cyclic nucleotide phosphodiesterase 1A OS=Mus musculus GN=Pde1a PE=1 SV=2	0	14	6	19	4	1	8.44	0	0		4.44	4.64	4.69	1.82	0	7.29	3	3	1		2	2	2	2	1	3	3	2	1		2	2	2	2	1	3	4.40983e+06	2.39448e+06	2.2924e+06	2.41487e+06	3.20544e+06	3.25198e+06	2.12374e+06	2.71116e+06	2.72645e+06	2.32329e+06
High	Master Protein	Q9CZ44	NSFL1 cofactor p47 OS=Mus musculus GN=Nsfl1c PE=1 SV=1	0	19	5	19	5	1	5.04	2.65	5.69	3.24	5.02	4.83	3.03	4.8	4.87	8.63	3	1	2	1	2	2	1	2	2	3	3	1	2	1	2	2	1	2	2	3	6.86648e+06	4.57183e+06	3.18344e+06	2.58949e+06	5.40665e+06	5.98962e+06	4.45039e+06	3.96063e+06	5.00934e+06	3.90227e+06
High	Master Protein	Q9CQX2	Cytochrome b5 type B OS=Mus musculus GN=Cyb5b PE=1 SV=1	0	42	3	24	3	1	13.76	5.77	12.74	8.85	11.64	2.75	7.66	7.94	14.53	8.43	3	2	3	3	3	1	2	2	3	2	2	2	1	3	2	1	2	1	2	2	5.22313e+06	3.23776e+06	2.16009e+06	3.0866e+06	3408603	3.67244e+06	5.41917e+06	4.14736e+06	3.96672e+06	5.24443e+06
High	Master Protein	P61358	60S ribosomal protein L27 OS=Mus musculus GN=Rpl27 PE=1 SV=2	0	36	4	36	4	1	8.19	6.39	10.24	7.48	7.52	13.24	7.14	13.18	13.2	9.83	2	2	4	3	3	5	4	5	5	3	1	1	3	2	2	4	4	3	3	2	1.73876e+07	1.06437e+07	1.01592e+07	8.98925e+06	1.09475e+07	1.67985e+07	1.13286e+07	1.40229e+07	7.76275e+06	2.03055e+07
High	Master Protein	Q5DQR4	Syntaxin-binding protein 5-like OS=Mus musculus GN=Stxbp5l PE=1 SV=1	0	10	6	16	6	1	2.03		0	9.61		1.89		4.98	1.68	10.82	1		2	4		2		2	1	4	1		2	4		2		2	1	4	2.93503e+06	1.58562e+06	1.65514e+06	971077	1.84919e+06	3.19411e+06	2.3274e+06	2.29632e+06	769636	1.35928e+06
High	Master Protein	Q91WA3	Histone deacetylase 11 OS=Mus musculus GN=Hdac11 PE=1 SV=1	0	17	4	12	4	1						8.28	2.15	10.96	7.09	10.74						2	1	3	2	4						2	1	2	2	4	1.92631e+06	1.27785e+06	1.35677e+06	971743	831398	6.87665e+06	4.6574e+06	5.43516e+06	4.93687e+06	6.22579e+06
High	Master Protein	Q9D1P4	Cysteine and histidine-rich domain-containing protein 1 OS=Mus musculus GN=Chordc1 PE=1 SV=1	0	24	5	10	5	1	0		3.04		13.6	3.77	3.22	3.46		0	1		1		3	2	1	1		1	1		1		3	2	1	1		1	1.10661e+07	5.69365e+06	4.60372e+06	4.02562e+06	5.52829e+06	4.54704e+06	3.87461e+06	2.64909e+06	4.37548e+06	4.75315e+06
High	Master Protein	Q8BTS0	DEAD (Asp-Glu-Ala-Asp) box polypeptide 5 OS=Mus musculus GN=Ddx5 PE=1 SV=1	0	16	7	23	5	1	5.35	7.37	8.07	12.49	6.52	2.94	2.73		2.5	1.82	2	3	5	5	3	1	1		1	2	2	3	4	4	3	1	1		1	2	5.70615e+06	3.08948e+06	3.47615e+06	2.87242e+06	3.37817e+06	3.44731e+06	2.33868e+06	2.41855e+06	1.3772e+06	2.5154e+06
High	Master Protein	Q91VZ6	Stromal membrane-associated protein 1 OS=Mus musculus GN=Smap1 PE=1 SV=1	0	11	4	33	3	1	8.85	9.47	5.55	5.79	17.82	10.36	10.21	7.08	6.27	7.9	3	3	2	3	7	4	3	3	2	3	2	2	1	2	3	2	2	2	2	3	1.86637e+07	9.42186e+06	6.48387e+06	6.88471e+06	7082088	8.25117e+06	6.83533e+06	5.25712e+06	6.90482e+06	6.74147e+06
High	Master Protein	Q3UIU2	NADH dehydrogenase [ubiquinone] 1 beta subcomplex subunit 6 OS=Mus musculus GN=Ndufb6 PE=1 SV=3	0	41	4	22	4	1	2.18		4.02	6.69	2.3	1.78		1.73	0	1.87	3		2	4	3	1		3	1	5	2		2	3	2	1		3	1	2	7.44579e+06	6.0718e+06	1.13395e+07	1.47062e+07	1.10609e+07	7.1495e+06	9.2883e+06	5.93985e+06	5.62075e+06	5.40453e+06
High	Master Protein	P63040	Complexin-1 OS=Mus musculus GN=Cplx1 PE=1 SV=1	0	34	3	29	2	1	9.7	2.28	5.29	8.37	9.19	9.96	2.75	10.46	2.38	7.29	4	2	3	3	3	4	2	4	2	2	3	2	3	3	3	3	2	3	2	2	2.72482e+06	2.28033e+06	2.37997e+06	2.04292e+06	2.76477e+06	2.72505e+06	3.05473e+06	3.68297e+06	6.21206e+06	5.74999e+06
High	Master Protein	P19001	Keratin, type I cytoskeletal 19 OS=Mus musculus GN=Krt19 PE=1 SV=1	0	13	8	181	1	1	32.51	62.17	51.48	14.31	35.42	33.64	36.75	20.82	71.34	31.58	14	30	22	6	18	16	17	11	31	16	6	8	7	3	7	7	6	5	8	7	910498	1.03246e+06	914332	3.9522e+06	543033	433596	5.81756e+06			525705
High	Master Protein	Q9CZD3	Glycine--tRNA ligase OS=Mus musculus GN=Gars PE=1 SV=1	0	9	5	19	5	1	4.45			15.83	10.15	2.53	3.47	1.98	7.04	9.45	2			6	3	1	1	1	2	3	2			5	2	1	1	1	2	3	4.75167e+06	3.12456e+06	2.7674e+06	1.15833e+06	3.22918e+06	3.80494e+06	2.86765e+06	3.84375e+06	4.42365e+06	4.19538e+06
High	Master Protein	Q8BFZ9	Erlin-2 OS=Mus musculus GN=Erlin2 PE=1 SV=1	0	27	6	16	6	1	3.38	5.01	2.57		9.37	2.09	2.73	1.7	2.27	0	1	2	2		4	1	1	1	3	1	1	2	2		4	1	1	1	3	1	6.50012e+06	3.95873e+06	4.49868e+06	3.12056e+06	3.94294e+06	3.0182e+06	2.74106e+06	2.01373e+06	2.48907e+06	1.93349e+06
High	Master Protein	Q61941	NAD(P) transhydrogenase, mitochondrial OS=Mus musculus GN=Nnt PE=1 SV=2	0	11	7	17	7	1	6.89	1.98	2.15	5.08	2.15			4.7	2.29	7.48	3	1	1	3	1			2	3	3	3	1	1	3	1			2	3	3	1.97273e+06	2.81101e+06	4.65066e+06	2.27294e+06	2.85686e+06	5.05398e+06	4.82357e+06	3.75224e+06	3.77191e+06	3.25972e+06
High	Master Protein	Q9ERK4	Exportin-2 OS=Mus musculus GN=Cse1l PE=1 SV=1	0	8	5	13	5	1	3.28		1.67	0	5.85	0		0	5.21	4.38	1		2	1	3	1		1	1	3	1		2	1	3	1		1	1	2	3.12183e+06	2.28587e+06	2.23728e+06	2.02587e+06	2.77542e+06	3.23561e+06	1.84882e+06	2.73658e+06	1.80355e+06	2.54657e+06
High	Master Protein	Q3V0K9	Plastin-1 OS=Mus musculus GN=Pls1 PE=1 SV=1	0	15	5	6	3	1						5.04		2.58	3.06	6.79						2		1	1	2						2		1	1	2						914128	661228	744197		1.07197e+06
[truncated: 1,667 more rows]
[truncated: 11 more columns]
