# Supplementary material for: HAPLN2 forms aggregates and promotes microglial inflammation during brain aging in mice
Source: PLoS Biol. 2025 Aug 14;23(8):e3003006. doi: 10.1371/journal.pbio.3003006 (PMC12407547; doi:10.1371/journal.pbio.3003006)
Supplement: S4 Table — (XLSX) [file pbio.3003006.s012.xlsx]

## Sheet: Proteins
Protein FDR Confidence: Combined	Master	Accession	Description	Exp. q-value: Combined	Coverage [%]	# Peptides	# PSMs	# Unique Peptides	# Protein Groups	Score Sequest HT: A2 Sequest HT F1: Sample, young	Score Sequest HT: B2 Sequest HT F2: Sample, young	Score Sequest HT: C2 Sequest HT F3: Sample, young	Score Sequest HT: D2 Sequest HT F4: Sample, young	Score Sequest HT: E2 Sequest HT F6: Sample, old	Score Sequest HT: F2 Sequest HT F7: Sample, old	Score Sequest HT: G2 Sequest HT F8: Sample, old	Score Sequest HT: H2 Sequest HT F9: Sample, old	# PSMs (by Search Engine): A2 Sequest HT F1: Sample, young	# PSMs (by Search Engine): B2 Sequest HT F2: Sample, young	# PSMs (by Search Engine): C2 Sequest HT F3: Sample, young	# PSMs (by Search Engine): D2 Sequest HT F4: Sample, young	# PSMs (by Search Engine): E2 Sequest HT F6: Sample, old	# PSMs (by Search Engine): F2 Sequest HT F7: Sample, old	# PSMs (by Search Engine): G2 Sequest HT F8: Sample, old	# PSMs (by Search Engine): H2 Sequest HT F9: Sample, old	# Peptides (by Search Engine): A2 Sequest HT F1: Sample, young	# Peptides (by Search Engine): B2 Sequest HT F2: Sample, young	# Peptides (by Search Engine): C2 Sequest HT F3: Sample, young	# Peptides (by Search Engine): D2 Sequest HT F4: Sample, young	# Peptides (by Search Engine): E2 Sequest HT F6: Sample, old	# Peptides (by Search Engine): F2 Sequest HT F7: Sample, old	# Peptides (by Search Engine): G2 Sequest HT F8: Sample, old	# Peptides (by Search Engine): H2 Sequest HT F9: Sample, old	Abundances (Normalized): F1: Sample, young	Abundances (Normalized): F2: Sample, young	Abundances (Normalized): F3: Sample, young	Abundances (Normalized): F4: Sample, young	Abundances (Normalized): F6: Sample, old	Abundances (Normalized): F7: Sample, old	Abundances (Normalized): F8: Sample, old	Abundances (Normalized): F9: Sample, old	Found in Sample: [S1] F1: Sample, young	Found in Sample: [S2] F2: Sample, young	Found in Sample: [S3] F3: Sample, young	Found in Sample: [S4] F4: Sample, young	Found in Sample: [S6] F6: Sample, old	Found in Sample: [S7] F7: Sample, old	Found in Sample: [S8] F8: Sample, old	Found in Sample: [S9] F9: Sample, old
High	Master Protein	P48678	Prelamin-A/C OS=Mus musculus GN=Lmna PE=1 SV=2	0	12	7	16	6	1		2.78	0	0	5.6	15.31	2.26			2	2	1	3	7	1			2	2	1	3	7	1		1.89598e+07	2.05221e+07	2.01096e+07	2.29294e+07	2.3834e+07	5.03553e+07	3.28666e+07	29248310	Peak Found	High	High	Peak Found	High	High	High	Peak Found
High	Master Protein	P06880	Somatotropin OS=Mus musculus GN=Gh1 PE=2 SV=1	0	46	9	25	9	1						53.02								25								9			762903		1.5101e+06	1.60173e+06		3.20809e+08	1.37526e+06	101739	Peak Found	Not Found	Peak Found	Peak Found	Not Found	High	Peak Found	Peak Found
High	Master Protein	Q8CI71	Syndetin OS=Mus musculus GN=Vps50 PE=1 SV=2	0	3	1	1	1	1							2.79								1								1										Not Found	Not Found	Not Found	Not Found	Not Found	Not Found	High	Not Found
High	Master Protein	Q64337	Sequestosome-1 OS=Mus musculus GN=Sqstm1 PE=1 SV=1	0	3	1	2	1	1							2.6	2.73							1	1							1	1	1.54866e+06	1.14835e+06	984936	1.54649e+06	1.85267e+06	710047	1.83712e+06	1781910	Peak Found	Peak Found	Peak Found	Peak Found	Peak Found	Peak Found	High	High
High	Master Protein	Q8VHL1	Histone-lysine N-methyltransferase SETD7 OS=Mus musculus GN=Setd7 PE=1 SV=2	0	7	2	2	2	1		0		3.34						1		1						1		1								1.42454e+06		725591			Not Found	High	Not Found	High	Not Found	Peak Found	Not Found	Not Found
High	Master Protein	Q61771	Kinesin-like protein KIF3B OS=Mus musculus GN=Kif3b PE=1 SV=1	0	3	1	2	1	1						3.07		2.4						1		1						1		1									Not Found	Not Found	Not Found	Not Found	Not Found	High	Not Found	High
High	Master Protein	Q9CQF7	Prefoldin 1 OS=Mus musculus GN=Pfdn1 PE=1 SV=1	0	9	1	1	1	1						2.68								1								1			2.59121e+06	2.32246e+06	3.28901e+06	2.12978e+06	2.15105e+06	5.70965e+06	2.57131e+06	3.12427e+06	Peak Found	Peak Found	Peak Found	Peak Found	Peak Found	High	Peak Found	Peak Found
High	Master Protein	Q7TME0	Phospholipid phosphatase-related protein type 4 OS=Mus musculus GN=Plppr4 PE=1 SV=2	0	2	1	3	1	1		2.51	0				3.75			1	1				1			1	1				1		4.20697e+06	3.77966e+06	4.03931e+06	3.48924e+06			3.96668e+06	3.61658e+06	Peak Found	High	High	Peak Found	Not Found	Not Found	High	Peak Found
High	Master Protein	Q06890	Clusterin OS=Mus musculus GN=Clu PE=1 SV=1	0	8	3	5	3	1						9.27		3.97						4		1						3		1	9.7649e+06	1.06795e+07	1.118e+07	1.23097e+07	9.76603e+06	2.82755e+07	1.09425e+07	12881857	Peak Found	Peak Found	Peak Found	Peak Found	Peak Found	High	Peak Found	High
High	Master Protein	Q6NS52	Diacylglycerol kinase beta OS=Mus musculus GN=Dgkb PE=1 SV=2	0	1	1	1	1	1					2.67								1								1				1.14541e+06	1.18117e+06	1.25285e+06	893323	764827	521253	1.06101e+06	1104328	Peak Found	Peak Found	Peak Found	Peak Found	High	Peak Found	Peak Found	Peak Found
High	Master Protein	Q9CQ80	Vacuolar protein-sorting-associated protein 25 OS=Mus musculus GN=Vps25 PE=1 SV=1	0	9	1	1	1	1								3.58								1								1	993113	958942	1.06918e+06	1.02342e+06	887101	536911	651429	902155	Peak Found	Peak Found	Peak Found	Peak Found	Peak Found	Peak Found	Peak Found	High
High	Master Protein	P26350	Prothymosin alpha OS=Mus musculus GN=Ptma PE=1 SV=2	0	14	2	3	2	1						5.33		2.58						2		1						2		1	3.0567e+06	4.44423e+06	5.40061e+06	6.43612e+06	5.17249e+06	2.22175e+07	5.81418e+06	6.50406e+06	Peak Found	Peak Found	Peak Found	Peak Found	Peak Found	High	Peak Found	High
High	Master Protein	Q9CX00	IST1 homolog OS=Mus musculus GN=Ist1 PE=1 SV=1	0	5	1	2	1	1						0		3.79						1		1						1		1	519170	486383	529448	481700	593141	483852	498284	606231	Peak Found	Peak Found	Peak Found	Peak Found	Peak Found	High	Peak Found	High
High	Master Protein	Q8R3P0	Aspartoacylase OS=Mus musculus GN=Aspa PE=1 SV=2	0	8	2	3	2	1					1.75		2.26	3.25					1		1	1					1		1	1	4.14822e+06	4.02799e+06	3.76913e+06	4.3073e+06	6.16749e+06	1.72688e+06	6.47079e+06	5449677	Peak Found	Peak Found	Peak Found	Peak Found	High	Peak Found	High	High
High	Master Protein	E9PZ16	Basement membrane-specific heparan sulfate proteoglycan core protein OS=Mus musculus GN=Hspg2 PE=1 SV=1	0	0	1	2	1	1					2.86		2.25						1		1						1		1		1.95309e+06	1.2853e+06	1.66083e+06	1.94546e+06	3.26232e+06		3.28914e+06		Peak Found	Peak Found	Peak Found	Peak Found	High	Not Found	High	Not Found
High	Master Protein	Q6ZWU9	40S ribosomal protein S27 OS=Mus musculus GN=Rps27 PE=1 SV=3	0.01	10	1	1	1	1							0								1								1		1.11557e+07	1.09923e+07	1.27747e+07	1.2e+07	1.14253e+07	6.02403e+06	8.73287e+06	9291848	Peak Found	Peak Found	Peak Found	Peak Found	Peak Found	Peak Found	High	Peak Found
High	Master Protein	D3YVV7	Neuro-oncological ventral antigen 2 OS=Mus musculus GN=Nova2 PE=1 SV=3	0	3	1	3	1	1						2.13	2.87	3.35						1	1	1						1	1	1	375378	348327	461826	325274	239749	289828	296463	471220	Peak Found	Peak Found	Peak Found	Peak Found	Peak Found	High	High	High
High	Master Protein	Q6ZPF3	T-lymphoma invasion and metastasis-inducing protein 2 OS=Mus musculus GN=Tiam2 PE=1 SV=2	0	2	2	2	2	1			0				2.09				1				1				1				1		777357	729648	611627	578118	464666	141340	548015	549753	Peak Found	Peak Found	High	Peak Found	Peak Found	Peak Found	High	Peak Found
High	Master Protein	B1AWC9	Phosphodiesterase OS=Mus musculus GN=Pde4b PE=1 SV=1	0.007	1	1	1	1	1					2.76								1								1								7.43447e+06		6.24051e+06	6366263	Not Found	Not Found	Not Found	Not Found	High	Not Found	Peak Found	Peak Found
High	Master Protein	Q9JJC6	RILP-like protein 1 OS=Mus musculus GN=Rilpl1 PE=1 SV=1	0	3	1	1	1	1								2.89								1								1	469194	598392	341671	352675	311579	506919	247916	498132	Peak Found	Peak Found	Peak Found	Peak Found	Peak Found	Peak Found	Peak Found	High
High	Master Protein	P62071	Ras-related protein R-Ras2 OS=Mus musculus GN=Rras2 PE=1 SV=1	0	6	1	2	1	1		3.05		2.28						1		1						1		1					3.93012e+06	3.42329e+06	4.57636e+06	3.50706e+06					Peak Found	High	Peak Found	High	Not Found	Not Found	Not Found	Not Found
High	Master Protein	P17563	Selenium-binding protein 1 OS=Mus musculus GN=Selenbp1 PE=1 SV=2	0.003	2	1	2	1	1							1.6	2.03							1	1							1	1	2.40241e+06	1.91757e+06	2.01011e+06	1.69997e+06	2.50456e+06	936658	3.41024e+06	2459343	Peak Found	Peak Found	Peak Found	Peak Found	Peak Found	Peak Found	High	High
Medium	Master Protein	Q8BJH1	Zinc finger C2HC domain-containing protein 1A OS=Mus musculus GN=Zc2hc1a PE=1 SV=1	0.047	2	1	1	1	1				0								1								1					1.7554e+06	1.68095e+06	2.15326e+06	2.04103e+06	1.07277e+06	1.04135e+06	1.50911e+06	1.29972e+06	Peak Found	Peak Found	Peak Found	High	Peak Found	Peak Found	Peak Found	Peak Found
High	Master Protein	Q91XF0	Pyridoxine-5'-phosphate oxidase OS=Mus musculus GN=Pnpo PE=1 SV=1	0	7	1	2	1	1		2.28						3.36		1						1		1						1	279409	255782	141824	179896		112772		267706	Peak Found	High	Peak Found	Peak Found	Not Found	Peak Found	Not Found	High
High	Master Protein	Q01730	Ras suppressor protein 1 OS=Mus musculus GN=Rsu1 PE=1 SV=3	0	18	2	5	2	1						5.19	2.23	7.84						2	1	2						1	1	2		237122	695087	274315	329192	879096	445222	946899	Not Found	Peak Found	Peak Found	Peak Found	Peak Found	High	High	High
High	Master Protein	Q9DBC7	cAMP-dependent protein kinase type I-alpha regulatory subunit OS=Mus musculus GN=Prkar1a PE=1 SV=3	0	6	1	8	1	1		4.12	4.39	5.01	3.37	3.65	3.28	4.52		1	1	2	1	1	1	1		1	1	1	1	1	1	1	1.23542e+06	1.03321e+06	908185	710741	567997	575205	403705	792473	Peak Found	High	High	High	High	High	High	High
High	Master Protein	O55106	Striatin OS=Mus musculus GN=Strn PE=1 SV=2	0.001	2	1	1	1	1		0								1								1							4.06467e+06	4.52775e+06	3.97671e+06	3.54605e+06			5.40411e+06		Peak Found	High	Peak Found	Peak Found	Not Found	Not Found	Peak Found	Not Found
Medium	Master Protein	B1AXP6	Mitochondrial import receptor subunit TOM5 homolog OS=Mus musculus GN=Tomm5 PE=3 SV=1	0.017	16	1	1	1	1						0								1								1			6.9594e+06		5.31468e+06	1.00911e+07	6.02637e+06	1.16696e+07		4.79274e+06	Peak Found	Not Found	Peak Found	Peak Found	Peak Found	High	Not Found	Peak Found
High	Master Protein	B1AQZ2	Kinesin-like protein OS=Mus musculus GN=Kif3a PE=1 SV=1	0	3	1	1	1	1					2.53								1								1												Not Found	Not Found	Not Found	Not Found	High	Not Found	Not Found	Not Found
High	Master Protein	Q8R010	Aminoacyl tRNA synthase complex-interacting multifunctional protein 2 OS=Mus musculus GN=Aimp2 PE=1 SV=2	0.001	3	1	2	1	1			1.79				1.7				1				1				1				1		1.01046e+06	1.13472e+06	1.0652e+06	938920	587006	239311	1.10157e+06	820667	Peak Found	Peak Found	High	Peak Found	Peak Found	Peak Found	High	Peak Found
Medium	Master Protein	Q8CFW7	Coiled-coil and C2 domain-containing protein 2A OS=Mus musculus GN=Cc2d2a PE=1 SV=1	0.016	0	1	1	1	1						0								1								1								2.49308e+07			Not Found	Not Found	Not Found	Not Found	Not Found	High	Not Found	Not Found
High	Master Protein	Q8BGN8	Synaptoporin OS=Mus musculus GN=Synpr PE=1 SV=1	0	5	1	1	1	1						2.95								1								1			3.91269e+06	4.04573e+06	4.01471e+06	4.17138e+06	5.06117e+06	5.14672e+06	5.16849e+06	5341212	Peak Found	Peak Found	Peak Found	Peak Found	Peak Found	High	Peak Found	Peak Found
High	Master Protein	J3QNU6	Beta-arrestin-1 OS=Mus musculus GN=Arrb1 PE=1 SV=1	0	6	1	1	1	1			3.96								1								1														Not Found	Not Found	High	Not Found	Not Found	Not Found	Not Found	Not Found
High	Master Protein	Q91WK2	Eukaryotic translation initiation factor 3 subunit H OS=Mus musculus GN=Eif3h PE=1 SV=1	0	6	1	1	1	1							4.1								1								1		463004		602890		439700		569197		Peak Found	Not Found	Peak Found	Not Found	Peak Found	Not Found	High	Not Found
High	Master Protein	Q63ZW6	Col4a5 protein OS=Mus musculus GN=Col4a5 PE=1 SV=1	0	1	1	2	1	1					2.09		2.05						1		1						1		1						6.37446e+06		6.53064e+06		Not Found	Not Found	Not Found	Not Found	High	Not Found	High	Not Found
Medium	Master Protein	Q61789	Laminin subunit alpha-3 OS=Mus musculus GN=Lama3 PE=1 SV=4	0.038	0	1	5	1	1		0	0	0				1.78		2	1	1				1		1	1	1				1									Peak Found	High	High	High	Peak Found	Peak Found	Peak Found	High
High	Master Protein	P62334	26S protease regulatory subunit 10B OS=Mus musculus GN=Psmc6 PE=1 SV=1	0	7	2	8	2	1		3.34	6.42	2.95		2.88	3.24	6.42		1	2	1		1	1	2		1	1	1		1	1	2	2.84042e+06	1.60381e+06	3.75398e+06	1.75545e+06	2.64046e+06	2.24134e+06	4.03609e+06	3.12518e+06	Peak Found	High	High	High	Peak Found	High	High	High
High	Master Protein	A0A140LJ04	Zinc finger ZZ-type and EF-hand domain-containing protein 1 OS=Mus musculus GN=Zzef1 PE=1 SV=1	0.007	1	1	1	1	1				0								1								1					92829.9	57636.3		64469.6					Peak Found	Peak Found	Not Found	High	Not Found	Not Found	Not Found	Not Found
High	Master Protein	Q9JLV5	Cullin-3 OS=Mus musculus GN=Cul3 PE=1 SV=1	0	5	2	2	2	1		2.32	2.33							1	1							1	1						3.32811e+06	2.80124e+06	2.50524e+06	2.71118e+06	2.4413e+06	871686	3.18738e+06	2.27775e+06	Peak Found	High	High	Peak Found	Peak Found	Peak Found	Peak Found	Peak Found
Medium	Master Protein	Q99MK8	Beta-adrenergic receptor kinase 1 OS=Mus musculus GN=Grk2 PE=1 SV=2	0.012	1	1	1	1	1			2.05								1								1						1.07248e+06	805290	872106	756296	552691		733991	661365	Peak Found	Peak Found	High	Peak Found	Peak Found	Not Found	Peak Found	Peak Found
High	Master Protein	P38060	Hydroxymethylglutaryl-CoA lyase, mitochondrial OS=Mus musculus GN=Hmgcl PE=1 SV=2	0	4	1	1	1	1					2.53								1								1				753486	760549	961323	688521	602829	358474	672308	690899	Peak Found	Peak Found	Peak Found	Peak Found	High	Peak Found	Peak Found	Peak Found
High	Master Protein	Q8BYH7	TBC1 domain family member 17 OS=Mus musculus GN=Tbc1d17 PE=1 SV=2	0	2	1	1	1	1					2.81								1								1				423358	274993	358599	331327	452345	101352	390573	300340	Peak Found	Peak Found	Peak Found	Peak Found	High	Peak Found	Peak Found	Peak Found
High	Master Protein	P97384	Annexin A11 OS=Mus musculus GN=Anxa11 PE=1 SV=2	0.01	2	1	1	1	1					1.95								1								1				912719	1.26554e+06	802770	886994	1.03139e+06	1.04661e+06	1.01173e+06	996759	Peak Found	Peak Found	Peak Found	Peak Found	High	Peak Found	Peak Found	Peak Found
High	Master Protein	A0A0R4J1Y3	Probable tRNA N6-adenosine threonylcarbamoyltransferase OS=Mus musculus GN=Osgep PE=1 SV=1	0.004	6	1	1	1	1							0								1								1										Not Found	Not Found	Not Found	Not Found	Not Found	Not Found	High	Not Found
High	Master Protein	O35387	HCLS1-associated protein X-1 OS=Mus musculus GN=Hax1 PE=1 SV=1	0	6	1	2	1	1		2.54						0		1						1		1						1									Not Found	High	Not Found	Not Found	Not Found	Not Found	Not Found	High
High	Master Protein	P98086	Complement C1q subcomponent subunit A OS=Mus musculus GN=C1qa PE=1 SV=2	0.001	6	1	1	1	1						2.28								1								1			372422	448607	408336	339810	860222	548467	501139	681070	Peak Found	Peak Found	Peak Found	Peak Found	Peak Found	High	Peak Found	Peak Found
Medium	Master Protein	Q7TNF0	Double C2-like domain-containing protein alpha OS=Mus musculus GN=Doc2a PE=2 SV=1	0.046	6	1	1	1	1		0								1								1															Not Found	High	Not Found	Not Found	Not Found	Not Found	Not Found	Not Found
High	Master Protein	Q66JS6	Eukaryotic translation initiation factor 3 subunit J-B OS=Mus musculus GN=Eif3j2 PE=1 SV=1	0	9	2	4	2	1					0	4.33		3.24					1	2		1					1	2		1			2.09332e+06	2.56537e+06	1.94798e+06	3.40052e+06		2.60704e+06	Not Found	Not Found	Peak Found	Peak Found	High	High	Not Found	High
High	Master Protein	A2AJI0	MAP7 domain-containing protein 1 OS=Mus musculus GN=Map7d1 PE=1 SV=1	0	2	1	1	1	1								3								1								1	861624	756771	727670	590197	660660	524048	990248	981610	Peak Found	Peak Found	Peak Found	Peak Found	Peak Found	Peak Found	Peak Found	High
High	Master Protein	Q60865	Caprin-1 OS=Mus musculus GN=Caprin1 PE=1 SV=2	0	3	1	1	1	1							2.93								1								1										Not Found	Not Found	Not Found	Not Found	Not Found	Not Found	High	Not Found
High	Master Protein	P97390	Vacuolar protein sorting-associated protein 45 OS=Mus musculus GN=Vps45 PE=1 SV=1	0	2	1	5	1	1				3.83	2.15		2.45	2.63				2	1		1	1				1	1		1	1	1.01488e+06	742185	645248	732154	645747	413307	839375	652040	Peak Found	Peak Found	Peak Found	High	High	Peak Found	High	High
Medium	Master Protein	Q921F4	Heterogeneous nuclear ribonucleoprotein L-like OS=Mus musculus GN=Hnrnpll PE=1 SV=3	0.049	3	1	1	1	1		0								1								1							4.03329e+06	4.27041e+06	2.61188e+06	4.6502e+06	3.5999e+06	4.01464e+06		2.68193e+06	Peak Found	High	Peak Found	Peak Found	Peak Found	Peak Found	Not Found	Peak Found
High	Master Protein	Q9WV54	Acid ceramidase OS=Mus musculus GN=Asah1 PE=1 SV=1	0	8	2	3	2	1					1.92		2.64	3.68					1		1	1					1		1	1	1.09962e+06	1.19416e+06	1.27026e+06	1.0691e+06	1.79726e+06	1.28719e+06	2.22865e+06	2273115	Peak Found	Peak Found	Peak Found	Peak Found	High	Peak Found	High	High
Medium	Master Protein	Q5NCC9	E3 ubiquitin-protein ligase TRIM58 OS=Mus musculus GN=Trim58 PE=2 SV=1	0.041	5	1	4	1	1			0		0	0					2		1	1					1		1	1			2.42651e+06	3.13473e+06	2.73592e+06	2.70001e+06	2.23565e+06	1.94214e+06	2.7895e+06	3238438	Peak Found	Peak Found	High	Peak Found	High	High	Peak Found	Peak Found
High	Master Protein	P61022	Calcineurin B homologous protein 1 OS=Mus musculus GN=Chp1 PE=1 SV=2	0	6	1	2	1	1						4.81								2								1			1.31964e+06	1.35347e+06	1.23743e+06	1.1554e+06	1.11498e+06	2.33716e+06	922082	1.59584e+06	Peak Found	Peak Found	Peak Found	Peak Found	Peak Found	High	Peak Found	Peak Found
High	Master Protein	Q78PY7	Staphylococcal nuclease domain-containing protein 1 OS=Mus musculus GN=Snd1 PE=1 SV=1	0.001	1	1	1	1	1							2.37								1								1		3.03264e+07	2.51282e+07	2.65413e+07	2.33959e+07	2.62927e+07	1.5906e+07	2.65702e+07	22843238	Peak Found	Peak Found	Peak Found	Peak Found	Peak Found	Peak Found	High	Peak Found
Medium	Master Protein	O88998	Noelin OS=Mus musculus GN=Olfm1 PE=1 SV=1	0.018	2	1	2	1	1		0	0							1	1							1	1						4.87264e+06	5.0608e+06	4.65721e+06	4.83499e+06	3.01719e+06	5.24337e+06	5.09482e+06	5328323	Peak Found	High	High	Peak Found	Peak Found	Peak Found	Peak Found	Peak Found
Medium	Master Protein	Q9Z1N2	Origin recognition complex subunit 1 OS=Mus musculus GN=Orc1 PE=1 SV=2	0.044	2	1	2	1	1		0			0					1			1					1			1				6.81007e+06	9.79863e+06	1.11228e+07	8.57717e+06	8.59541e+06	5.02494e+06	1.10004e+07	9797967	Peak Found	High	Peak Found	Peak Found	High	Peak Found	Peak Found	Peak Found
High	Master Protein	O88696	ATP-dependent Clp protease proteolytic subunit, mitochondrial OS=Mus musculus GN=Clpp PE=1 SV=1	0	7	1	1	1	1						3.4								1								1			3.26848e+06	3.08778e+06	3.05049e+06	3.36457e+06	3.40247e+06	3.41616e+06	3.91197e+06	3.874e+06	Peak Found	Peak Found	Peak Found	Peak Found	Peak Found	High	Peak Found	Peak Found
High	Master Protein	P20060	Beta-hexosaminidase subunit beta OS=Mus musculus GN=Hexb PE=1 SV=2	0	4	2	3	2	1						2.13	1.8	1.78						1	1	1						1	1	1	2.16892e+06	1.96194e+06	1.96385e+06	1.83282e+06	1.9198e+06	1.93652e+06	2.34029e+06	1.9561e+06	Peak Found	Peak Found	Peak Found	Peak Found	Peak Found	High	High	High
High	Master Protein	A0A0R4J0Q5	Lamin-B2 OS=Mus musculus GN=Lmnb2 PE=1 SV=1	0	14	8	12	6	1			0	0	0	5.79		3.96			1	1	1	5		4			1	1	1	4		4	2.70386e+07	2.59404e+07	2.5048e+07	2.53753e+07	3.08393e+07	4.56341e+07	3.13805e+07	33918760	Peak Found	Peak Found	Peak Found	Peak Found	Peak Found	High	Peak Found	High
High	Master Protein	Q3URE6	Adrenergic receptor, alpha 2a OS=Mus musculus GN=Adra2a PE=1 SV=1	0	4	1	2	1	1		4.5		4.11						1		1						1		1						232887	183265	390635	110976				Not Found	High	Peak Found	High	Peak Found	Not Found	Not Found	Not Found
High	Master Protein	Q8R1N4	NudC domain-containing protein 3 OS=Mus musculus GN=Nudcd3 PE=1 SV=3	0.006	2	1	2	1	1		0				1.61				1				1				1				1			776609	1.05645e+06	1.0366e+06	976318	806213	1.07808e+06	721156	1048151	Peak Found	High	Peak Found	Peak Found	Peak Found	High	Peak Found	Peak Found
Medium	Master Protein	Q3U7R1	Extended synaptotagmin-1 OS=Mus musculus GN=Esyt1 PE=1 SV=2	0.012	1	1	1	1	1						0								1								1			103045	59628.7	77043.1	61756.8	103610	60364.4		120256	Peak Found	Peak Found	Peak Found	Peak Found	Peak Found	High	Not Found	Peak Found
High	Master Protein	Q9D711	Pirin OS=Mus musculus GN=Pir PE=1 SV=1	0	4	1	2	1	1						1.97		2.28						1		1						1		1	371936	365984	322030	246439	276274	381025	372961	468024	Peak Found	Peak Found	Peak Found	Peak Found	Peak Found	High	Peak Found	High
High	Master Protein	Q61282	Aggrecan core protein OS=Mus musculus GN=Acan PE=1 SV=2	0.007	1	1	1	1	1							1.91								1								1							3.77807e+06	2.36208e+06	1.77693e+06	Not Found	Not Found	Not Found	Not Found	Not Found	Peak Found	High	Peak Found
High	Master Protein	Q8BJU0	Small glutamine-rich tetratricopeptide repeat-containing protein alpha OS=Mus musculus GN=Sgta PE=1 SV=2	0	4	1	3	1	1			2.99					7.49			1					2			1					1	701294	870721	1.10504e+06	605567	539552	550722	496516	529701	Peak Found	Peak Found	High	Peak Found	Peak Found	Peak Found	Peak Found	High
High	Master Protein	K3W4S4	C-Jun-amino-terminal kinase-interacting protein 3 OS=Mus musculus GN=Mapk8ip3 PE=1 SV=1	0.005	1	1	3	1	1		1.93	1.85				0			1	1				1			1	1				1		3.77429e+06	4.07662e+06	3.69859e+06	4.16175e+06	3.72335e+06	1.59119e+06	3.86675e+06	3.88832e+06	Peak Found	High	High	Peak Found	Peak Found	Peak Found	High	Peak Found
Medium	Master Protein	Q3TWW8	Serine/arginine-rich splicing factor 6 OS=Mus musculus GN=Srsf6 PE=1 SV=1	0.028	3	1	1	1	1						2.53								1								1			2.02966e+06	1.57758e+06	1.73916e+06	1.42582e+06		2.24951e+06	2.01149e+06	2775322	Peak Found	Peak Found	Peak Found	Peak Found	Not Found	High	Peak Found	Peak Found
High	Master Protein	P56380	Bis(5'-nucleosyl)-tetraphosphatase [asymmetrical] OS=Mus musculus GN=Nudt2 PE=1 SV=3	0	10	1	4	1	1					2.32		3.35	3.77					1		1	2					1		1	1	1.66408e+06	1.37401e+06	1.05549e+06	1.394e+06	984946	934274	1.54653e+06	1.76869e+06	Peak Found	Peak Found	Peak Found	Peak Found	High	Peak Found	High	High
High	Master Protein	Q8BUN9	Putative uncharacterized protein OS=Mus musculus GN=Slc24a2 PE=1 SV=1	0.003	3	1	1	1	1		0								1								1							183251	193066	143054	127577	150942		51386.9	145870	Peak Found	High	Peak Found	Peak Found	Peak Found	Not Found	Peak Found	Peak Found
High	Master Protein	P55302	Alpha-2-macroglobulin receptor-associated protein OS=Mus musculus GN=Lrpap1 PE=1 SV=1	0	7	2	3	2	1						2.12		5.07						1		2						1		2	3.17813e+06	2.86367e+06	2.82537e+06	2.8657e+06	2.83399e+06	7.12256e+06	3.52264e+06	4.57768e+06	Peak Found	Peak Found	Peak Found	Peak Found	Peak Found	High	Peak Found	High
High	Master Protein	Q6P1Y9	Exocyst complex component 1 OS=Mus musculus GN=Exoc1 PE=1 SV=1	0.001	2	1	2	1	1		0			0					1			1					1			1				222907	221901	222086	146470	157941		183459	161414	Peak Found	High	Peak Found	Peak Found	High	Not Found	Peak Found	Peak Found
High	Master Protein	G3X972	SEC24 related gene family, member C (S. cerevisiae), isoform CRA_a OS=Mus musculus GN=Sec24c PE=1 SV=1	0.001	2	1	2	1	1		2.13		0						1		1						1		1					285303	276701	261889	274377	147754	27043.1	160404	136808	Peak Found	High	Peak Found	High	Peak Found	Peak Found	Peak Found	Peak Found
High	Master Protein	Q9D9M2	Ubiquitin carboxyl-terminal hydrolase 12 OS=Mus musculus GN=Usp12 PE=2 SV=2	0	5	1	2	1	1		2.13						3.31		1						1		1						1									Not Found	High	Not Found	Not Found	Not Found	Not Found	Not Found	High
High	Master Protein	Q91V76	Ester hydrolase C11orf54 homolog OS=Mus musculus PE=1 SV=1	0.001	4	1	1	1	1							2.61								1								1		1.09207e+06	696288	936515	694822	544393	428769	1.19688e+06	1.01319e+06	Peak Found	Peak Found	Peak Found	Peak Found	Peak Found	Peak Found	High	Peak Found
High	Master Protein	P56695	Wolframin OS=Mus musculus GN=Wfs1 PE=1 SV=1	0	4	2	7	2	1		0	2.93	4.27	3.82	0	2.62	0		1	1	1	1	1	1	1		1	1	1	1	1	1	1	2.72026e+06	2.85003e+06	2.17764e+06	1.66707e+06	2.709e+06	2.9474e+06	2.18439e+06	1614553	Peak Found	High	High	High	High	High	High	High
High	Master Protein	A2AUD5	Tumor protein D54 OS=Mus musculus GN=Tpd52l2 PE=1 SV=1	0	22	4	7	4	1					3.62	7.21	3.45	7.28					1	3	1	2					1	3	1	2	6.01723e+06	6.95801e+06	6.83119e+06	7.04461e+06	4.16303e+06	1.23701e+07	6.98893e+06	7.79961e+06	Peak Found	Peak Found	Peak Found	Peak Found	High	High	High	High
High	Master Protein	Q99J08	SEC14-like protein 2 OS=Mus musculus GN=Sec14l2 PE=1 SV=1	0	5	1	2	1	1				2.69		2.08						1		1						1		1			616401	520895		848064	445331	400707	532094	671988	Peak Found	Peak Found	Not Found	High	Peak Found	High	Peak Found	Peak Found
High	Master Protein	Q9D2N9	Vacuolar protein sorting-associated protein 33A OS=Mus musculus GN=Vps33a PE=1 SV=2	0.009	5	1	1	1	1								0								1								1	519343	415049	410001	218468	101576	78250.8	133635	322349	Peak Found	Peak Found	Peak Found	Peak Found	Peak Found	Peak Found	Peak Found	High
High	Master Protein	Q9CX56	26S proteasome non-ATPase regulatory subunit 8 OS=Mus musculus GN=Psmd8 PE=1 SV=2	0.004	2	1	3	1	1			2.01			1.66	1.95				1			1	1				1			1	1		2.30468e+06	2.00988e+06	2.35458e+06	2.26004e+06	1.99714e+06	1.7011e+06	1.84769e+06	2.20343e+06	Peak Found	Peak Found	High	Peak Found	Peak Found	High	High	Peak Found
High	Master Protein	Q8C0C7	Phenylalanine--tRNA ligase alpha subunit OS=Mus musculus GN=Farsa PE=1 SV=1	0.004	2	1	1	1	1					2.32								1								1				2.2748e+06	2.23535e+06	1.91328e+06	1.57407e+06	2.24812e+06	1.40561e+06	2.31989e+06	1.88192e+06	Peak Found	Peak Found	Peak Found	Peak Found	High	Peak Found	Peak Found	Peak Found
Medium	Master Protein	Q9CPU2	NADH dehydrogenase [ubiquinone] 1 beta subcomplex subunit 2, mitochondrial OS=Mus musculus GN=Ndufb2 PE=1 SV=1	0.012	7	1	5	1	1					0	0		0					1	3		1					1	1		1	4.02397e+06	2.98551e+06	3.51902e+06	3.21022e+06	3.52385e+06	1.2694e+07	4.11493e+06	4.89688e+06	Peak Found	Peak Found	Peak Found	Peak Found	High	High	Peak Found	High
High	Master Protein	Q99KK7	Dipeptidyl peptidase 3 OS=Mus musculus GN=Dpp3 PE=1 SV=2	0	6	2	2	2	1			4.34		3.03						1		1						1		1				1.66098e+06	1.80209e+06	1.69575e+06	1.25265e+06	1.20856e+06	218343	957344	858506	Peak Found	Peak Found	High	Peak Found	High	Peak Found	Peak Found	Peak Found
High	Master Protein	Q8BVQ9	26S protease regulatory subunit 7 OS=Mus musculus GN=Psmc2 PE=1 SV=1	0	7	2	2	2	1		2.67						2.17		1						1		1						1	1.7641e+06	579990	1.67549e+06			230302		2.73741e+06	Peak Found	High	Peak Found	Not Found	Not Found	Peak Found	Not Found	High
High	Master Protein	O88322	Nidogen-2 OS=Mus musculus GN=Nid2 PE=1 SV=2	0	2	1	1	1	1								3.7								1								1									Peak Found	Peak Found	Peak Found	Peak Found	Peak Found	Peak Found	Peak Found	High
High	Master Protein	Q8C996	Transmembrane protein 163 OS=Mus musculus GN=Tmem163 PE=1 SV=1	0.001	4	1	2	1	1		0	0							1	1							1	1						918270	2.0327e+06	1.8548e+06	2.62774e+06	1.18006e+06	1.18406e+06			Peak Found	High	High	Peak Found	Peak Found	Peak Found	Not Found	Not Found
High	Master Protein	P70392	Ras-specific guanine nucleotide-releasing factor 2 OS=Mus musculus GN=Rasgrf2 PE=1 SV=2	0	3	2	3	2	1			0		4.19						1		2						1		1				749552	464579	480111	401356	557102		116262	376502	Peak Found	Peak Found	High	Peak Found	High	Not Found	Peak Found	Peak Found
High	Master Protein	P21460	Cystatin-C OS=Mus musculus GN=Cst3 PE=1 SV=2	0	19	2	6	2	1		3.16			2.98	3	0	5.29		1			1	1	1	2		1			1	1	1	2	7.8465e+06	8.32145e+06	8.32401e+06	8.05835e+06	9.91889e+06	1.69913e+07	8.23578e+06	1.10382e+07	Peak Found	High	Peak Found	Peak Found	High	High	High	High
High	Master Protein	O35682	Myeloid-associated differentiation marker OS=Mus musculus GN=Myadm PE=1 SV=2	0	8	2	3	2	1		0	0					2.96		1	1					1		1	1					1	9.97632e+06	7.39902e+06	8.72412e+06	8.39105e+06	1.03147e+07	2.94007e+06	9.60213e+06	6.98725e+06	Peak Found	High	High	Peak Found	Peak Found	Peak Found	Peak Found	High
High	Master Protein	Q8QZT2	Centriole, cilia and spindle-associated protein OS=Mus musculus GN=Ccsap PE=1 SV=1	0.003	4	1	1	1	1					2.21								1								1				4.62001e+06	3.64416e+06	3.19648e+06	3.92944e+06	4.28764e+06	3.9671e+06	1.84451e+06		Peak Found	Peak Found	Peak Found	Peak Found	High	Peak Found	Peak Found	Not Found
High	Master Protein	O70252	Heme oxygenase 2 OS=Mus musculus GN=Hmox2 PE=1 SV=1	0	7	1	3	1	1			3.99			3.2		3.39			1			1		1			1			1		1	2.57556e+06	2.43615e+06	2.1836e+06	2.28864e+06	1.55935e+06	1.73708e+06	1.91323e+06	2.08361e+06	Peak Found	Peak Found	High	Peak Found	Peak Found	High	Peak Found	High
High	Master Protein	F8VPQ1	Dedicator of cytokinesis protein 3 OS=Mus musculus GN=Dock3 PE=1 SV=1	0	1	1	2	1	1			0				0				1				1				1				1		308658	229649	358130				209228		Peak Found	Peak Found	High	Not Found	Not Found	Not Found	High	Not Found
High	Master Protein	Q3UJU9	Regulator of microtubule dynamics protein 3 OS=Mus musculus GN=Rmdn3 PE=1 SV=2	0	5	1	1	1	1							4.59								1								1		496671	359668	460727		330530		414458	558427	Peak Found	Peak Found	Peak Found	Not Found	Peak Found	Not Found	High	Peak Found
High	Master Protein	Q62465	Synaptic vesicle membrane protein VAT-1 homolog OS=Mus musculus GN=Vat1 PE=1 SV=3	0	19	5	16	5	1		2.6	7.98	2.51	0	0	9.12	11.53		2	3	1	1	1	4	4		2	3	1	1	1	3	2	1.41415e+07	1.37934e+07	1.29986e+07	1.41114e+07	1.56398e+07	1.37213e+07	1.63732e+07	1.67743e+07	Peak Found	High	High	High	High	High	High	High
High	Master Protein	Q99LB6	Methionine adenosyltransferase 2 subunit beta OS=Mus musculus GN=Mat2b PE=1 SV=1	0.001	4	1	1	1	1			1.72								1								1						3.87629e+06	3.91827e+06	3.76732e+06	3.13979e+06	2.62991e+06	1.32867e+06	2.90912e+06	3.0444e+06	Peak Found	Peak Found	High	Peak Found	Peak Found	Peak Found	Peak Found	Peak Found
High	Master Protein	O88507	Ciliary neurotrophic factor receptor subunit alpha OS=Mus musculus GN=Cntfr PE=1 SV=2	0	8	2	3	2	1				3.86		3.84		3.84				1		1		1				1		1		1	7.5129e+06	8.6086e+06	7.35835e+06	7.3944e+06	8.50789e+06	8.96769e+06	7.50626e+06	7.39912e+06	Peak Found	Peak Found	Peak Found	High	Peak Found	High	Peak Found	High
High	Master Protein	Q9QXV0	ProSAAS OS=Mus musculus GN=Pcsk1n PE=1 SV=2	0	10	2	8	2	1		2.95	3.35	3.46	3.39	6.16	3.26	3.31		1	1	1	1	2	1	1		1	1	1	1	2	1	1	3.39069e+06	4.04458e+06	1.83571e+06	3.99099e+06		1.1046e+07	3.71262e+06	4.52875e+06	Peak Found	High	High	High	High	High	High	High
High	Master Protein	Q9DAR7	m7GpppX diphosphatase OS=Mus musculus GN=Dcps PE=1 SV=1	0	3	1	1	1	1						3.26								1								1			1.0079e+06	855850	681834	876286	835719	1.4615e+06	903874	1.02976e+06	Peak Found	Peak Found	Peak Found	Peak Found	Peak Found	High	Peak Found	Peak Found
High	Master Protein	Q9DD18	D-tyrosyl-tRNA(Tyr) deacylase 1 OS=Mus musculus GN=Dtd1 PE=1 SV=2	0	19	3	5	3	1				3.1	4.89	1.62		2.47				1	2	1		1				1	2	1		1	1.39295e+07	1.35755e+07	1.25921e+07	1.38149e+07	1.13679e+07	1.74002e+07	8.13206e+06	4.73983e+06	Peak Found	Peak Found	Peak Found	High	High	High	Peak Found	High
High	Master Protein	Q8K0T7	Protein unc-13 homolog C OS=Mus musculus GN=Unc13c PE=1 SV=3	0	1	1	2	1	1			0			0					1			1					1			1			1.51386e+07	2.0534e+07	2.59216e+07	2.32168e+07	1.86355e+07	1.75251e+07	1.80273e+07	22366043	Peak Found	Peak Found	High	Peak Found	Peak Found	High	Peak Found	Peak Found
High	Master Protein	P40240	CD9 antigen OS=Mus musculus GN=Cd9 PE=1 SV=2	0	14	2	20	2	1					12.5	34.05	18.09	15.75					5	7	3	5					2	1	1	2	1.18036e+07	1.12096e+07	1.16345e+07	1.34957e+07	2.66269e+07	3.12335e+07	2.21396e+07	2.36904e+07	Peak Found	Peak Found	Peak Found	Peak Found	High	High	High	High
High	Master Protein	Q9WUA2	Phenylalanine--tRNA ligase beta subunit OS=Mus musculus GN=Farsb PE=1 SV=2	0	2	1	2	1	1		2.71	3.23							1	1							1	1						1.67955e+06	2.24392e+06	1.88078e+06	1.4942e+06	1.17733e+06	292377	1.45973e+06	1.07118e+06	Peak Found	High	High	Peak Found	Peak Found	Peak Found	Peak Found	Peak Found
High	Master Protein	Q9CR51	V-type proton ATPase subunit G 1 OS=Mus musculus GN=Atp6v1g1 PE=1 SV=3	0	14	1	2	1	1							3.72	4.14							1	1							1	1	5.70619e+06	9.29191e+06	8.09131e+06	6.96197e+06	4.92901e+06	9.04005e+06	7.59052e+06	7709699	Peak Found	Peak Found	Peak Found	Peak Found	Peak Found	Peak Found	High	High
High	Master Protein	A2AVR9	Dynein light chain roadblock-type 1 OS=Mus musculus GN=Dynlrb1 PE=1 SV=1	0	15	1	1	1	1						3.16								1								1			2.58949e+06	2.60012e+06	3.10804e+06	2.52835e+06	1.7135e+06	2.77832e+06	2.25741e+06	2.55567e+06	Peak Found	Peak Found	Peak Found	Peak Found	Peak Found	High	Peak Found	Peak Found
High	Master Protein	Q9CYN9	Renin receptor OS=Mus musculus GN=Atp6ap2 PE=1 SV=2	0	4	1	7	1	1			3.14		2.97	9.83	2.86	2.94			1		1	3	1	1			1		1	1	1	1	5.09007e+06	4.22453e+06	5.99839e+06	4.82931e+06	4.82835e+06	1.08306e+07	4.71809e+06	4.38591e+06	Peak Found	Peak Found	High	Peak Found	High	High	High	High
High	Master Protein	Q62415	Apoptosis-stimulating of p53 protein 1 OS=Mus musculus GN=Ppp1r13b PE=1 SV=2	0	2	2	4	1	1		2.9	3.12		0		1.68			1	1		1		1			1	1		1		1										Not Found	High	High	Not Found	High	Not Found	High	Not Found
High	Master Protein	Q9WUD1	STIP1 homology and U box-containing protein 1 OS=Mus musculus GN=Stub1 PE=1 SV=1	0	4	1	1	1	1					1.94								1								1				1.57557e+06	1.81998e+06	1.94695e+06	1.59741e+06	1.85849e+06	2.12834e+06	2.0266e+06	1.42331e+06	Peak Found	Peak Found	Peak Found	Peak Found	High	Peak Found	Peak Found	Peak Found
High	Master Protein	F8VQE9	Arf-GAP with GTPase, ANK repeat and PH domain-containing protein 3 OS=Mus musculus GN=Agap3 PE=1 SV=1	0	6	4	8	4	1		4.8	4.48	0	7.57		7.89	5.12		1	1	1	2		2	1		1	1	1	2		2	1	9.00023e+06	7.8153e+06	8.36483e+06	7.68842e+06	7.30945e+06	3.05109e+06	7.26932e+06	6.06449e+06	Peak Found	High	High	High	High	Peak Found	High	High
High	Master Protein	A0A0A0MQN4	Ubiquitin-like modifier-activating enzyme ATG7 OS=Mus musculus GN=Atg7 PE=1 SV=1	0	2	1	1	1	1								2.21								1								1		2.42632e+06	1.8533e+06				1.59357e+06	1.53246e+06	Not Found	Peak Found	Peak Found	Not Found	Not Found	Not Found	Peak Found	High
High	Master Protein	Q8VBV7	COP9 signalosome complex subunit 8 OS=Mus musculus GN=Cops8 PE=1 SV=1	0	7	1	2	1	1							0	1.86							1	1							1	1	3.45483e+06	3.09773e+06	2.77084e+06	3.17515e+06	849350	652290	3.91655e+06	3.6508e+06	Peak Found	Peak Found	Peak Found	Peak Found	Peak Found	Peak Found	High	High
High	Master Protein	Q9D6K8	FUN14 domain-containing protein 2 OS=Mus musculus GN=Fundc2 PE=1 SV=1	0	7	1	4	1	1						4.34	2.46	1.9						2	1	1						1	1	1									Not Found	Not Found	Not Found	Not Found	Not Found	High	High	High
Medium	Master Protein	Q9WVF8	Tumor suppressor candidate 2 OS=Mus musculus GN=Tusc2 PE=1 SV=3	0.024	11	1	2	1	1						4.24								2								1			925006	921263	983848	960841	675434	1.72642e+06	715227	1232916	Peak Found	Peak Found	Peak Found	Peak Found	Peak Found	High	Peak Found	Peak Found
High	Master Protein	P24668	Cation-dependent mannose-6-phosphate receptor OS=Mus musculus GN=M6pr PE=1 SV=1	0	9	2	3	2	1						6.83								3								2			1.78994e+06	1.14472e+06	1.5343e+06	1.27356e+06	3.43227e+06	6.5777e+06	1.62324e+06	1.77565e+06	Peak Found	Peak Found	Peak Found	Peak Found	Peak Found	High	Peak Found	Peak Found
High	Master Protein	Q9D8B3	Charged multivesicular body protein 4b OS=Mus musculus GN=Chmp4b PE=1 SV=2	0	23	3	3	3	1						6.42								3								3			1.00297e+07	7.41799e+06	1.00156e+07	9.46075e+06	8.88797e+06	2.39408e+07	8.71318e+06	3.57742e+06	Peak Found	Peak Found	Peak Found	Peak Found	Peak Found	High	Peak Found	Peak Found
High	Master Protein	O08583	THO complex subunit 4 OS=Mus musculus GN=Alyref PE=1 SV=3	0.005	4	1	1	1	1								0								1								1									Peak Found	Peak Found	Peak Found	Peak Found	Peak Found	Peak Found	Peak Found	High
High	Master Protein	Q8BIW1	Protein prune homolog OS=Mus musculus GN=Prune PE=1 SV=1	0	8	2	4	2	1					0		2.65	2.06					1		2	1					1		2	1	3.46804e+06	4.88459e+06	4.30636e+06	3.74323e+06	3.15782e+06	3.26293e+06	3.6557e+06	3.95149e+06	Peak Found	Peak Found	Peak Found	Peak Found	High	Peak Found	High	High
High	Master Protein	Q9QUR6	Prolyl endopeptidase OS=Mus musculus GN=Prep PE=1 SV=1	0	2	1	1	1	1		3.15								1								1							1.30627e+06	1.98548e+06	1.92258e+06	1.3995e+06	1.28878e+06		1.43395e+06	1490273	Peak Found	High	Peak Found	Peak Found	Peak Found	Not Found	Peak Found	Peak Found
High	Master Protein	Q9QZQ8	Core histone macro-H2A.1 OS=Mus musculus GN=H2afy PE=1 SV=3	0	12	3	29	3	1		6.75	10.45	15.12	9.69	17.25	5.87	4.38		3	5	6	3	8	2	2		2	3	3	2	3	2	2	1.34981e+07	1.62038e+07	1.76814e+07	1.58082e+07	1.23583e+07	2.12284e+07	1.46413e+07	1.58306e+07	Peak Found	High	High	High	High	High	High	High
High	Master Protein	P49443	Protein phosphatase 1A OS=Mus musculus GN=Ppm1a PE=1 SV=1	0	5	1	4	1	1					3.43	4.05	3.96	4.03					1	1	1	1					1	1	1	1	4.35837e+06	4.43084e+06	4.92456e+06	3.93123e+06	3.18857e+06	3.47875e+06	6.45766e+06	3623841	Peak Found	Peak Found	Peak Found	Peak Found	High	High	High	High
High	Master Protein	Q8CG76	Aflatoxin B1 aldehyde reductase member 2 OS=Mus musculus GN=Akr7a2 PE=1 SV=3	0	4	1	1	1	1					2.55								1								1								1.49636e+06				Not Found	Not Found	Not Found	Not Found	High	Not Found	Not Found	Not Found
High	Master Protein	Q99KX1	Myeloid leukemia factor 2 OS=Mus musculus GN=Mlf2 PE=1 SV=1	0	15	3	3	3	1						6.22								3								3			3.02839e+06	1.87312e+06	2.85268e+06	3.07428e+06	6.04395e+06	7.10736e+06	4.50431e+06	1.56623e+06	Peak Found	Peak Found	Peak Found	Peak Found	Peak Found	High	Peak Found	Peak Found
High	Master Protein	Q9DB70	FUN14 domain-containing protein 1 OS=Mus musculus GN=Fundc1 PE=1 SV=1	0	11	1	4	1	1		2.76	2.6	2.24				3.08		1	1	1				1		1	1	1				1	615199	671461	788366	479783	386352	719744	510051	874927	Peak Found	High	High	High	Peak Found	Peak Found	Peak Found	High
High	Master Protein	P18572	Basigin OS=Mus musculus GN=Bsg PE=1 SV=2	0	10	3	8	3	1				5.85		14.64		7.26				2		4		2				2		2		1	1.39963e+07	1.32969e+07	1.3549e+07	1.21929e+07	1.0031e+07	2.36126e+07	1.24003e+07	1.28398e+07	Peak Found	Peak Found	Peak Found	High	Peak Found	High	Peak Found	High
High	Master Protein	Q9WUA6	RAC-gamma serine/threonine-protein kinase OS=Mus musculus GN=Akt3 PE=1 SV=1	0.002	4	1	1	1	1					2.24								1								1								400036		623758	502612	Not Found	Not Found	Not Found	Not Found	High	Not Found	Peak Found	Peak Found
High	Master Protein	A2AGT5	Cytoskeleton-associated protein 5 OS=Mus musculus GN=Ckap5 PE=1 SV=1	0.01	1	1	2	1	1					1.77			2.32					1			1					1			1					1.71584e+06		1.02269e+06	2.05072e+06	Not Found	Not Found	Not Found	Not Found	High	Not Found	Peak Found	High
High	Master Protein	P47915	60S ribosomal protein L29 OS=Mus musculus GN=Rpl29 PE=2 SV=2	0	7	1	5	1	1			2.97	2.28	2.37		0	2.6			1	1	1		1	1			1	1	1		1	1	1.99281e+07	1.95747e+07	1.87581e+07	2.30962e+07	2.40289e+07	3.00833e+07	2.25132e+07	20979036	Peak Found	Peak Found	High	High	High	Peak Found	High	High
High	Master Protein	P47941	Crk-like protein OS=Mus musculus GN=Crkl PE=1 SV=2	0	11	2	3	2	1						2.21	2.77	2.95						1	1	1						1	1	1	3.75618e+06	4.55793e+06	4.52546e+06	3.27967e+06	2.69791e+06	4.33549e+06	3.29889e+06	3657731	Peak Found	Peak Found	Peak Found	Peak Found	Peak Found	High	High	High
High	Master Protein	Q9D1H7	Golgi to ER traffic protein 4 homolog OS=Mus musculus GN=Get4 PE=1 SV=2	0	5	1	1	1	1								3.62								1								1	929797	1.11912e+06	956122	1.00945e+06	778370	985633	949954	1.05146e+06	Peak Found	Peak Found	Peak Found	Peak Found	Peak Found	Peak Found	Peak Found	High
High	Master Protein	P48024	Eukaryotic translation initiation factor 1 OS=Mus musculus GN=Eif1 PE=1 SV=2	0	14	1	1	1	1							4.65								1								1		2.57801e+06	2.81948e+06	2.50003e+06	2.59319e+06	1.88968e+06	2.35172e+06	1.82304e+06	2.06954e+06	Peak Found	Peak Found	Peak Found	Peak Found	Peak Found	Peak Found	High	Peak Found
High	Master Protein	Q80U56	Late secretory pathway protein AVL9 homolog OS=Mus musculus GN=Avl9 PE=1 SV=2	0	3	1	2	1	1			4.14	3.63							1	1							1	1													Not Found	Not Found	High	High	Not Found	Not Found	Not Found	Not Found
High	Master Protein	Q60902	Epidermal growth factor receptor substrate 15-like 1 OS=Mus musculus GN=Eps15l1 PE=1 SV=3	0	2	2	3	2	1							3.98	1.87							2	1							2	1	1.12172e+07	6.83268e+06	1.06415e+07	1.27501e+07	1.85127e+07	2.02083e+07	1.0723e+07	1.04772e+07	Peak Found	Peak Found	Peak Found	Peak Found	Peak Found	Peak Found	High	High
High	Master Protein	Q3TMH2	Secernin-3 OS=Mus musculus GN=Scrn3 PE=1 SV=1	0	3	1	2	1	1				2.29		2.17						1		1						1		1			1.25955e+06	1.30377e+06	1.05335e+06	1.20319e+06	1.05789e+06	1.13565e+06	801937	1222105	Peak Found	Peak Found	Peak Found	High	Peak Found	High	Peak Found	Peak Found
High	Master Protein	P70697	Uroporphyrinogen decarboxylase OS=Mus musculus GN=Urod PE=1 SV=2	0	6	1	2	1	1		2.84	3.99							1	1							1	1						800205	593827	833689	580816	623747	315102	519312	853778	Peak Found	High	High	Peak Found	Peak Found	Peak Found	Peak Found	Peak Found
High	Master Protein	Q8VHX6	Filamin-C OS=Mus musculus GN=Flnc PE=1 SV=3	0	0	1	1	1	1								2.63								1								1	1.06391e+06	860279	1.00369e+06	1.02591e+06	1.12011e+06	284520	953490	1.04769e+06	Peak Found	Peak Found	Peak Found	Peak Found	Peak Found	Peak Found	Peak Found	High
High	Master Protein	D3YZU1	SH3 and multiple ankyrin repeat domains protein 1 OS=Mus musculus GN=Shank1 PE=1 SV=1	0.009	1	1	1	1	1		0								1								1							134392	96357.4		60294.5	46890.1			48432.6	Peak Found	High	Not Found	Peak Found	Peak Found	Not Found	Not Found	Peak Found
Medium	Master Protein	V9GX76	Unconventional myosin-VI OS=Mus musculus GN=Myo6 PE=1 SV=1	0.048	1	1	1	1	1					0								1								1					521290	524848		505711		671307		Not Found	Peak Found	Peak Found	Not Found	High	Not Found	Peak Found	Not Found
High	Master Protein	Q9EP89	Serine beta-lactamase-like protein LACTB, mitochondrial OS=Mus musculus GN=Lactb PE=1 SV=1	0	3	1	1	1	1					2.29								1								1				1.45292e+06	1.21719e+06	1.53582e+06	988134	1.05883e+06	597707	1.33421e+06	1.37457e+06	Peak Found	Peak Found	Peak Found	Peak Found	High	Peak Found	Peak Found	Peak Found
High	Master Protein	Q9WVT6	Carbonic anhydrase 14 OS=Mus musculus GN=Ca14 PE=1 SV=1	0	4	1	1	1	1						2.12								1								1			976917	945189	687453	973497		806727	1.05299e+06	816330	Peak Found	Peak Found	Peak Found	Peak Found	Not Found	High	Peak Found	Peak Found
High	Master Protein	P18419	Seminal vesicle secretory protein 4 OS=Mus musculus GN=Svs4 PE=1 SV=2	0.004	8	1	1	1	1								0								1								1									Peak Found	Peak Found	Peak Found	Peak Found	Peak Found	Peak Found	Peak Found	High
High	Master Protein	Q8C0L0	Thioredoxin-related transmembrane protein 4 OS=Mus musculus GN=Tmx4 PE=1 SV=2	0	7	2	11	2	1		7.44	2.38	2.78	2.11	5.09	2.51	5.42		3	1	1	1	2	1	2		2	1	1	1	1	1	1	5.91727e+06	5.73362e+06	5.47677e+06	4.862e+06	4.48617e+06	5.87735e+06	5.77782e+06	6.18716e+06	Peak Found	High	High	High	High	High	High	High
High	Master Protein	Q9D1H6	NADH dehydrogenase [ubiquinone] 1 alpha subcomplex assembly factor 4 OS=Mus musculus GN=Ndufaf4 PE=1 SV=1	0	12	2	2	1	1						2.99		1.87						1		1						1		1	541477	681602	830148	649835	624895	1.5212e+06	687220	1071359	Peak Found	Peak Found	Peak Found	Peak Found	Peak Found	High	Peak Found	Peak Found
High	Master Protein	Q3THK7	GMP synthase [glutamine-hydrolyzing] OS=Mus musculus GN=Gmps PE=1 SV=2	0	3	2	4	2	1		1.91		2.59			2.74	2.76		1		1			1	1		1		1			1	1	3.97485e+06	4.31497e+06	3.84214e+06	3.9887e+06	2.9907e+06	1.95365e+06	3.28945e+06	3.37086e+06	Peak Found	High	Peak Found	High	Peak Found	Peak Found	High	High
High	Master Protein	Q7TQ95	Protein lunapark OS=Mus musculus GN=Lnp PE=1 SV=1	0	5	1	1	1	1								4.21								1								1								493679	Not Found	Not Found	Not Found	Not Found	Not Found	Not Found	Not Found	High
High	Master Protein	Q61033	Lamina-associated polypeptide 2, isoforms alpha/zeta OS=Mus musculus GN=Tmpo PE=1 SV=4	0	3	1	2	1	1			3.41			5.14					1			1					1			1			1.32694e+06	3.28594e+06	3.27228e+06	3.85526e+06	1.61708e+06	4.42251e+06	2.80031e+06	1.82275e+06	Peak Found	Peak Found	High	Peak Found	Peak Found	High	Peak Found	Peak Found
High	Master Protein	Q64362	AKT-interacting protein OS=Mus musculus GN=Aktip PE=1 SV=1	0.004	8	1	1	1	1							0								1								1		523153	487256	592254	480326	409698	229006	575084	609585	Peak Found	Peak Found	Peak Found	Peak Found	Peak Found	Peak Found	High	Peak Found
High	Master Protein	Q8R2K3	Single-stranded DNA-binding protein OS=Mus musculus GN=Ssbp1 PE=1 SV=1	0	12	1	2	1	1						5.55								2								1			1.00265e+06		736204			1.43784e+06		564256	Peak Found	Not Found	Peak Found	Not Found	Not Found	High	Not Found	Peak Found
High	Master Protein	Q9CZX0	Elongator complex protein 3 OS=Mus musculus GN=Elp3 PE=1 SV=1	0	4	1	5	1	1		0		0	0			2.78		1		2	1			1		1		1	1			1	312795	305738	151251	227940	162951		74569.7	280097	Peak Found	High	Peak Found	High	High	Not Found	Peak Found	High
Medium	Master Protein	E9Q652	Regulator of G-protein-signaling 12 OS=Mus musculus GN=Rgs12 PE=1 SV=1	0.019	1	1	1	1	1							2.41								1								1										Not Found	Not Found	Not Found	Not Found	Not Found	Not Found	High	Not Found
High	Master Protein	Q8K353	Cysteine-rich and transmembrane domain-containing protein 1 OS=Mus musculus GN=Cystm1 PE=1 SV=1	0	10	1	1	1	1							2.39								1								1		2.52769e+06	2.84281e+06	2.69262e+06	2.59476e+06	3.94829e+06	2.43378e+06	5.10941e+06		Peak Found	Peak Found	Peak Found	Peak Found	Peak Found	Peak Found	High	Not Found
High	Master Protein	Q8BGY7	Protein FAM210A OS=Mus musculus GN=Fam210a PE=1 SV=1	0	8	1	5	1	1			2.16			7.33		5.23			1			2		2			1			1		1									Not Found	Not Found	High	Not Found	Not Found	High	Not Found	High
High	Master Protein	O88384	Vesicle transport through interaction with t-SNAREs homolog 1B OS=Mus musculus GN=Vti1b PE=1 SV=1	0	9	1	1	1	1						3.6								1								1					708935	777230	618378	1.322e+06		978352	Not Found	Not Found	Peak Found	Peak Found	Peak Found	High	Not Found	Peak Found
High	Master Protein	Q9WVL0	Maleylacetoacetate isomerase OS=Mus musculus GN=Gstz1 PE=1 SV=1	0	6	1	2	1	1					2.96			2.97					1			1					1			1	1.24089e+06	1.67957e+06	1.6719e+06	1.30381e+06	1.35281e+06	1.18694e+06	1.23508e+06	1.74939e+06	Peak Found	Peak Found	Peak Found	Peak Found	High	Peak Found	Peak Found	High
Medium	Master Protein	Q9D0R2	Threonine--tRNA ligase, cytoplasmic OS=Mus musculus GN=Tars PE=1 SV=2	0.012	2	1	1	1	1								0								1								1	604958	674385	621252	1.04436e+06	1.86893e+06			997203	Peak Found	Peak Found	Peak Found	Peak Found	Peak Found	Not Found	Not Found	High
High	Master Protein	Q3U9N4	Granulins OS=Mus musculus GN=Grn PE=1 SV=1	0	2	1	1	1	1					3.03								1								1				971798	1.23928e+06		1.64288e+06	3.36684e+06	4.21083e+06	5.60026e+06	2475275	Peak Found	Peak Found	Not Found	Peak Found	High	Peak Found	Peak Found	Peak Found
High	Master Protein	Q8K4R4	Cytoplasmic phosphatidylinositol transfer protein 1 OS=Mus musculus GN=Pitpnc1 PE=1 SV=1	0	6	1	2	1	1					2.07		3.08						1		1						1		1		438728	401434	632712	382342	278278	219872	389784	261866	Peak Found	Peak Found	Peak Found	Peak Found	High	Peak Found	High	Peak Found
High	Master Protein	Q8CA71	Protein shisa-4 OS=Mus musculus GN=Shisa4 PE=1 SV=1	0.003	5	1	2	1	1		2.21						2.27		1						1		1						1	3.12247e+06	2.64016e+06	2.56203e+06	3.00744e+06	2.21187e+06	1.8994e+06	3.43256e+06	2.99571e+06	Peak Found	High	Peak Found	Peak Found	Peak Found	Peak Found	Peak Found	High
High	Master Protein	Q9WUR9	Adenylate kinase 4, mitochondrial OS=Mus musculus GN=Ak4 PE=1 SV=1	0	9	2	5	2	1		0		0			2.19	3.84		1		1			1	2		1		1			1	2	2.01763e+06	1.50508e+06	1.4261e+06	986717			1.81815e+06	2.06625e+06	Peak Found	High	Peak Found	High	Not Found	Not Found	High	High
High	Master Protein	E9Q0N0	Intersectin-1 OS=Mus musculus GN=Itsn1 PE=1 SV=1	0	2	1	1	1	1							3.57								1								1		444767	546308	457509		430079		302527	380805	Peak Found	Peak Found	Peak Found	Not Found	Peak Found	Not Found	High	Peak Found
High	Master Protein	P67871	Casein kinase II subunit beta OS=Mus musculus GN=Csnk2b PE=1 SV=1	0	16	3	11	3	1		2.21	2.12	4.68	2.6	12.34		2.91		1	1	2	1	5		1		1	1	2	1	3		1	3.85159e+06	7.01526e+06	1.56336e+07	9.2815e+06	1.67334e+07	2.54959e+07	8.21167e+06	9.7105e+06	Peak Found	High	High	High	High	High	Peak Found	High
Medium	Master Protein	Q8BPY9	Fidgetin-like protein 1 OS=Mus musculus GN=Fignl1 PE=1 SV=1	0.01	2	1	1	1	1					1.77								1								1					1.53272e+06	1.4222e+06	1.26526e+06	1.21761e+06	1.17304e+06	1.51559e+06		Not Found	Peak Found	Peak Found	Peak Found	High	Peak Found	Peak Found	Not Found
High	Master Protein	P63158	High mobility group protein B1 OS=Mus musculus GN=Hmgb1 PE=1 SV=2	0	13	2	13	2	1		0	0	2.07	0	4.75	4.78	5.47		1	2	2	1	2	2	3		1	1	1	1	1	2	2	1.85638e+07	2.30328e+07	2.5166e+07	2.29429e+07	1.92756e+07	6.01011e+07	2.24017e+07	3.11442e+07	Peak Found	High	High	High	High	High	High	High
High	Master Protein	Q924M7	Mannose-6-phosphate isomerase OS=Mus musculus GN=Mpi PE=1 SV=1	0	4	1	1	1	1								2.18								1								1	1.87152e+06	1.59838e+06	1.77104e+06	1.49294e+06	1.42208e+06		2.07619e+06	1.5976e+06	Peak Found	Peak Found	Peak Found	Peak Found	Peak Found	Not Found	Peak Found	High
High	Master Protein	Q9JHK4	Geranylgeranyl transferase type-2 subunit alpha OS=Mus musculus GN=Rabggta PE=1 SV=1	0	8	2	4	2	1			2.83	0	4.58						1	1	2						1	1	2				2.0161e+06	1.34251e+06	1.883e+06	1.419e+06	1.49128e+06	490614	1.39553e+06	1.41014e+06	Peak Found	Peak Found	High	High	High	Peak Found	Peak Found	Peak Found
High	Master Protein	P35505	Fumarylacetoacetase OS=Mus musculus GN=Fah PE=1 SV=2	0	4	1	2	1	1					5.97								2								1				615710	624593	489086	551050	853618	605337	1.31271e+06	909566	Peak Found	Peak Found	Peak Found	Peak Found	High	Peak Found	Peak Found	Peak Found
High	Master Protein	E9QKB2	Intracellular hyaluronan-binding protein 4 OS=Mus musculus GN=Habp4 PE=1 SV=1	0	8	2	2	2	1				2.29				3.54				1				1				1				1		391673	277004	1.00644e+06				1.21729e+06	Not Found	Peak Found	Peak Found	High	Not Found	Not Found	Not Found	High
Medium	Master Protein	Q9JM63	ATP-sensitive inward rectifier potassium channel 10 OS=Mus musculus GN=Kcnj10 PE=1 SV=1	0.022	2	1	1	1	1			0								1								1						8.49008e+06	8.23658e+06	8.5211e+06	7.90847e+06	8.34481e+06	7.93782e+06	4.57894e+06		Peak Found	Peak Found	High	Peak Found	Peak Found	Peak Found	Peak Found	Not Found
High	Master Protein	Q64674	Spermidine synthase OS=Mus musculus GN=Srm PE=1 SV=1	0.005	3	1	1	1	1								2.33								1								1	2.65107e+06	2.77353e+06	2.27142e+06	2.50361e+06	2.3306e+06	1.27946e+06	1.65445e+06	2.26463e+06	Peak Found	Peak Found	Peak Found	Peak Found	Peak Found	Peak Found	Peak Found	High
High	Master Protein	Q8VDP4	Cell cycle and apoptosis regulator protein 2 OS=Mus musculus GN=Ccar2 PE=1 SV=2	0	2	2	2	2	1				2.8				0				1				1				1				1	4.61892e+07	4.97586e+07	4.25271e+07	4.62827e+07	5.44886e+07	4.92641e+07	5.96623e+07	6.93406e+07	Peak Found	Peak Found	Peak Found	High	Peak Found	Peak Found	Peak Found	High
High	Master Protein	Q6PA06	Atlastin-2 OS=Mus musculus GN=Atl2 PE=1 SV=1	0.004	3	1	2	1	1					2.04			1.82					1			1					1			1	1.16288e+06	1.00909e+06	949333	1.12125e+06	897847	516614	1.09589e+06	954528	Peak Found	Peak Found	Peak Found	Peak Found	High	Peak Found	Peak Found	High
High	Master Protein	Q8BNU0	Armadillo repeat-containing protein 6 OS=Mus musculus GN=Armc6 PE=1 SV=1	0	6	1	1	1	1			2.41								1								1							568630	574514	535617	357281	233141			Not Found	Peak Found	High	Peak Found	Peak Found	Peak Found	Not Found	Not Found
Medium	Master Protein	Q8VHJ5	Serine/threonine-protein kinase MARK1 OS=Mus musculus GN=Mark1 PE=1 SV=2	0.012	1	1	1	1	1			0								1								1						3.62152e+06	3.2242e+06	4.09251e+06	2.80466e+06	2.02864e+06		2.68577e+06	2.88729e+06	Peak Found	Peak Found	High	Peak Found	Peak Found	Not Found	Peak Found	Peak Found
High	Master Protein	Q9CQ10	Charged multivesicular body protein 3 OS=Mus musculus GN=Chmp3 PE=1 SV=3	0	5	1	1	1	1						2.9								1								1			1.19671e+06	939069	914936	779798	831740	1.86604e+06	1.11659e+06	1135162	Peak Found	Peak Found	Peak Found	Peak Found	Peak Found	High	Peak Found	Peak Found
High	Master Protein	P97370	Sodium/potassium-transporting ATPase subunit beta-3 OS=Mus musculus GN=Atp1b3 PE=1 SV=1	0	11	2	3	2	1		2.6				5.72				1				2				1				2			8.94683e+06	7.35962e+06	8.743e+06	7.42434e+06	8.08767e+06	9.0043e+06	8.56076e+06	9.90905e+06	Peak Found	High	Peak Found	Peak Found	Peak Found	High	Peak Found	Peak Found
High	Master Protein	Q8QZS1	3-hydroxyisobutyryl-CoA hydrolase, mitochondrial OS=Mus musculus GN=Hibch PE=1 SV=1	0	3	1	5	1	1		1.78	1.9				2.13	4.67		1	1				1	2		1	1				1	1	2.79177e+06	2.96699e+06	2.30037e+06	2.25698e+06	2.25911e+06	1.97422e+06	3.30232e+06	2.84073e+06	Peak Found	High	High	Peak Found	Peak Found	Peak Found	High	High
High	Master Protein	P22907	Porphobilinogen deaminase OS=Mus musculus GN=Hmbs PE=1 SV=2	0	11	2	3	2	1			0				2.33	2.27			1				1	1			1				1	1	242199	246339	295496	185141	184128	150331	170895	235373	Peak Found	Peak Found	High	Peak Found	Peak Found	Peak Found	High	High
High	Master Protein	O89051	Integral membrane protein 2B OS=Mus musculus GN=Itm2b PE=1 SV=1	0	4	1	1	1	1								2.37								1								1	498552	426715	357806	373426	198161	221130	220782	376175	Peak Found	Peak Found	Peak Found	Peak Found	Peak Found	Peak Found	Peak Found	High
High	Master Protein	P01193	Pro-opiomelanocortin OS=Mus musculus GN=Pomc PE=2 SV=1	0	4	1	2	1	1						4.87								2								1								2.74274e+06			Not Found	Not Found	Not Found	Not Found	Not Found	High	Not Found	Not Found
Medium	Master Protein	Q8C0D7	Inhibitor of growth protein 4 OS=Mus musculus GN=Ing4 PE=1 SV=2	0.024	3	1	1	1	1							0								1								1		7.94312e+06	8.4126e+06	9.17662e+06	8.85684e+06	7.32902e+06	4.56372e+06	7.03171e+06	7553964	Peak Found	Peak Found	Peak Found	Peak Found	Peak Found	Peak Found	High	Peak Found
High	Master Protein	P70175	Disks large homolog 3 OS=Mus musculus GN=Dlg3 PE=1 SV=1	0	2	1	1	1	1		2.45								1								1							3.71145e+06	3.76427e+06	4.03185e+06	3.17524e+06	3.15451e+06	1.02194e+06	3.09844e+06	2.31638e+06	Peak Found	High	Peak Found	Peak Found	Peak Found	Peak Found	Peak Found	Peak Found
High	Master Protein	Q9CQZ6	NADH dehydrogenase [ubiquinone] 1 beta subcomplex subunit 3 OS=Mus musculus GN=Ndufb3 PE=1 SV=1	0	17	2	14	2	1		0		0		1.75	0	0		1		1		6	2	4		1		1		2	2	2	2.10299e+07	2.23243e+07	2.20389e+07	2.30097e+07	2.34566e+07	5.04041e+07	2.60296e+07	3.17947e+07	Peak Found	High	Peak Found	High	Peak Found	High	High	High
High	Master Protein	Q8VCM8	Nicalin OS=Mus musculus GN=Ncln PE=1 SV=2	0	2	1	5	1	1		2.57	2.98	3.42	3.65			3.61		1	1	1	1			1		1	1	1	1			1	501168	499949	487740	482519	351749	136809	249070	361948	Peak Found	High	High	High	High	Peak Found	Peak Found	High
High	Master Protein	P60824	Cold-inducible RNA-binding protein OS=Mus musculus GN=Cirbp PE=1 SV=1	0	27	3	6	3	1						7.63	0	3.4						4	1	1						2	1	1	4.24187e+06	4.69883e+06	4.56104e+06	4.4089e+06	3.86233e+06	1.00926e+07	4.05708e+06	5.40602e+06	Peak Found	Peak Found	Peak Found	Peak Found	Peak Found	High	High	High
High	Master Protein	O70591	Prefoldin subunit 2 OS=Mus musculus GN=Pfdn2 PE=1 SV=2	0	16	2	5	2	1		4.12				7.38		4.42		1				3		1		1				2		1	2.34084e+06	2.00321e+06	2.22359e+06	3.34457e+06	1.71733e+06	6.93264e+06	2.27308e+06	2.65576e+06	Peak Found	High	Peak Found	Peak Found	Peak Found	High	Peak Found	High
High	Master Protein	O88851	Putative hydrolase RBBP9 OS=Mus musculus GN=Rbbp9 PE=1 SV=2	0	9	1	2	1	1		0	3.96							1	1							1	1						1.99356e+06	2.20682e+06	2.79046e+06	1.71842e+06	1.92037e+06	1.57613e+06	2.76173e+06	1.31255e+06	Peak Found	High	High	Peak Found	Peak Found	Peak Found	Peak Found	Peak Found
High	Master Protein	O09131	Glutathione S-transferase omega-1 OS=Mus musculus GN=Gsto1 PE=1 SV=2	0.004	4	1	4	1	1						1.7	3.8	0						1	2	1						1	1	1	1.65674e+06	1.88399e+06	1.65469e+06	2.13437e+06	1.69527e+06	1.76377e+06	1.76156e+06	1.7692e+06	Peak Found	Peak Found	Peak Found	Peak Found	Peak Found	High	High	High
High	Master Protein	A0A0R4J124	SRSF protein kinase 2 OS=Mus musculus GN=Srpk2 PE=1 SV=1	0.004	2	1	1	1	1								0								1								1	492518	484173	584964	518741	322275	102569	355748	352109	Peak Found	Peak Found	Peak Found	Peak Found	Peak Found	Peak Found	Peak Found	High
High	Master Protein	O54901	OX-2 membrane glycoprotein OS=Mus musculus GN=Cd200 PE=1 SV=1	0	13	3	4	3	1						4.92		2.47						3		1						2		1	1.10436e+07	1.34848e+07	1.27365e+07	1.32669e+07	1.00713e+07	2.37518e+07	1.18027e+07	1.6068e+07	Peak Found	Peak Found	Peak Found	Peak Found	Peak Found	High	Peak Found	High
High	Master Protein	Q9JIF0	Protein arginine N-methyltransferase 1 OS=Mus musculus GN=Prmt1 PE=1 SV=1	0	3	1	1	1	1								3.14								1								1	2.39861e+06	2.69197e+06	2.81898e+06	2.35126e+06	2.2585e+06	779420	2.4323e+06	2.46951e+06	Peak Found	Peak Found	Peak Found	Peak Found	Peak Found	Peak Found	Peak Found	High
High	Master Protein	Q8JZQ9	Eukaryotic translation initiation factor 3 subunit B OS=Mus musculus GN=Eif3b PE=1 SV=1	0	2	2	3	2	1		2.11					0	2.54		1					1	1		1					1	1	4.01392e+06	4.12182e+06	3.35955e+06	4.02506e+06	4.13354e+06	3.49904e+06	4.25683e+06	3.75588e+06	Peak Found	High	Peak Found	Peak Found	Peak Found	Peak Found	High	High
High	Master Protein	Q8BGY3	Leucine zipper protein 2 OS=Mus musculus GN=Luzp2 PE=2 SV=1	0	6	1	1	1	1							2.74								1								1										Not Found	Not Found	Not Found	Not Found	Not Found	Not Found	High	Not Found
High	Master Protein	Q3UHX2	28 kDa heat- and acid-stable phosphoprotein OS=Mus musculus GN=Pdap1 PE=1 SV=1	0	7	1	1	1	1						3.44								1								1			1.64467e+06	1.68796e+06	1.50698e+06	1.59615e+06	1.37487e+06	3.86399e+06	1.86859e+06	2.27708e+06	Peak Found	Peak Found	Peak Found	Peak Found	Peak Found	High	Peak Found	Peak Found
High	Master Protein	Q9ERR1	Nuclear distribution protein nudE-like 1 OS=Mus musculus GN=Ndel1 PE=1 SV=2	0	3	1	3	1	1					2.64		2.63	2.81					1		1	1					1		1	1	1.45385e+06	1.20078e+06	1.24127e+06	1.14921e+06	1.23767e+06	1.00541e+06	1.30828e+06	1.35066e+06	Peak Found	Peak Found	Peak Found	Peak Found	High	Peak Found	High	High
High	Master Protein	Q922B1	O-acetyl-ADP-ribose deacetylase MACROD1 OS=Mus musculus GN=Macrod1 PE=1 SV=2	0	3	1	1	1	1							2.91								1								1								5.13978e+06		Not Found	Not Found	Not Found	Not Found	Not Found	Not Found	High	Not Found
High	Master Protein	F8WHQ1	Tumor protein D52 OS=Mus musculus GN=Tpd52 PE=1 SV=1	0	4	1	1	1	1						3.27								1								1								1.31588e+07			Not Found	Not Found	Not Found	Not Found	Not Found	High	Not Found	Not Found
High	Master Protein	Q9QZF2	Glypican-1 OS=Mus musculus GN=Gpc1 PE=1 SV=1	0.001	3	1	1	1	1				3.48								1								1						813306		1.16207e+06	388924	455943	411075		Not Found	Peak Found	Not Found	High	Peak Found	Peak Found	Peak Found	Not Found
Medium	Master Protein	A0A0U1RNF2	Leucine carboxyl methyltransferase 1 OS=Mus musculus GN=Lcmt1 PE=1 SV=1	0.031	3	1	1	1	1		1.87								1								1							2.50855e+06	2.34053e+06	2.212e+06	2.3333e+06	2.1545e+06	1.70415e+06	2.04594e+06	1852101	Peak Found	High	Peak Found	Peak Found	Peak Found	Peak Found	Peak Found	Peak Found
High	Master Protein	E9PZM8	Neuronal pentraxin receptor OS=Mus musculus GN=Nptxr PE=1 SV=2	0	5	3	5	3	1					2.57		2.33	2.06					1		3	1					1		3	1	2.32658e+07	2.16862e+07	2.64592e+07	2.39489e+07	2.12997e+07	1.63518e+07	2.14695e+07	7931191	Peak Found	Peak Found	Peak Found	Peak Found	High	Peak Found	High	High
High	Master Protein	B2RPU8	MCG130675 OS=Mus musculus GN=Zbed5 PE=2 SV=1	0	3	1	1	1	1						5.12								1								1			4.4108e+06	4.38069e+06	4.19213e+06	4.51234e+06	3.89384e+06	9.25544e+06	3.75065e+06	4.19424e+06	Peak Found	Peak Found	Peak Found	Peak Found	Peak Found	High	Peak Found	Peak Found
High	Master Protein	Q9D6J5	NADH dehydrogenase [ubiquinone] 1 beta subcomplex subunit 8, mitochondrial OS=Mus musculus GN=Ndufb8 PE=1 SV=1	0	15	2	4	2	1						4.39	4.8							2	2							2	2		1.3885e+07	1.25777e+07	1.45786e+07	1.36258e+07	1.32757e+07	2.33934e+07	1.76377e+07	1.52003e+07	Peak Found	Peak Found	Peak Found	Peak Found	Peak Found	High	High	Peak Found
High	Master Protein	Q8K341	Alpha-tubulin N-acetyltransferase 1 OS=Mus musculus GN=Atat1 PE=1 SV=1	0.004	3	1	1	1	1							1.62								1								1										Not Found	Not Found	Not Found	Not Found	Not Found	Not Found	High	Not Found
High	Master Protein	Q8C7X2	ER membrane protein complex subunit 1 OS=Mus musculus GN=Emc1 PE=1 SV=1	0	2	1	1	1	1			3.61								1								1						750294		662933	480798	712939		202244	317382	Peak Found	Not Found	High	Peak Found	Peak Found	Not Found	Peak Found	Peak Found
High	Master Protein	Q9EQ06	Estradiol 17-beta-dehydrogenase 11 OS=Mus musculus GN=Hsd17b11 PE=1 SV=1	0.001	9	1	1	1	1		3.17								1								1							586810	510258	503300	529256	335940	120402	557073	608550	Peak Found	High	Peak Found	Peak Found	Peak Found	Peak Found	Peak Found	Peak Found
High	Master Protein	Q9Z275	Retinaldehyde-binding protein 1 OS=Mus musculus GN=Rlbp1 PE=1 SV=3	0.002	9	1	1	1	1							2.18								1								1										Not Found	Not Found	Not Found	Not Found	Not Found	Not Found	High	Not Found
High	Master Protein	Q9JIF7	Coatomer subunit beta OS=Mus musculus GN=Copb1 PE=1 SV=1	0	2	1	1	1	1			2.97								1								1							407207	735783	562411	231246		257928	475050	Not Found	Peak Found	High	Peak Found	Peak Found	Not Found	Peak Found	Peak Found
High	Master Protein	Q8R016	Bleomycin hydrolase OS=Mus musculus GN=Blmh PE=1 SV=1	0.001	3	1	1	1	1								2.08								1								1	3.14363e+06	3.2828e+06	3.35378e+06	2.66812e+06	2.27128e+06	1.35968e+06	3.34937e+06	2.70896e+06	Peak Found	Peak Found	Peak Found	Peak Found	Peak Found	Peak Found	Peak Found	High
High	Master Protein	Q5DQR4	Syntaxin-binding protein 5-like OS=Mus musculus GN=Stxbp5l PE=1 SV=1	0	1	1	1	1	1								3.18								1								1	1.0406e+06	978157	960980	849575	467792		842414	792797	Peak Found	Peak Found	Peak Found	Peak Found	Peak Found	Not Found	Peak Found	High
High	Master Protein	P63143	Voltage-gated potassium channel subunit beta-1 OS=Mus musculus GN=Kcnab1 PE=1 SV=2	0	9	2	2	1	1							0								2								2		230196	98095.6	102705	142126	85382.1	58468.6	179500	203827	Peak Found	Peak Found	Peak Found	Peak Found	Peak Found	Peak Found	High	Peak Found
High	Master Protein	Q9DBR7	Protein phosphatase 1 regulatory subunit 12A OS=Mus musculus GN=Ppp1r12a PE=1 SV=2	0.001	2	1	2	1	1		0				0				1				1				1				1			275384	238089	210042	173056	153738		195285	214065	Peak Found	High	Peak Found	Peak Found	Peak Found	High	Peak Found	Peak Found
High	Master Protein	D3Z312	Tumor necrosis factor alpha-induced protein 8 OS=Mus musculus GN=Tnfaip8 PE=1 SV=1	0.004	9	1	2	1	1						0								2								1			207538	239667	253825	145830	186275	279250	196406	278345	Peak Found	Peak Found	Peak Found	Peak Found	Peak Found	High	Peak Found	Peak Found
High	Master Protein	D3YY09	Dr1-associated corepressor OS=Mus musculus GN=Drap1 PE=1 SV=1	0	5	1	2	1	1				0		1.92						1		1						1		1			239562	290607	225170	237339	113176	313835	182719	277201	Peak Found	Peak Found	Peak Found	High	Peak Found	High	Peak Found	Peak Found
High	Master Protein	Q9D0L4	Uncharacterized aarF domain-containing protein kinase 1 OS=Mus musculus GN=Adck1 PE=1 SV=1	0	4	1	1	1	1								5.01								1								1	602524	562368	558331	570224	620093		191467	517008	Peak Found	Peak Found	Peak Found	Peak Found	Peak Found	Not Found	Peak Found	High
Medium	Master Protein	Q8BX10	Serine/threonine-protein phosphatase PGAM5, mitochondrial OS=Mus musculus GN=Pgam5 PE=1 SV=1	0.038	2	1	3	1	1		0	0	0						1	1	1						1	1	1					5.36679e+06	5.4951e+06	6.46528e+06	6.72739e+06	4.85722e+06	4.0587e+06	4.13463e+06	3.57303e+06	Peak Found	High	High	High	Peak Found	Peak Found	Peak Found	Peak Found
High	Master Protein	P97379	Ras GTPase-activating protein-binding protein 2 OS=Mus musculus GN=G3bp2 PE=1 SV=2	0	6	2	4	2	1			2.72		2.53	2.79		4.62			1		1	1		1			1		1	1		1	1.13995e+07	1.05191e+07	9.90851e+06	1.29086e+07	1.03017e+07	1.20528e+07	9.28148e+06	9819547	Peak Found	Peak Found	High	Peak Found	High	High	Peak Found	High
High	Master Protein	Q9R118	Serine protease HTRA1 OS=Mus musculus GN=Htra1 PE=1 SV=2	0.001	2	1	1	1	1						1.84								1								1			369624	322244	307131	384950	1.29284e+06	2.34011e+06	1.68281e+06	1.61435e+06	Peak Found	Peak Found	Peak Found	Peak Found	Peak Found	High	Peak Found	Peak Found
High	Master Protein	P57716	Nicastrin OS=Mus musculus GN=Ncstn PE=1 SV=3	0.005	4	1	1	1	1			0								1								1														Not Found	Not Found	High	Not Found	Not Found	Not Found	Not Found	Not Found
High	Master Protein	Q8K274	Ketosamine-3-kinase OS=Mus musculus GN=Fn3krp PE=1 SV=2	0.001	4	1	1	1	1		1.99								1								1							1.12164e+06	1.20085e+06	1.02273e+06	1.14626e+06	772309	427570	735480	733743	Peak Found	High	Peak Found	Peak Found	Peak Found	Peak Found	Peak Found	Peak Found
High	Master Protein	Q9ESM3	Hyaluronan and proteoglycan link protein 2 OS=Mus musculus GN=Hapln2 PE=1 SV=1	0	20	5	19	5	1					14.12	8.92	11.14	11					6	3	5	5					4	1	4	3	1.70373e+07	1.37526e+07	1.59927e+07	1.31695e+07	3.2589e+07	2.35908e+07	3.45684e+07	3.30417e+07	Peak Found	Peak Found	Peak Found	Peak Found	High	High	High	High
High	Master Protein	Q8BWM0	Prostaglandin E synthase 2 OS=Mus musculus GN=Ptges2 PE=1 SV=3	0	5	1	2	1	1			3.85					2.45			1					1			1					1	1.68527e+06	1.09817e+06	1.46946e+06	945046	1.21463e+06	1.00343e+06		2.6119e+06	Peak Found	Peak Found	High	Peak Found	Peak Found	Peak Found	Not Found	High
High	Master Protein	G3X9G6	Luteinizing hormone beta OS=Mus musculus GN=Lhb PE=3 SV=1	0.004	7	1	1	1	1						1.88								1								1								2.44891e+06			Not Found	Not Found	Not Found	Not Found	Not Found	High	Not Found	Not Found
High	Master Protein	Q9D1E6	Tubulin-folding cofactor B OS=Mus musculus GN=Tbcb PE=1 SV=2	0.007	5	1	3	1	1			1.76	0				2.09			1	1				1			1	1				1									Peak Found	Peak Found	High	High	Peak Found	Peak Found	Peak Found	High
High	Master Protein	P97372	Proteasome activator complex subunit 2 OS=Mus musculus GN=Psme2 PE=1 SV=4	0	9	1	1	1	1								3.87								1								1	400593	457169	507868	334229	265444	327671	356757	585326	Peak Found	Peak Found	Peak Found	Peak Found	Peak Found	Peak Found	Peak Found	High
High	Master Protein	E9PZC3	Flavin reductase (NADPH) OS=Mus musculus GN=Blvrb PE=1 SV=1	0	15	2	12	2	1		3.63	3.94	7.53	4.24	11.74	8.08	4.2		1	1	2	2	3	2	1		1	1	1	2	1	1	1	590613	984231	917365	975026	7.75065e+06	9.83913e+06	669011	763008	Peak Found	High	High	High	High	High	High	High
Medium	Master Protein	P08122	Collagen alpha-2(IV) chain OS=Mus musculus GN=Col4a2 PE=1 SV=4	0.024	1	1	2	1	1					0		1.86						1		1						1		1		1.86486e+06		2.15027e+06	2.16241e+06	4.37483e+06	1.41162e+06	3.30945e+06		Peak Found	Not Found	Peak Found	Peak Found	High	Peak Found	High	Not Found
High	Master Protein	G5E8D5	Metabotropic glutamate receptor 7 OS=Mus musculus GN=Grm7 PE=1 SV=1	0.003	2	1	3	1	1		0	0	0						1	1	1						1	1	1					157342	249790	280496	171479	149339	39284.2	132469	186231	Peak Found	High	High	High	Peak Found	Peak Found	Peak Found	Peak Found
High	Master Protein	E0CZ72	Kinesin-like protein OS=Mus musculus GN=Kif2a PE=1 SV=1	0	4	3	7	3	1			2.02				4.9	4.87			1				4	2			1				3	2	3.39293e+06	3.85801e+06	1.25724e+07	1.18168e+07	2.31194e+06	1.2432e+06	1.6536e+07	1.03791e+07	Peak Found	Peak Found	High	Peak Found	Peak Found	Peak Found	High	High
High	Master Protein	Q9QZE7	Translin-associated protein X OS=Mus musculus GN=Tsnax PE=1 SV=1	0	7	1	1	1	1								2.57								1								1								1.03622e+06	Not Found	Not Found	Not Found	Not Found	Not Found	Not Found	Not Found	High
High	Master Protein	O35239	Tyrosine-protein phosphatase non-receptor type 9 OS=Mus musculus GN=Ptpn9 PE=1 SV=2	0	2	1	3	1	1				1.92	0			2.63				1	1			1				1	1			1	940350	773502	882236	777003	594782	275722	681970	679732	Peak Found	Peak Found	Peak Found	High	High	Peak Found	Peak Found	High
High	Master Protein	Q91X58	AN1-type zinc finger protein 2B OS=Mus musculus GN=Zfand2b PE=1 SV=1	0	6	1	2	1	1		0					0			1					1			1					1			330914		269755					Not Found	High	Not Found	Peak Found	Not Found	Not Found	High	Not Found
High	Master Protein	Q9CWE0	Mitochondrial fission regulator 1-like OS=Mus musculus GN=Mtfr1l PE=1 SV=1	0	6	1	2	1	1		3.32					4.37			1					1			1					1		991798	772344	878851	841246	648359	472159	958269	859563	Peak Found	High	Peak Found	Peak Found	Peak Found	Peak Found	High	Peak Found
High	Master Protein	P01027	Complement C3 OS=Mus musculus GN=C3 PE=1 SV=3	0	1	1	2	1	1			2.66		2.87						1		1						1		1				2.39275e+06	2.21629e+06	1.46936e+06	2.03973e+06	1.72936e+06				Peak Found	Peak Found	High	Peak Found	High	Not Found	Not Found	Not Found
High	Master Protein	Q9DB27	Malignant T-cell-amplified sequence 1 OS=Mus musculus GN=Mcts1 PE=1 SV=1	0	14	2	9	2	1		0	0	0			2.11	4.04		2	1	1			1	4		2	1	1			1	2	5.35635e+06	5.23644e+06	5.89284e+06	4.83982e+06	3.87998e+06	3.23487e+06	4.31093e+06	4.10934e+06	Peak Found	High	High	High	Peak Found	Peak Found	High	High
High	Master Protein	Q9D8B7	Junctional adhesion molecule C OS=Mus musculus GN=Jam3 PE=1 SV=2	0	8	1	1	1	1						2.34								1								1							897373	1.61818e+06		790930	Not Found	Not Found	Not Found	Not Found	Peak Found	High	Not Found	Peak Found
High	Master Protein	F6SJM7	Fucose mutarotase (Fragment) OS=Mus musculus GN=Fuom PE=1 SV=1	0	8	1	1	1	1			2.44								1								1						978476	1.00187e+06	909393	989375	996844	565538	921266	983874	Peak Found	Peak Found	High	Peak Found	Peak Found	Peak Found	Peak Found	Peak Found
High	Master Protein	Q5F285	Transmembrane protein 256 OS=Mus musculus GN=Tmem256 PE=1 SV=1	0	25	1	3	1	1		4.3		3.53			5.17			1		1			1			1		1			1		3.18442e+06	3.02706e+06	2.47983e+06	1.83621e+06	2.67049e+06	1.32333e+06	2.76298e+06	2.56413e+06	Peak Found	High	Peak Found	High	Peak Found	Peak Found	High	Peak Found
Medium	Master Protein	Q9D0I6	WD repeat, SAM and U-box domain-containing protein 1 OS=Mus musculus GN=Wdsub1 PE=2 SV=1	0.031	1	1	2	1	1								0								2								1	6.54461e+06	6.29258e+06		7.35532e+06	6.73855e+06	1.13304e+07	8.28053e+06	9658797	Peak Found	Peak Found	Not Found	Peak Found	Peak Found	Peak Found	Peak Found	High
High	Master Protein	O09114	Prostaglandin-H2 D-isomerase OS=Mus musculus GN=Ptgds PE=1 SV=1	0	9	1	5	1	1						11.88	4.12	4.08						3	1	1						1	1	1	3.35458e+06	3.40964e+06	3.51664e+06	2.97941e+06	2.82032e+06	3.56368e+06	3.77884e+06	4.02728e+06	Peak Found	Peak Found	Peak Found	Peak Found	Peak Found	High	High	High
High	Master Protein	Q6ZQ73	Cullin-associated NEDD8-dissociated protein 2 OS=Mus musculus GN=Cand2 PE=1 SV=2	0.009	1	1	3	1	1		0	0	0						1	1	1						1	1	1					5.96029e+06	6.27439e+06	5.65431e+06	5.79942e+06	5.24982e+06	1.72199e+06	4.73321e+06	4101803	Peak Found	High	High	High	Peak Found	Peak Found	Peak Found	Peak Found
High	Master Protein	O35988	Syndecan-4 OS=Mus musculus GN=Sdc4 PE=1 SV=1	0	7	1	1	1	1						3.73								1								1								2.42327e+06	1.02166e+06	1.30475e+06	Not Found	Not Found	Not Found	Not Found	Not Found	High	Peak Found	Peak Found
High	Master Protein	B1AXZ5	ELAV-like protein OS=Mus musculus GN=Elavl2 PE=1 SV=1	0.001	3	1	5	1	1		1.77		1.72		2.02	2.03	2.09		1		1		1	1	1		1		1		1	1	1	3.11408e+06		2.86541e+06	2.98259e+06	2.52602e+06	2.89312e+06	2.65115e+06	2.87083e+06	Peak Found	High	Peak Found	High	Peak Found	High	High	High
High	Master Protein	O35566	CD151 antigen OS=Mus musculus GN=Cd151 PE=1 SV=2	0	6	1	3	1	1					2.64		2.4	3.91					1		1	1					1		1	1	1.91768e+06	1.3839e+06	1.64811e+06	1.89882e+06	2.60188e+06	2.74796e+06	3.42466e+06	3.35198e+06	Peak Found	Peak Found	Peak Found	Peak Found	High	Peak Found	High	High
High	Master Protein	Q8BJI1	Sodium-dependent neutral amino acid transporter SLC6A17 OS=Mus musculus GN=Slc6a17 PE=1 SV=1	0	6	3	6	3	1			5.31	2.51		4.68	3.64				2	1		2	1				2	1		2	1		8.56524e+06	8.65147e+06	9.01277e+06	9.05459e+06	6.36494e+06	7.30798e+06	8.00897e+06	7.18822e+06	Peak Found	Peak Found	High	High	Peak Found	High	High	Peak Found
High	Master Protein	Q99JR5	Tubulointerstitial nephritis antigen-like OS=Mus musculus GN=Tinagl1 PE=1 SV=1	0	2	1	1	1	1					1.89								1								1						708575	494044	812792		524574	789167	Not Found	Not Found	Peak Found	Peak Found	High	Not Found	Peak Found	Peak Found
High	Master Protein	Q8JZN5	Acyl-CoA dehydrogenase family member 9, mitochondrial OS=Mus musculus GN=Acad9 PE=1 SV=2	0	10	3	5	3	1				2.73	2.52		3.41	2.44				1	2		1	1				1	2		1	1	6.50279e+06	7.9694e+06	7.32746e+06	4.90134e+06	8.34724e+06	1.41652e+07	8.22826e+06	1.07785e+07	Peak Found	Peak Found	Peak Found	High	High	Peak Found	High	High
High	Master Protein	Q6TEK5	Vitamin K epoxide reductase complex subunit 1-like protein 1 OS=Mus musculus GN=Vkorc1l1 PE=1 SV=1	0	6	1	2	1	1							2.54	2.63							1	1							1	1	993413	974997	870510	800668	680589	282684	864057	881762	Peak Found	Peak Found	Peak Found	Peak Found	Peak Found	Peak Found	High	High
High	Master Protein	Q61249	Immunoglobulin-binding protein 1 OS=Mus musculus GN=Igbp1 PE=1 SV=1	0	9	2	3	2	1		2.66				2.8		4.4		1				1		1		1				1		1									Peak Found	High	Peak Found	Peak Found	Peak Found	High	Peak Found	High
High	Master Protein	Q0VBD0	Integrin beta OS=Mus musculus GN=Itgb8 PE=1 SV=1	0	2	1	1	1	1							2.5								1								1										Not Found	Not Found	Not Found	Not Found	Not Found	Not Found	High	Not Found
Medium	Master Protein	A0A087WNT1	Elongin-C OS=Mus musculus GN=Eloc PE=1 SV=1	0.01	9	1	2	1	1		0	0							1	1							1	1						5.27158e+06	5.75893e+06	6.08436e+06	5.2658e+06	4.51395e+06	3.66005e+06	5.44368e+06	5.06362e+06	Peak Found	High	High	Peak Found	Peak Found	Peak Found	Peak Found	Peak Found
High	Master Protein	Q8BMK4	Cytoskeleton-associated protein 4 OS=Mus musculus GN=Ckap4 PE=1 SV=2	0	5	2	7	2	1		2.52	1.77	2.75	2.26	3.13				2	1	1	1	2				2	1	1	1	2			383897	335658	504177	408610	170495	277195	255995	208198	Peak Found	High	High	High	High	High	Peak Found	Peak Found
High	Master Protein	Q8R4N0	Citrate lyase subunit beta-like protein, mitochondrial OS=Mus musculus GN=Clybl PE=1 SV=2	0	7	2	2	2	1			0					0			1					1			1					1	3.54298e+06	984650	923060	3.9175e+06	1.84993e+06	496703	3.30903e+06	3.67741e+06	Peak Found	Peak Found	High	Peak Found	Peak Found	Peak Found	Peak Found	High
High	Master Protein	Q5SYD0	Unconventional myosin-Id OS=Mus musculus GN=Myo1d PE=1 SV=1	0	1	1	1	1	1							2.55								1								1		817716	1.12974e+06	1.06327e+06	939384	1.0578e+06	377650	1.68151e+06	1.28655e+06	Peak Found	Peak Found	Peak Found	Peak Found	Peak Found	Peak Found	High	Peak Found
High	Master Protein	A0A140T8K6	60S ribosomal protein L36 OS=Mus musculus GN=Rpl36-ps3 PE=3 SV=1	0	10	1	2	1	1								4.11								2								1	2.23504e+06	2.82094e+06	1.98674e+06	2.44393e+06	2.10246e+06	2.57905e+06	1.95815e+06	2799456	Peak Found	Peak Found	Peak Found	Peak Found	Peak Found	Peak Found	Peak Found	High
High	Master Protein	Q9CXW3	Calcyclin-binding protein OS=Mus musculus GN=Cacybp PE=1 SV=1	0.001	10	1	1	1	1								0								1								1	2.42125e+06	2.35288e+06	2.86366e+06		1.99586e+06	1.81647e+06	1.605e+06	2.41858e+06	Peak Found	Peak Found	Peak Found	Not Found	Peak Found	Peak Found	Peak Found	High
High	Master Protein	O88545	COP9 signalosome complex subunit 6 OS=Mus musculus GN=Cops6 PE=1 SV=1	0	4	1	1	1	1					2.89								1								1				1.56733e+06	1.29635e+06	1.37775e+06	1.29104e+06	1.17631e+06	723893	1.61312e+06	1.13216e+06	Peak Found	Peak Found	Peak Found	Peak Found	High	Peak Found	Peak Found	Peak Found
Medium	Master Protein	Q3TES0	IQ motif and SEC7 domain-containing protein 3 OS=Mus musculus GN=Iqsec3 PE=1 SV=1	0.013	2	1	1	1	1							0								1								1		164129		197068		83871.2		46119.6	58400.1	Peak Found	Not Found	Peak Found	Not Found	Peak Found	Not Found	High	Peak Found
High	Master Protein	Q80UG5	Septin-9 OS=Mus musculus GN=Sept9 PE=1 SV=1	0	4	2	5	2	1				2.21	3.16		3.22	3.09				1	2		1	1				1	2		1	1	6.71874e+06	5.69975e+06	6.68523e+06	7.17271e+06	6.89148e+06	3.55464e+06	7.49633e+06	6.10053e+06	Peak Found	Peak Found	Peak Found	High	High	Peak Found	High	High
High	Master Protein	Q91X72	Hemopexin OS=Mus musculus GN=Hpx PE=1 SV=2	0	7	2	3	2	1					1.64	2.84							1	2							1	2			580898	578228	463393	568628	1.21763e+06	1.77138e+06	318465	1.00727e+06	Peak Found	Peak Found	Peak Found	Peak Found	High	High	Peak Found	Peak Found
High	Master Protein	Q9QYI5	DnaJ homolog subfamily B member 2 OS=Mus musculus GN=Dnajb2 PE=1 SV=3	0	11	3	4	2	1						1.63		0						3		1						3		1	521003	560866				2.07801e+07		694842	Peak Found	Peak Found	Not Found	Not Found	Not Found	High	Not Found	Peak Found
High	Master Protein	A0A0A6YVU8	MCG119397 OS=Mus musculus GN=Gm9774 PE=4 SV=1	0	4	1	1	1	1			3.43								1								1						5.25115e+06	4.00964e+06	4.81717e+06	4.66654e+06	4.50138e+06	2.6079e+06	5.34032e+06	5.4031e+06	Peak Found	Peak Found	High	Peak Found	Peak Found	Peak Found	Peak Found	Peak Found
High	Master Protein	Q3TMX5	Arginine-rich, mutated in early stage tumors, isoform CRA_b OS=Mus musculus GN=Manf PE=1 SV=1	0	8	1	2	1	1						4.91								2								1			898458	965535	711500	1.09502e+06	628272	1.64399e+06	673765	1.26839e+06	Peak Found	Peak Found	Peak Found	Peak Found	Peak Found	High	Peak Found	Peak Found
High	Master Protein	Q9DCS2	UPF0585 protein C16orf13 homolog OS=Mus musculus PE=1 SV=1	0	9	1	8	1	1		2.97	2.35	2.61		2.6	2.7	6.01		1	1	2		1	1	2		1	1	1		1	1	1	827658	790229	716513	1.00398e+06	737771	433359	714696	661332	Peak Found	High	High	High	Peak Found	High	High	High
High	Master Protein	Q9D219	B-cell CLL/lymphoma 9 protein OS=Mus musculus GN=Bcl9 PE=1 SV=3	0.008	3	1	2	1	1			0			0					1			1					1			1			2.06422e+07	1.64611e+07	1.47293e+07	1.87583e+07	1.50689e+07	2.80184e+07	1.65202e+07	20559655	Peak Found	Peak Found	High	Peak Found	Peak Found	High	Peak Found	Peak Found
High	Master Protein	Q8R3W2	MCG6979, isoform CRA_a OS=Mus musculus GN=0610009B22Rik PE=2 SV=1	0	9	1	1	1	1								2.27								1								1	512127	553733	680404	584666	453721	485899	469717	710180	Peak Found	Peak Found	Peak Found	Peak Found	Peak Found	Peak Found	Peak Found	High
High	Master Protein	Q3UE92	Putative uncharacterized protein OS=Mus musculus GN=Xpnpep1 PE=1 SV=1	0	5	2	3	2	1				2.46			2.8	2.59				1			1	1				1			1	1	3.2695e+06	2.58931e+06	2.62486e+06	2.26027e+06	2.255e+06	852708	3.16051e+06	2.47565e+06	Peak Found	Peak Found	Peak Found	High	Peak Found	Peak Found	High	High
High	Master Protein	P99027	60S acidic ribosomal protein P2 OS=Mus musculus GN=Rplp2 PE=1 SV=3	0	45	2	5	2	1		2.15				11.23		3.07		1				3		1		1				2		1	3.80933e+06	4.64974e+06	4.60924e+06	4.29597e+06	2.52828e+06	6.94288e+06	3.43676e+06	5.09494e+06	Peak Found	High	Peak Found	Peak Found	Peak Found	High	Peak Found	High
High	Master Protein	Q9D8L3	Putative uncharacterized protein OS=Mus musculus GN=Ssr4 PE=1 SV=1	0	17	2	2	2	1						6.19								2								2			2.81123e+06	1.49083e+06	3.57707e+06	1.49495e+06	2.48495e+06	3.66974e+06	1.25419e+06	1.39045e+06	Peak Found	Peak Found	Peak Found	Peak Found	Peak Found	High	Peak Found	Peak Found
High	Master Protein	B2RY58	Hyperpolarization-activated, cyclic nucleotide-gated K+ 4 OS=Mus musculus GN=Hcn4 PE=1 SV=1	0.001	1	2	2	1	1								1.87								2								2									Not Found	Not Found	Not Found	Not Found	Not Found	Not Found	Not Found	High
High	Master Protein	A2AGI2	Neuroligin-3 OS=Mus musculus GN=Nlgn3 PE=1 SV=1	0	6	3	4	2	1		0	3.08		0		3.56			1	1		1		1			1	1		1		1		8.39266e+06	1.21813e+07	1.16773e+07	1.00513e+07	6.48119e+06	3.82669e+06	5.93656e+06	6870080	Peak Found	High	Peak Found	Peak Found	High	Peak Found	Peak Found	Peak Found
High	Master Protein	Q9R0N7	Synaptotagmin-7 OS=Mus musculus GN=Syt7 PE=1 SV=1	0	12	3	3	3	1		1.87	3.28					3.65		1	1					1		1	1					1	5.27449e+06	5.05177e+06	5.45543e+06	4.1991e+06	3.5953e+06	1.0345e+06	4.46788e+06	1292202	Peak Found	High	High	Peak Found	Peak Found	Peak Found	Peak Found	High
Medium	Master Protein	Q6PDI5	Proteasome-associated protein ECM29 homolog OS=Mus musculus GN=Ecm29 PE=1 SV=3	0.025	1	1	1	1	1					0								1								1												Not Found	Not Found	Not Found	Not Found	High	Not Found	Not Found	Not Found
High	Master Protein	Q9JKW0	ADP-ribosylation factor-like protein 6-interacting protein 1 OS=Mus musculus GN=Arl6ip1 PE=1 SV=1	0.009	5	1	1	1	1						0								1								1			2.71589e+06	2.64617e+06	2.16102e+06	2.21579e+06	2.56497e+06	4.46792e+06	3.28066e+06	3516982	Peak Found	Peak Found	Peak Found	Peak Found	Peak Found	High	Peak Found	Peak Found
High	Master Protein	Q9Z2Q5	39S ribosomal protein L40, mitochondrial OS=Mus musculus GN=Mrpl40 PE=1 SV=2	0.003	7	1	2	1	1						3.23	3.03							1	1							1	1				425776	409601		800052			Not Found	Not Found	Peak Found	Peak Found	Not Found	High	High	Not Found
High	Master Protein	Q80T41	Gamma-aminobutyric acid type B receptor subunit 2 OS=Mus musculus GN=Gabbr2 PE=1 SV=2	0.001	2	1	1	1	1					1.99								1								1												Not Found	Not Found	Not Found	Not Found	High	Not Found	Not Found	Not Found
High	Master Protein	Q9CY50	Translocon-associated protein subunit alpha OS=Mus musculus GN=Ssr1 PE=1 SV=1	0	8	2	3	2	1						6.75								3								2			2.2791e+06	1.55315e+06	2.23688e+06	2.1735e+06	1.732e+06	5.01223e+06	1.95052e+06	2.33927e+06	Peak Found	Peak Found	Peak Found	Peak Found	Peak Found	High	Peak Found	Peak Found
High	Master Protein	G3X9V4	Glutamate receptor ionotropic, NMDA 2B OS=Mus musculus GN=Grin2b PE=1 SV=1	0	2	1	4	1	1		3.04	3.59	3.2			3.4			1	1	1			1			1	1	1			1		799987	1.06335e+06	938210	818887	400223		866620	665068	Peak Found	High	High	High	Peak Found	Not Found	High	Peak Found
High	Master Protein	O70439	Syntaxin-7 OS=Mus musculus GN=Stx7 PE=1 SV=3	0	6	1	1	1	1						3								1								1			3.31845e+06	3.07307e+06	2.65677e+06	3.00482e+06	3.15543e+06	3.73946e+06	2.27874e+06	2.05912e+06	Peak Found	Peak Found	Peak Found	Peak Found	Peak Found	High	Peak Found	Peak Found
High	Master Protein	Q9Z0H8	CAP-Gly domain-containing linker protein 2 OS=Mus musculus GN=Clip2 PE=1 SV=2	0	2	1	1	1	1		4.25								1								1							2.34379e+06	1.77273e+06	2.09142e+06	1.49607e+06	905767	645091	2.0414e+06	1.49467e+06	Peak Found	High	Peak Found	Peak Found	Peak Found	Peak Found	Peak Found	Peak Found
High	Master Protein	Q91Z31	Polypyrimidine tract-binding protein 2 OS=Mus musculus GN=Ptbp2 PE=1 SV=2	0	9	2	4	2	1			4.12		3.51	3.7	4.61				1		1	1	1				1		1	1	1		2.07955e+06	3.02683e+06	2.78355e+06	2.79482e+06	1.49706e+06	2.55719e+06	1.96263e+06	2.699e+06	Peak Found	Peak Found	High	Peak Found	High	High	High	Peak Found
High	Master Protein	O09117	Synaptophysin-like protein 1 OS=Mus musculus GN=Sypl1 PE=1 SV=2	0.01	3	1	2	1	1					2.24	2.49							1	1							1	1			7.18803e+06	6.98778e+06	6.83039e+06	7.23675e+06	1.22117e+07	1.11686e+07	1.21915e+07	10380112	Peak Found	Peak Found	Peak Found	Peak Found	High	High	Peak Found	Peak Found
High	Master Protein	Q9WTL7	Acyl-protein thioesterase 2 OS=Mus musculus GN=Lypla2 PE=1 SV=1	0	11	1	3	1	1				7.34	10.77							1	2							1	1				6.51905e+06	7.03873e+06	5.67547e+06	6.35936e+06	6.02759e+06		3.61587e+06	6.58072e+06	Peak Found	Peak Found	Peak Found	High	High	Not Found	Peak Found	Peak Found
High	Master Protein	Q61205	Platelet-activating factor acetylhydrolase IB subunit gamma OS=Mus musculus GN=Pafah1b3 PE=1 SV=1	0	4	1	2	1	1						4.54								2								1			2.21123e+06	2.15316e+06	2.10806e+06	2.27522e+06	2.41816e+06	3.08517e+06	2.77692e+06	2423879	Peak Found	Peak Found	Peak Found	Peak Found	Peak Found	High	Peak Found	Peak Found
Medium	Master Protein	Q6GQT9	Nodal modulator 1 OS=Mus musculus GN=Nomo1 PE=1 SV=1	0.02	2	1	2	1	1			0	0							1	1							1	1					222042	281215	175888	200167	225920		84117.6	116849	Peak Found	Peak Found	High	High	Peak Found	Not Found	Peak Found	Peak Found
High	Master Protein	Q9D1J3	SAP domain-containing ribonucleoprotein OS=Mus musculus GN=Sarnp PE=1 SV=3	0	10	2	3	2	1						4.03		1.7						2		1						2		1	3.60767e+06	966564	5.1663e+06		3.86116e+06	8.49662e+06	1.72283e+06	5212025	Peak Found	Peak Found	Peak Found	Not Found	Peak Found	High	Peak Found	High
High	Master Protein	Q9Z0H4	CUGBP Elav-like family member 2 OS=Mus musculus GN=Celf2 PE=1 SV=1	0	3	1	2	1	1			2.88					2.41			1					1			1					1	1.55049e+06	1.3758e+06	1.4916e+06	1.21805e+06	1.1309e+06	685588	1.12413e+06	1.01698e+06	Peak Found	Peak Found	High	Peak Found	Peak Found	Peak Found	Peak Found	High
High	Master Protein	Q9Z0F7	Gamma-synuclein OS=Mus musculus GN=Sncg PE=1 SV=1	0	11	1	3	1	1						8.07								3								1							2.57528e+06	5.45528e+06		4.34375e+06	Not Found	Not Found	Not Found	Not Found	Peak Found	High	Not Found	Peak Found
High	Master Protein	Q8K2C7	Protein OS-9 OS=Mus musculus GN=Os9 PE=1 SV=2	0.001	1	1	1	1	1						2.25								1								1											Not Found	Not Found	Not Found	Not Found	Not Found	High	Not Found	Not Found
High	Master Protein	Q80VP0	Tectonin beta-propeller repeat-containing protein 1 OS=Mus musculus GN=Tecpr1 PE=1 SV=1	0	4	2	3	2	1			4.24		0		3.71				1		1		1				1		1		1		1.18942e+06	929744	1.0079e+06	825585	789636		835971	467379	Peak Found	Peak Found	High	Peak Found	High	Peak Found	High	Peak Found
High	Master Protein	Q4VAA2	Protein CDV3 OS=Mus musculus GN=Cdv3 PE=1 SV=2	0	8	1	1	1	1						3.67								1								1			1.50301e+06	735391	1.19473e+06	1.16989e+06	730285	2.15997e+06	1.59302e+06	894179	Peak Found	Peak Found	Peak Found	Peak Found	Peak Found	High	Peak Found	Peak Found
Medium	Master Protein	E9Q2E4	Uncharacterized protein OS=Mus musculus GN=Gm15800 PE=1 SV=2	0.025	0	1	1	1	1							1.63								1								1		156694	155611	120691	115680	78687.4		161273	101651	Peak Found	Peak Found	Peak Found	Peak Found	Peak Found	Not Found	High	Peak Found
High	Master Protein	Q9WTQ5	A-kinase anchor protein 12 OS=Mus musculus GN=Akap12 PE=1 SV=1	0	1	1	1	1	1								3.25								1								1	1.41286e+06	1.59525e+06	1.03339e+06		1.20141e+06	1.27067e+06	1.20395e+06	1.54147e+06	Peak Found	Peak Found	Peak Found	Not Found	Peak Found	Peak Found	Peak Found	High
High	Master Protein	Q6ZQ18	Protein EFR3 homolog B OS=Mus musculus GN=Efr3b PE=1 SV=2	0	1	1	2	1	1							3.8								2								1		2.78348e+06	2.07734e+06	2.4291e+06	2.46085e+06			3.14781e+06	2.45833e+06	Peak Found	Peak Found	Peak Found	Peak Found	Not Found	Not Found	High	Peak Found
High	Master Protein	B1AWT3	Ras-related GTP-binding protein D OS=Mus musculus GN=Rragd PE=1 SV=1	0	5	1	1	1	1								3.08								1								1									Not Found	Not Found	Not Found	Not Found	Not Found	Not Found	Not Found	High
High	Master Protein	Q922I7	MCG13402, isoform CRA_c OS=Mus musculus GN=Ptbp1 PE=1 SV=1	0	4	1	2	1	1		4.44		2.32						1		1						1		1													Not Found	High	Not Found	High	Not Found	Not Found	Not Found	Not Found
Medium	Master Protein	P37040	NADPH--cytochrome P450 reductase OS=Mus musculus GN=Por PE=1 SV=2	0.01	1	1	1	1	1						0								1								1			2.17719e+06	2.09484e+06	1.9101e+06	1.91474e+06	1.72678e+06	1.34257e+06	2.25727e+06	2099164	Peak Found	Peak Found	Peak Found	Peak Found	Peak Found	High	Peak Found	Peak Found
High	Master Protein	Q80X50	Ubiquitin-associated protein 2-like OS=Mus musculus GN=Ubap2l PE=1 SV=1	0	1	1	3	1	1				2.53			2.58	2.4				1			1	1				1			1	1	1.4766e+06	1.41731e+06	978898	1.26284e+06	853856	982053	1.23053e+06	1.24067e+06	Peak Found	Peak Found	Peak Found	High	Peak Found	Peak Found	High	High
High	Master Protein	P32067	Lupus La protein homolog OS=Mus musculus GN=Ssb PE=1 SV=1	0	4	1	1	1	1		4.21								1								1							1.33013e+06	1.9914e+06	1.22444e+06	1.78159e+06	1.10663e+06	1.30361e+06	1.39843e+06	1.53073e+06	Peak Found	High	Peak Found	Peak Found	Peak Found	Peak Found	Peak Found	Peak Found
High	Master Protein	P51830	Adenylate cyclase type 9 OS=Mus musculus GN=Adcy9 PE=1 SV=1	0	2	1	1	1	1								3.52								1								1	597230	542550	677998		429773			683477	Peak Found	Peak Found	Peak Found	Not Found	Peak Found	Not Found	Not Found	High
High	Master Protein	Q9CQA1	Trafficking protein particle complex subunit 5 OS=Mus musculus GN=Trappc5 PE=1 SV=1	0.001	14	1	1	1	1			2.27								1								1						286841	297089	297654	211678	133593		226619	306788	Peak Found	Peak Found	High	Peak Found	Peak Found	Not Found	Peak Found	Peak Found
High	Master Protein	P14106	Complement C1q subcomponent subunit B OS=Mus musculus GN=C1qb PE=1 SV=2	0	5	1	1	1	1			2.73								1								1						2.13693e+06	1.9321e+06	2.99382e+06	2.07674e+06	3.74878e+06	2.7807e+06	4.51934e+06	3.86799e+06	Peak Found	Peak Found	High	Peak Found	Peak Found	Peak Found	Peak Found	Peak Found
High	Master Protein	Q8C729	Protein FAM126B OS=Mus musculus GN=Fam126b PE=1 SV=1	0	2	1	1	1	1		2.73								1								1							1.22259e+06	1.25511e+06	1.46127e+06	1.33385e+06	1.50213e+06	930451	1.46481e+06	1.37061e+06	Peak Found	High	Peak Found	Peak Found	Peak Found	Peak Found	Peak Found	Peak Found
High	Master Protein	Q8JZX5	Leucine rich repeat containing 57 OS=Mus musculus GN=Lrrc57 PE=1 SV=1	0	5	1	1	1	1								1.98								1								1	2.33383e+06	2.19577e+06	2.04865e+06	2.23442e+06	1.99027e+06	1.82669e+06	2.38789e+06	2573521	Peak Found	Peak Found	Peak Found	Peak Found	Peak Found	Peak Found	Peak Found	High
High	Master Protein	Q60749	KH domain-containing, RNA-binding, signal transduction-associated protein 1 OS=Mus musculus GN=Khdrbs1 PE=1 SV=2	0	5	1	3	1	1		3.67	4.46				3.81			1	1				1			1	1				1										Peak Found	High	High	Peak Found	Not Found	Not Found	High	Peak Found
High	Master Protein	Q7M759	Protein ABHD17B OS=Mus musculus GN=Abhd17b PE=1 SV=1	0	9	1	1	1	1			3.39								1								1						588244	299090	428309	204799				353693	Peak Found	Peak Found	High	Peak Found	Not Found	Not Found	Not Found	Peak Found
High	Master Protein	Q8BGD5	Carnitine O-palmitoyltransferase 1, brain isoform OS=Mus musculus GN=Cpt1c PE=1 SV=1	0.007	2	1	1	1	1				2.39								1								1					350846		332420	323246					Peak Found	Not Found	Peak Found	High	Not Found	Not Found	Not Found	Not Found
High	Master Protein	Q9ER72	Cysteine--tRNA ligase, cytoplasmic OS=Mus musculus GN=Cars PE=1 SV=2	0	4	2	4	2	1		3.76			2.36		3.46	4.03		1			1		1	1		1			1		1	1	1.85997e+06	1.56992e+06	1.77862e+06	1.47255e+06	1.57608e+06	792341	1.07675e+06	285168	Peak Found	High	Peak Found	Peak Found	High	Peak Found	High	High
High	Master Protein	Q6P9K8	Caskin-1 OS=Mus musculus GN=Caskin1 PE=1 SV=2	0	2	2	2	2	1					6.33								2								2				3.51534e+06	3.24414e+06	3.9113e+06	3.31175e+06	3.34419e+06	925913	3.64161e+06	3.04333e+06	Peak Found	Peak Found	Peak Found	Peak Found	High	Peak Found	Peak Found	Peak Found
High	Master Protein	H3BJW3	Cleavage and polyadenylation-specificity factor subunit 6 OS=Mus musculus GN=Cpsf6 PE=1 SV=1	0	4	1	4	1	1		4.82	4.45		3.85		5.47			1	1		1		1			1	1		1		1		843529	991203	827326	1.01766e+06			733392		Peak Found	High	High	Peak Found	High	Not Found	High	Not Found
High	Master Protein	Q922E4	Ethanolamine-phosphate cytidylyltransferase OS=Mus musculus GN=Pcyt2 PE=1 SV=1	0	5	1	1	1	1				3.44								1								1													Not Found	Not Found	Not Found	High	Not Found	Not Found	Not Found	Not Found
Medium	Master Protein	P43406	Integrin alpha-V OS=Mus musculus GN=Itgav PE=1 SV=2	0.012	1	1	1	1	1								2.52								1								1	2.05077e+06	1.52095e+06	1.14512e+06	1.98283e+06	1.5144e+06	2.30779e+06	2.05263e+06	2713096	Peak Found	Peak Found	Peak Found	Peak Found	Peak Found	Peak Found	Peak Found	High
High	Master Protein	Q9DCL9	Multifunctional protein ADE2 OS=Mus musculus GN=Paics PE=1 SV=4	0	6	2	2	2	1			3.01				2.24				1				1				1				1		2.62185e+06	2.76583e+06		3.1406e+06	3.13169e+06	1.26496e+06	2.64138e+06	1.43334e+06	Peak Found	Peak Found	High	Peak Found	Peak Found	Peak Found	High	Peak Found
High	Master Protein	Q91YJ2	Sorting nexin-4 OS=Mus musculus GN=Snx4 PE=1 SV=1	0	5	2	4	2	1		2.38		2.13			6.93			1		1			2			1		1			1		2.18912e+06	2.26723e+06	2.19185e+06	2.32087e+06	1.78344e+06	1.08688e+06	1.92295e+06	1.98867e+06	Peak Found	High	Peak Found	High	Peak Found	Peak Found	High	Peak Found
High	Master Protein	O35841	Apoptosis inhibitor 5 OS=Mus musculus GN=Api5 PE=1 SV=2	0	6	2	4	2	1			2.79	2.62	3						1	2	1						1	2	1				4.11485e+06	513396	520523	3.86877e+06	3.55191e+06	186218	3.96325e+06	480852	Peak Found	Peak Found	High	High	High	Peak Found	Peak Found	Peak Found
High	Master Protein	Q8BXR1	Probable cationic amino acid transporter OS=Mus musculus GN=Slc7a14 PE=1 SV=1	0.004	1	1	2	1	1		0			0					1			1					1			1				6.76234e+06	4.75499e+06	5.0372e+06	5.59179e+06	5.50111e+06		4.78799e+06	4.63209e+06	Peak Found	High	Peak Found	Peak Found	High	Not Found	Peak Found	Peak Found
High	Master Protein	A0A0J9YUD5	Nucleoporin 205 OS=Mus musculus GN=Nup205 PE=1 SV=1	0	1	1	1	1	1			2.63								1								1														Not Found	Not Found	High	Not Found	Not Found	Not Found	Not Found	Not Found
High	Master Protein	Q60709	Amyloid-like protein 2 OS=Mus musculus GN=Aplp2 PE=1 SV=1	0	3	1	4	1	1					0	6.19	3.16						1	2	1						1	1	1		165954	258762	177036	173902	140874	213562	179981	254109	Peak Found	Peak Found	Peak Found	Peak Found	High	High	High	Peak Found
High	Master Protein	Q8CIB5	Fermitin family homolog 2 OS=Mus musculus GN=Fermt2 PE=1 SV=1	0	3	1	5	1	1		3.19	3.56		2.79		3.64	2.88		1	1		1		1	1		1	1		1		1	1	698345	703443	678947	588922	459525	192357	612030	604837	Peak Found	High	High	Peak Found	High	Peak Found	High	High
High	Master Protein	Q921W4	Quinone oxidoreductase-like protein 1 OS=Mus musculus GN=Cryzl1 PE=1 SV=1	0.004	3	1	2	1	1		0	0							1	1							1	1						1.55814e+06	1.72075e+06	1.33818e+06	1.66919e+06	1.0111e+06	861173			Peak Found	High	High	Peak Found	Peak Found	Peak Found	Not Found	Not Found
Medium	Master Protein	Q8K1J6	CCA tRNA nucleotidyltransferase 1, mitochondrial OS=Mus musculus GN=Trnt1 PE=1 SV=1	0.037	3	1	1	1	1			2.14								1								1								1.56604e+06	2.86175e+06	2.65243e+06	1.213e+06	2.15634e+06	2.07279e+06	Not Found	Not Found	High	Peak Found	Peak Found	Peak Found	Peak Found	Peak Found
High	Master Protein	P53026	60S ribosomal protein L10a OS=Mus musculus GN=Rpl10a PE=1 SV=3	0	10	2	2	2	1				0				2.54				1				1				1				1	9.29435e+06	9.90163e+06	9.9491e+06	1.00583e+07	8.61435e+06	9.69702e+06	8.50127e+06	9.83652e+06	Peak Found	Peak Found	Peak Found	High	Peak Found	Peak Found	Peak Found	High
Medium	Master Protein	Q9D4H8	Cullin-2 OS=Mus musculus GN=Cul2 PE=1 SV=2	0.012	1	1	1	1	1			1.92								1								1														Peak Found	Peak Found	High	Peak Found	Peak Found	Peak Found	Peak Found	Peak Found
Medium	Master Protein	Q61584	Fragile X mental retardation syndrome-related protein 1 OS=Mus musculus GN=Fxr1 PE=1 SV=2	0.019	2	1	3	1	1		0	0		0					1	1		1					1	1		1				139889	118542	85078	87802.4	66629.2	30850.4		113394	Peak Found	High	High	Peak Found	High	Peak Found	Not Found	Peak Found
High	Master Protein	Q3UYC0	Protein phosphatase 1H OS=Mus musculus GN=Ppm1h PE=1 SV=1	0	4	1	4	1	1					2.63		2.71	2.77					2		1	1					1		1	1	2.03433e+06	2.27774e+06	1.80997e+06	1.92728e+06	1.58436e+06	726243	2.04914e+06	1.57242e+06	Peak Found	Peak Found	Peak Found	Peak Found	High	Peak Found	High	High
High	Master Protein	Q9DCC5	Cbx3 protein OS=Mus musculus GN=Cbx3 PE=1 SV=1	0	16	1	1	1	1							2.74								1								1			555181	591719				454020	355835	Not Found	Peak Found	Peak Found	Not Found	Not Found	Not Found	High	Peak Found
High	Master Protein	Q6PE15	Mycophenolic acid acyl-glucuronide esterase, mitochondrial OS=Mus musculus GN=Abhd10 PE=1 SV=1	0	9	1	1	1	1								4.26								1								1	461420	499401	437845	225443		123335	406886	477079	Peak Found	Peak Found	Peak Found	Peak Found	Not Found	Peak Found	Peak Found	High
High	Master Protein	Q9D6G9	CKLF-like MARVEL transmembrane domain-containing protein 5 OS=Mus musculus GN=Cmtm5 PE=1 SV=1	0	12	1	1	1	1					3.25								1								1				9.55286e+06	9.76793e+06		4.34147e+06	5.18787e+06		4.94174e+06		Peak Found	Peak Found	Not Found	Peak Found	High	Not Found	Peak Found	Not Found
High	Master Protein	P60840	Alpha-endosulfine OS=Mus musculus GN=Ensa PE=1 SV=1	0	14	1	1	1	1						2.53								1								1			3.97984e+06	3.13026e+06	4.406e+06	3.11039e+06	3.42233e+06	6.03147e+06	3.45433e+06	2483992	Peak Found	Peak Found	Peak Found	Peak Found	Peak Found	High	Peak Found	Peak Found
High	Master Protein	Q6PGL7	WASH complex subunit 2 OS=Mus musculus GN=Washc2 PE=1 SV=1	0.01	2	1	1	1	1						0								1								1			132657	113455	118972		86664.9	177645	117208	148381	Peak Found	Peak Found	Peak Found	Not Found	Peak Found	High	Peak Found	Peak Found
High	Master Protein	G3XA48	Isopentenyl-diphosphate Delta-isomerase 1 OS=Mus musculus GN=Idi1 PE=1 SV=1	0.002	3	1	1	1	1							0								1								1		2.19036e+06	2.19122e+06	2.46596e+06	2.19096e+06	1.31074e+06	1.64033e+06	1.99141e+06	1.77937e+06	Peak Found	Peak Found	Peak Found	Peak Found	Peak Found	Peak Found	High	Peak Found
High	Master Protein	A0A0R4J1G5	Erlin-1 OS=Mus musculus GN=Erlin1 PE=1 SV=1	0	3	1	1	1	1								1.82								1								1	3.29627e+06	668017	3.62488e+06	3.687e+06	3.50124e+06	3.00413e+06	3.63157e+06	3666751	Peak Found	Peak Found	Peak Found	Peak Found	Peak Found	Peak Found	Peak Found	High
High	Master Protein	E9Q9C1	Actin-binding LIM protein 1 OS=Mus musculus GN=Ablim1 PE=1 SV=1	0	3	1	1	1	1								3.1								1								1									Not Found	Not Found	Not Found	Not Found	Not Found	Not Found	Not Found	High
High	Master Protein	Q8VD37	SH3-containing GRB2-like protein 3-interacting protein 1 OS=Mus musculus GN=Sgip1 PE=1 SV=1	0	9	3	13	3	1		4.69	4.12	8.14	9.58	4.74	15.06	5.18		1	1	2	2	1	4	2		1	1	1	1	1	3	2	7.05447e+06	6.43015e+06	6.5214e+06	4.66325e+06	5.37135e+06	2.53757e+06	6.49392e+06	5.12101e+06	Peak Found	High	High	High	High	High	High	High
High	Master Protein	P70195	Proteasome subunit beta type-7 OS=Mus musculus GN=Psmb7 PE=1 SV=1	0.007	3	1	1	1	1			0								1								1						1.11048e+07	9.73934e+06	1.05027e+07	1.05151e+07		1.28159e+07	8.75893e+06	11906046	Peak Found	Peak Found	High	Peak Found	Not Found	Peak Found	Peak Found	Peak Found
High	Master Protein	A0A0R4J1N7	Ankyrin-1 OS=Mus musculus GN=Ank1 PE=1 SV=1	0	1	1	2	1	1							2.46	2.54							1	1							1	1	208770		196271	204659	153477	43133.9	182114	135964	Peak Found	Not Found	Peak Found	Peak Found	Peak Found	Peak Found	High	High
High	Master Protein	P32020	Non-specific lipid-transfer protein OS=Mus musculus GN=Scp2 PE=1 SV=3	0	5	3	5	3	1		0		1.63		1.61		2.14		1		1		1		2		1		1		1		2	7.22269e+06	7.25173e+06	6.65468e+06	7.30263e+06	6.04565e+06	9.89337e+06	7.05575e+06	7799791	Peak Found	High	Peak Found	High	Peak Found	High	Peak Found	High
High	Master Protein	Q9JI46	Diphosphoinositol polyphosphate phosphohydrolase 1 OS=Mus musculus GN=Nudt3 PE=1 SV=1	0	20	3	10	3	1		2.31	4.17	3.44	1.72		6.48	3.81		1	2	2	1		2	2		1	1	2	1		2	1	2.19177e+07	2.25146e+07	2.33444e+07	2.35408e+07	2.11839e+07	1.42298e+07	1.90755e+07	8.81319e+06	Peak Found	High	High	High	High	Peak Found	High	High
High	Master Protein	Q64288	Olfactory marker protein OS=Mus musculus GN=Omp PE=1 SV=3	0	7	1	2	1	1							5.35								2								1			1.19867e+06	1.57707e+06				2.03368e+06		Not Found	Peak Found	Peak Found	Not Found	Not Found	Not Found	High	Not Found
High	Master Protein	Q91VF2	Histamine N-methyltransferase OS=Mus musculus GN=Hnmt PE=1 SV=1	0.001	7	1	3	1	1							0	2.28							2	1							1	1	142416	133362	113875	65300.4	92013	186013	127354	207484	Peak Found	Peak Found	Peak Found	Peak Found	Peak Found	Peak Found	High	High
High	Master Protein	P84104	Serine/arginine-rich splicing factor 3 OS=Mus musculus GN=Srsf3 PE=1 SV=1	0	19	3	15	2	1		0	0	1.94	2.03	7.73		1.98		1	1	2	2	8		1		1	1	2	1	3		1	1.96055e+07	1.95043e+07	2.0697e+07	2.17673e+07	1.52388e+07	2.96391e+07	1.7533e+07	19675263	Peak Found	High	High	High	Peak Found	High	Peak Found	High
High	Master Protein	Q9ES28	Rho guanine nucleotide exchange factor 7 OS=Mus musculus GN=Arhgef7 PE=1 SV=2	0	1	1	1	1	1							3.13								1								1		1.3357e+06	1.13298e+06	1.20931e+06	1.10088e+06	740212		1.14591e+06	918126	Peak Found	Peak Found	Peak Found	Peak Found	Peak Found	Not Found	High	Peak Found
High	Master Protein	Q99LF4	tRNA-splicing ligase RtcB homolog OS=Mus musculus GN=Rtcb PE=1 SV=1	0	5	1	1	1	1			3.07								1								1						1.21806e+06	1.27287e+06	1.41179e+06	926578	821119	155149	1.23059e+06	1.19045e+06	Peak Found	Peak Found	High	Peak Found	Peak Found	Peak Found	Peak Found	Peak Found
Medium	Master Protein	Q9JJ28	Protein flightless-1 homolog OS=Mus musculus GN=Flii PE=1 SV=1	0.012	2	1	1	1	1					0								1								1				151328	120540	110881	115761	133198				Peak Found	Peak Found	Peak Found	Peak Found	High	Not Found	Not Found	Not Found
High	Master Protein	Q9R0X4	Acyl-coenzyme A thioesterase 9, mitochondrial OS=Mus musculus GN=Acot9 PE=1 SV=1	0	5	1	2	1	1							3.73	3.53							1	1							1	1	1.86575e+06			2.22778e+06	1.88179e+06	1.53044e+06	2.14431e+06	1.9172e+06	Peak Found	Not Found	Not Found	Peak Found	Peak Found	Peak Found	High	High
High	Master Protein	O35593	26S proteasome non-ATPase regulatory subunit 14 OS=Mus musculus GN=Psmd14 PE=1 SV=2	0	11	1	1	1	1							2.73								1								1								160195	136911	Not Found	Not Found	Not Found	Not Found	Not Found	Not Found	High	Peak Found
High	Master Protein	Q8CCB4	Vacuolar protein sorting-associated protein 53 homolog OS=Mus musculus GN=Vps53 PE=1 SV=1	0	3	1	2	1	1		2.92					2.16			1					1			1					1								535104		Not Found	High	Not Found	Not Found	Not Found	Not Found	High	Not Found
High	Master Protein	Q8BMD8	Calcium-binding mitochondrial carrier protein SCaMC-1 OS=Mus musculus GN=Slc25a24 PE=1 SV=1	0	3	1	4	1	1				0		0	0	2.67				1		1	1	1				1		1	1	1	81007	115695	77837.6	72174	66705.1	83439.1	68131.6	113514	Peak Found	Peak Found	Peak Found	High	Peak Found	High	High	High
High	Master Protein	P61759	Prefoldin subunit 3 OS=Mus musculus GN=Vbp1 PE=1 SV=2	0	10	1	5	1	1		4.25	4.09		3.11	3.42	3.84			1	1		1	1	1			1	1		1	1	1		1.05708e+06	1.13584e+06	1.01516e+06	886162	1.87925e+06	1.47709e+06	1.2425e+06	1.49973e+06	Peak Found	High	High	Peak Found	High	High	High	Peak Found
High	Master Protein	P61255	60S ribosomal protein L26 OS=Mus musculus GN=Rpl26 PE=1 SV=1	0	18	3	7	3	1		0				8.19		1.86		1				5		1		1				3		1	2.44491e+07	3.02947e+07	2.65528e+07	3.16187e+07	2.74401e+07	5.9066e+07	2.55039e+07	33703110	Peak Found	High	Peak Found	Peak Found	Peak Found	High	Peak Found	High
High	Master Protein	S4R1M9	Oxysterol-binding protein-related protein 10 OS=Mus musculus GN=Osbpl10 PE=1 SV=1	0.004	1	1	1	1	1							2								1								1		977056	956120	878454	689924			632773	571912	Peak Found	Peak Found	Peak Found	Peak Found	Not Found	Not Found	High	Peak Found
High	Master Protein	P34914	Bifunctional epoxide hydrolase 2 OS=Mus musculus GN=Ephx2 PE=1 SV=2	0	4	1	1	1	1								2.98								1								1									Not Found	Not Found	Not Found	Not Found	Not Found	Not Found	Not Found	High
High	Master Protein	Q9Z1W9	STE20/SPS1-related proline-alanine-rich protein kinase OS=Mus musculus GN=Stk39 PE=1 SV=1	0	4	1	5	1	1			4.25		4.46		10.63	5.47			1		1		2	1			1		1		1	1	565446	591719	650312	372864	421802	348802	557373	629962	Peak Found	Peak Found	High	Peak Found	High	Peak Found	High	High
High	Master Protein	A0A0A6YW53	Mitogen-activated protein kinase kinase kinase kinase 4 OS=Mus musculus GN=Map4k4 PE=1 SV=1	0	1	1	2	1	1								7.33								2								1	856699	630253	431741		246328		613952	494200	Peak Found	Peak Found	Peak Found	Not Found	Peak Found	Not Found	Peak Found	High
High	Master Protein	P97493	Thioredoxin, mitochondrial OS=Mus musculus GN=Txn2 PE=1 SV=1	0	9	1	7	1	1		2.42	2.83	2.31	2.7	5.64	2.44			1	1	1	1	2	1			1	1	1	1	1	1		3.326e+06	3.37972e+06	3.44738e+06	2.93455e+06	2.30234e+06	2.51095e+06	2.69747e+06	2.75962e+06	Peak Found	High	High	High	High	High	High	Peak Found
High	Master Protein	Q9QUP5	Hyaluronan and proteoglycan link protein 1 OS=Mus musculus GN=Hapln1 PE=1 SV=1	0	34	10	47	9	1		0	0	0	7.54	19.85	21.52	25.05		2	1	1	7	13	12	11		2	1	1	6	9	8	7	3.94369e+07	3.81641e+07	3.47641e+07	3.88258e+07	7.18325e+07	8.69447e+07	7.57176e+07	7.85139e+07	Peak Found	High	High	High	High	High	High	High
High	Master Protein	P56394	Cytochrome c oxidase copper chaperone OS=Mus musculus GN=Cox17 PE=1 SV=2	0.009	21	1	1	1	1				0								1								1													Not Found	Not Found	Not Found	High	Not Found	Not Found	Not Found	Not Found
High	Master Protein	P62911	60S ribosomal protein L32 OS=Mus musculus GN=Rpl32 PE=1 SV=2	0	15	2	4	2	1						0	1.71	0						1	2	1						1	2	1	1.13752e+07	1.16356e+07	1.1953e+07	1.22607e+07	1.27438e+07	1.67183e+07	1.11966e+07	8.17821e+06	Peak Found	Peak Found	Peak Found	Peak Found	Peak Found	High	High	High
High	Master Protein	Q9CZS1	Aldehyde dehydrogenase X, mitochondrial OS=Mus musculus GN=Aldh1b1 PE=1 SV=1	0	3	1	1	1	1		1.96								1								1							1.30056e+06	1.04165e+06	905684	849608	476101	279275	746464	563368	Peak Found	High	Peak Found	Peak Found	Peak Found	Peak Found	Peak Found	Peak Found
High	Master Protein	G3UXW9	COP9 signalosome complex subunit 1 OS=Mus musculus GN=Gps1 PE=1 SV=1	0	4	2	3	2	1			0				1.84	1.86			1				1	1			1				1	1	3.5115e+06	7.79883e+06	7.42245e+06	7.24371e+06	5.81602e+06	2.03426e+06	6.90724e+06	6.34506e+06	Peak Found	Peak Found	High	Peak Found	Peak Found	Peak Found	High	High
High	Master Protein	P61222	ATP-binding cassette sub-family E member 1 OS=Mus musculus GN=Abce1 PE=1 SV=1	0.006	3	1	1	1	1			2.01								1								1						284064	548253	415050	518754	237048	164558	346681	316883	Peak Found	Peak Found	High	Peak Found	Peak Found	Peak Found	Peak Found	Peak Found
High	Master Protein	Q9DCB4	cAMP-regulated phosphoprotein 21 OS=Mus musculus GN=Arpp21 PE=1 SV=2	0.002	1	1	1	1	1			2.82								1								1								6.26363e+06				4.4729e+06	3.98956e+06	Not Found	Not Found	High	Not Found	Not Found	Not Found	Peak Found	Peak Found
High	Master Protein	Q9CWK8	Sorting nexin-2 OS=Mus musculus GN=Snx2 PE=1 SV=2	0.004	3	1	2	1	1						2.12		2.02						1		1						1		1									Peak Found	Peak Found	Peak Found	Not Found	Peak Found	High	Peak Found	High
High	Master Protein	J3QPG5	Prosaposin OS=Mus musculus GN=Psap PE=1 SV=1	0	9	4	22	4	1					0	23.46	8.83	1.73					1	15	5	1					1	4	2	1	1.06766e+07	1.03447e+07	8.53059e+06	4.92298e+06	1.41892e+07	2.43337e+07	2.06266e+07	1.87862e+07	Peak Found	Peak Found	Peak Found	Peak Found	High	High	High	High
High	Master Protein	O89023	Tripeptidyl-peptidase 1 OS=Mus musculus GN=Tpp1 PE=1 SV=2	0	2	1	6	1	1					0	0	0	0					1	2	1	2					1	1	1	1	3.01429e+06	2.72328e+06	3.01273e+06	2.88319e+06	5.38022e+06	7.79707e+06	6.71231e+06	7614364	Peak Found	Peak Found	Peak Found	Peak Found	High	High	High	High
High	Master Protein	Q9CRB6	Tubulin polymerization-promoting protein family member 3 OS=Mus musculus GN=Tppp3 PE=1 SV=1	0	21	3	10	3	1						10.13	3.64	12.87						5	1	4						3	1	2	1.52493e+07	1.46496e+07	1.30934e+07	1.24091e+07	1.61393e+07	2.86612e+07	7.5471e+06	22012867	Peak Found	Peak Found	Peak Found	Peak Found	Peak Found	High	High	High
Medium	Master Protein	P63280	SUMO-conjugating enzyme UBC9 OS=Mus musculus GN=Ube2i PE=1 SV=1	0.022	6	1	2	1	1							0	0							1	1							1	1	2.05527e+06	1.62697e+06	1.82872e+06	1.62251e+06	1.81634e+06	1.51236e+06	2.0804e+06	2.18024e+06	Peak Found	Peak Found	Peak Found	Peak Found	Peak Found	Peak Found	High	High
High	Master Protein	Q922Q1	Mitochondrial amidoxime reducing component 2 OS=Mus musculus GN=Marc2 PE=1 SV=1	0	4	1	1	1	1								3.72								1								1	905870	864950	915997	900054	731822		1.01126e+06	1.03049e+06	Peak Found	Peak Found	Peak Found	Peak Found	Peak Found	Not Found	Peak Found	High
High	Master Protein	A0A0N4SUH8	NFU1 iron-sulfur cluster scaffold homolog, mitochondrial OS=Mus musculus GN=Nfu1 PE=1 SV=1	0	5	1	3	1	1						1.7		2.43						2		1						1		1	1.1648e+06	1.36398e+06	1.49013e+06	1.43475e+06	896371	1.96049e+06	1.4253e+06	1.33779e+06	Peak Found	Peak Found	Peak Found	Peak Found	Peak Found	High	Peak Found	High
High	Master Protein	Q62446	Peptidyl-prolyl cis-trans isomerase FKBP3 OS=Mus musculus GN=Fkbp3 PE=1 SV=2	0	7	1	3	1	1		2.08		3.03		3.27				1		1		1				1		1		1			2.66866e+06	2.87971e+06	2.64565e+06	2.76326e+06	2.53223e+06	5.49901e+06	1.75485e+06	2.29535e+06	Peak Found	High	Peak Found	High	Peak Found	High	Peak Found	Peak Found
High	Master Protein	A0A1D5RLL3	Protein EFR3 homolog A OS=Mus musculus GN=Efr3a PE=1 SV=1	0	2	1	1	1	1			1.88								1								1														Not Found	Not Found	High	Not Found	Not Found	Not Found	Not Found	Not Found
High	Master Protein	E9PX29	Spectrin beta chain OS=Mus musculus GN=Sptbn4 PE=1 SV=1	0	1	4	10	1	1		4.34	1.85	2.4	0		0	2.11		2	1	1	2		2	2		2	1	1	1		1	2	454590	484863	372846	488267	142182	702590	462893	578523	Peak Found	Peak Found	Peak Found	Peak Found	Peak Found	Peak Found	Peak Found	High
High	Master Protein	Q5U458	DnaJ homolog subfamily C member 11 OS=Mus musculus GN=Dnajc11 PE=1 SV=2	0.007	2	1	1	1	1							1.86								1								1										Not Found	Not Found	Not Found	Not Found	Not Found	Not Found	High	Not Found
Medium	Master Protein	O55026	Ectonucleoside triphosphate diphosphohydrolase 2 OS=Mus musculus GN=Entpd2 PE=1 SV=2	0.015	3	1	1	1	1								0								1								1				108070	103234			118985	Not Found	Not Found	Not Found	Peak Found	Peak Found	Not Found	Not Found	High
High	Master Protein	P37804	Transgelin OS=Mus musculus GN=Tagln PE=1 SV=3	0	9	1	1	1	1						4.35								1								1			2.20212e+06	2.84241e+06	2.87681e+06	2.29291e+06	1.85316e+06	2.27876e+06	1.3729e+06	2.07063e+06	Peak Found	Peak Found	Peak Found	Peak Found	Peak Found	High	Peak Found	Peak Found
High	Master Protein	Q9D154	Leukocyte elastase inhibitor A OS=Mus musculus GN=Serpinb1a PE=1 SV=1	0	17	5	8	5	1					0	7.52		6.24					1	4		3					1	4		3	6.81886e+06	4.49381e+06	4.19504e+06	8.65263e+06	1.21931e+07	1.39137e+07	2.32603e+06	1.34971e+07	Peak Found	Peak Found	Peak Found	Peak Found	High	High	Peak Found	High
High	Master Protein	Q9CR67	Transmembrane protein 33 OS=Mus musculus GN=Tmem33 PE=1 SV=1	0	5	1	1	1	1							3.66								1								1		3.19664e+06	2.10285e+06	2.2942e+06	2.74172e+06	2.65993e+06	658061	3.67943e+06	2626805	Peak Found	Peak Found	Peak Found	Peak Found	Peak Found	Peak Found	High	Peak Found
High	Master Protein	P61961	Ubiquitin-fold modifier 1 OS=Mus musculus GN=Ufm1 PE=1 SV=1	0	51	2	3	2	1						6.5		5.03						2		1						2		1	3.73664e+06	3.89427e+06	3.87284e+06	3.30124e+06	1.85956e+06	6.57717e+06	4.24676e+06	5.96855e+06	Peak Found	Peak Found	Peak Found	Peak Found	Peak Found	High	Peak Found	High
High	Master Protein	Q3TEA8	Heterochromatin protein 1-binding protein 3 OS=Mus musculus GN=Hp1bp3 PE=1 SV=1	0	8	3	7	3	1		0		0	1.72	2.05		0		2		1	1	2		1		2		1	1	2		1	3.13168e+06	2.92289e+06	3.39545e+06	3.83217e+06	2.40285e+06	9.02623e+06	8.29893e+06	9.90357e+06	Peak Found	High	Peak Found	High	High	High	Peak Found	High
High	Master Protein	Q642K5	40S ribosomal protein S30 OS=Mus musculus GN=Fau PE=1 SV=1	0	8	1	4	1	1		0				3.95		0		1				2		1		1				1		1	3.26202e+06	5.49119e+06	4.5149e+06	5.02539e+06	4.12897e+06	1.06925e+07	3.69511e+06	5.11506e+06	Peak Found	High	Peak Found	Peak Found	Peak Found	High	Peak Found	High
High	Master Protein	Q9D4C9	Clavesin-1 OS=Mus musculus GN=Clvs1 PE=1 SV=1	0	4	1	1	1	1								3.37								1								1									Not Found	Not Found	Not Found	Not Found	Not Found	Not Found	Not Found	High
Medium	Master Protein	Q60714	Long-chain fatty acid transport protein 1 OS=Mus musculus GN=Slc27a1 PE=1 SV=1	0.024	1	1	2	1	1							0	0							1	1							1	1	800114	717643	678714	714426	918962	207343	970561	708486	Peak Found	Peak Found	Peak Found	Peak Found	Peak Found	Peak Found	High	High
High	Master Protein	P56473	Agouti-related protein OS=Mus musculus GN=Agrp PE=1 SV=1	0.009	16	1	12	1	1			2.49	0	0	0	0	0			2	4	1	1	2	2			1	1	1	1	1	1	3.40841e+07	3.25214e+07	3.46886e+07	2.84538e+07	3.12618e+07	2.5847e+07	3.39041e+07	34236655	Peak Found	Peak Found	High	High	High	High	High	High
High	Master Protein	Q3UPL0	Protein transport protein Sec31A OS=Mus musculus GN=Sec31a PE=1 SV=2	0	2	1	2	1	1		3.89					3.14			1					1			1					1		388191	405625	420165	315768	165876	39149.1	245191	227384	Peak Found	High	Peak Found	Peak Found	Peak Found	Peak Found	High	Peak Found
High	Master Protein	P62267	40S ribosomal protein S23 OS=Mus musculus GN=Rps23 PE=1 SV=3	0	8	1	2	1	1							2.69	2.7							1	1							1	1	4.17548e+06	4.43438e+06	4.56369e+06	4.14768e+06	1.69697e+06	2.11393e+06	2.96509e+06	3.46941e+06	Peak Found	Peak Found	Peak Found	Peak Found	Peak Found	Peak Found	High	High
High	Master Protein	Q61330	Contactin-2 OS=Mus musculus GN=Cntn2 PE=1 SV=2	0	2	1	1	1	1						4.17								1								1			984332	760495	1.0296e+06	657120	1.04386e+06	1.44099e+06	856958	1.30577e+06	Peak Found	Peak Found	Peak Found	Peak Found	Peak Found	High	Peak Found	Peak Found
High	Master Protein	Q61001	Laminin subunit alpha-5 OS=Mus musculus GN=Lama5 PE=1 SV=4	0	1	1	1	1	1							2.15								1								1		114670	64863.5	127227	107784			160139	131004	Peak Found	Peak Found	Peak Found	Peak Found	Not Found	Not Found	High	Peak Found
High	Master Protein	Q8K1Z0	Ubiquinone biosynthesis protein COQ9, mitochondrial OS=Mus musculus GN=Coq9 PE=1 SV=1	0	7	1	1	1	1					3.58								1								1				1.86795e+06	2.18402e+06	2.07472e+06	2.0363e+06	2.19883e+06	3.52212e+06	3.37455e+06	2.18578e+06	Peak Found	Peak Found	Peak Found	Peak Found	High	Peak Found	Peak Found	Peak Found
High	Master Protein	F8VQJ3	Laminin subunit gamma-1 OS=Mus musculus GN=Lamc1 PE=1 SV=1	0	1	1	1	1	1							3.2								1								1		1.10854e+06	773678	969901	800257	1.30783e+06	347689	1.10061e+06	1.14002e+06	Peak Found	Peak Found	Peak Found	Peak Found	Peak Found	Peak Found	High	Peak Found
High	Master Protein	Q9EPR4	Solute carrier family 23 member 2 OS=Mus musculus GN=Slc23a2 PE=1 SV=2	0	4	1	1	1	1						2.11								1								1			302172	262131	312779	238648		208778	172210	301489	Peak Found	Peak Found	Peak Found	Peak Found	Not Found	High	Peak Found	Peak Found
High	Master Protein	P54822	Adenylosuccinate lyase OS=Mus musculus GN=Adsl PE=1 SV=2	0	6	2	3	2	1							2.09	3.65							1	2							1	2	4.17737e+06	4.06736e+06	3.70126e+06	3.54588e+06	3.95237e+06	1.59378e+06	2.88617e+06	3.82969e+06	Peak Found	Peak Found	Peak Found	Peak Found	Peak Found	Peak Found	High	High
High	Master Protein	P61290	Proteasome activator complex subunit 3 OS=Mus musculus GN=Psme3 PE=1 SV=1	0.004	6	1	1	1	1						1.65								1								1											Not Found	Not Found	Not Found	Not Found	Not Found	High	Not Found	Not Found
High	Master Protein	E9PZS5	Nuclease EXOG, mitochondrial OS=Mus musculus GN=Exog PE=1 SV=1	0	5	1	1	1	1				2.73								1								1					2.22629e+06	1.86455e+06	2.04132e+06	1.78801e+06	1.3674e+06	1.11317e+06	1.51684e+06	1358589	Peak Found	Peak Found	Peak Found	High	Peak Found	Peak Found	Peak Found	Peak Found
High	Master Protein	A0A1D5RLG3	Rab3 GTPase-activating protein catalytic subunit OS=Mus musculus GN=Rab3gap1 PE=1 SV=1	0.005	2	1	2	1	1			2.48					2.36			1					1			1					1	396755	339231	311007	240885	261716		242364	310423	Peak Found	Peak Found	High	Peak Found	Peak Found	Not Found	Peak Found	High
High	Master Protein	Q91VC7	Protein phosphatase 1 regulatory subunit 14A OS=Mus musculus GN=Ppp1r14a PE=1 SV=1	0	15	1	2	1	1						2.96								2								1			298192	261463	374664	320552	322288	466378	468430	366661	Peak Found	Peak Found	Peak Found	Peak Found	Peak Found	High	Peak Found	Peak Found
High	Master Protein	E9QAS7	Inositol polyphosphate-5-phosphatase A OS=Mus musculus GN=Inpp5a PE=1 SV=1	0	6	1	2	1	1							3.09	3.18							1	1							1	1	603026	547960	574775	387220	462568	403948	451962	446628	Peak Found	Peak Found	Peak Found	Peak Found	Peak Found	Peak Found	High	High
High	Master Protein	P11438	Lysosome-associated membrane glycoprotein 1 OS=Mus musculus GN=Lamp1 PE=1 SV=2	0.003	3	1	1	1	1						2								1								1			3.6672e+06		3.85523e+06	3.99438e+06	3.38473e+06	8.15185e+06	5.05708e+06	5.44097e+06	Peak Found	Not Found	Peak Found	Peak Found	Peak Found	High	Peak Found	Peak Found
High	Master Protein	A0A0A6YVS2	Calcium load-activated calcium channel (Fragment) OS=Mus musculus GN=Tmco1 PE=1 SV=1	0	8	1	1	1	1								2.83								1								1	1.37795e+06	1.26076e+06	1.2139e+06	1.16342e+06	768781	442985	824338	921926	Peak Found	Peak Found	Peak Found	Peak Found	Peak Found	Peak Found	Peak Found	High
High	Master Protein	P23818	Glutamate receptor 1 OS=Mus musculus GN=Gria1 PE=1 SV=1	0	2	1	2	1	1							2.72	2.49							1	1							1	1	1.98405e+06	1.85787e+06	2.12933e+06	1.61352e+06	1.38848e+06	580473	1.86069e+06	1.93799e+06	Peak Found	Peak Found	Peak Found	Peak Found	Peak Found	Peak Found	High	High
High	Master Protein	Q99KV1	DnaJ homolog subfamily B member 11 OS=Mus musculus GN=Dnajb11 PE=1 SV=1	0	4	1	2	1	1						6.93								2								1			1.17979e+06	872054	1.26453e+06	1.15796e+06	709479	1.98705e+06	1.18361e+06	1.45235e+06	Peak Found	Peak Found	Peak Found	Peak Found	Peak Found	High	Peak Found	Peak Found
High	Master Protein	Q8BFQ8	Parkinson disease 7 domain-containing protein 1 OS=Mus musculus GN=Pddc1 PE=1 SV=1	0	9	1	1	1	1						2.72								1								1			1.54342e+06	1.72275e+06	2.09806e+06	1.65093e+06	2.11784e+06	2.25857e+06	2.60068e+06	1.8891e+06	Peak Found	Peak Found	Peak Found	Peak Found	Peak Found	High	Peak Found	Peak Found
High	Master Protein	P70663	SPARC-like protein 1 OS=Mus musculus GN=Sparcl1 PE=1 SV=3	0	7	3	7	3	1		5.18			3.28	8.59	6.27	3.1		1			1	3	1	1		1			1	3	1	1	1.48646e+06	1.29054e+06	1.96583e+06	1.29932e+06	1.73378e+06	3.42534e+06	1.91516e+06	2.19505e+06	Peak Found	High	Peak Found	Peak Found	High	High	High	High
High	Master Protein	P23242	Gap junction alpha-1 protein OS=Mus musculus GN=Gja1 PE=1 SV=2	0	12	3	9	3	1		0	0	0	2.51	3.43		9.55		1	1	1	2	1		3		1	1	1	1	1		2	1.13453e+07	1.67192e+07	1.09414e+07	9.53824e+06	1.77109e+07	7.32578e+06	1.86565e+07	1.25649e+07	Peak Found	High	High	High	High	High	Peak Found	High
High	Master Protein	P70699	Lysosomal alpha-glucosidase OS=Mus musculus GN=Gaa PE=1 SV=2	0	4	2	6	2	1			2.79		3.28	3.95	3.78	6.98			1		1	1	1	2			1		1	1	1	2	384842	312953	374186	306790	372989	1.69628e+06	1.16979e+06	1.52913e+06	Peak Found	Peak Found	High	Peak Found	High	High	High	High
High	Master Protein	P97445	Voltage-dependent P/Q-type calcium channel subunit alpha-1A OS=Mus musculus GN=Cacna1a PE=1 SV=2	0	1	2	5	2	1		2.83	0	2.63	0					2	1	1	1					2	1	1	1					437186	387504						Not Found	High	High	High	High	Not Found	Not Found	Not Found
High	Master Protein	Q8K298	Anillin OS=Mus musculus GN=Anln PE=1 SV=2	0	2	1	1	1	1								2.43								1								1	209308	185045	119921	212297	477912			424325	Peak Found	Peak Found	Peak Found	Peak Found	Peak Found	Not Found	Not Found	High
High	Master Protein	Q8R123	FAD synthase OS=Mus musculus GN=Flad1 PE=1 SV=1	0	3	1	1	1	1								2.43								1								1	181635	147660	201481	123287	194981	64993.9	141233	183952	Peak Found	Peak Found	Peak Found	Peak Found	Peak Found	Peak Found	Peak Found	High
High	Master Protein	Q69ZW3	EH domain-binding protein 1 OS=Mus musculus GN=Ehbp1 PE=1 SV=3	0	1	1	1	1	1							2.2								1								1		270522	132483	185741	211041	198497		157085	174473	Peak Found	Peak Found	Peak Found	Peak Found	Peak Found	Not Found	High	Peak Found
High	Master Protein	Q8BHG2	UPF0587 protein C1orf123 homolog OS=Mus musculus PE=1 SV=1	0	11	1	1	1	1								3.36								1								1	1.49711e+06		1.82851e+06			1.58739e+06		1.85829e+06	Peak Found	Not Found	Peak Found	Not Found	Not Found	Peak Found	Not Found	High
High	Master Protein	Q91VR8	Protein BRICK1 OS=Mus musculus GN=Brk1 PE=1 SV=1	0	15	1	5	1	1		1.62	2.5	2.71	2.43	2.28				1	1	1	1	1				1	1	1	1	1			5.87045e+06	4.94335e+06	4.1355e+06	3.77416e+06	3.43519e+06	4.62183e+06	4.4923e+06		Peak Found	High	High	High	High	High	Peak Found	Not Found
High	Master Protein	P15209	BDNF/NT-3 growth factors receptor OS=Mus musculus GN=Ntrk2 PE=1 SV=1	0	5	2	11	2	1		5.26				11.02	7.52	10.13		2				4	2	3		2				2	1	2	3.0498e+06	3.53269e+06	3.42637e+06	3.52648e+06	2.97361e+06	4.17485e+06	3.34007e+06	3.65991e+06	Peak Found	High	Peak Found	Peak Found	Peak Found	High	High	High
High	Master Protein	Q9CQX8	28S ribosomal protein S36, mitochondrial OS=Mus musculus GN=Mrps36 PE=1 SV=1	0	47	4	7	4	1					2.08	17.02		0					1	5		1					1	3		1	5.62727e+06	5.79145e+06	4.13234e+06	5.3528e+06	1.00223e+07	4.11463e+07	9.02926e+06	1.33717e+07	Peak Found	Peak Found	Peak Found	Peak Found	High	High	Peak Found	High
High	Master Protein	Q99P58	Ras-related protein Rab-27B OS=Mus musculus GN=Rab27b PE=1 SV=3	0.001	5	1	4	1	1		0	0			0	1.92			1	1			1	1			1	1			1	1		368807	378550	330851	220486	246536	180735	317505	315532	Peak Found	High	High	Peak Found	Peak Found	High	High	Peak Found
Medium	Master Protein	Q9CXS4	Centromere protein V OS=Mus musculus GN=Cenpv PE=1 SV=2	0.012	5	1	1	1	1				0								1								1						2.62013e+06	2.72099e+06	2.62287e+06	1.57027e+06	2.11615e+06	1.76162e+06	2.37001e+06	Not Found	Peak Found	Peak Found	High	Peak Found	Peak Found	Peak Found	Peak Found
High	Master Protein	O54734	Dolichyl-diphosphooligosaccharide--protein glycosyltransferase 48 kDa subunit OS=Mus musculus GN=Ddost PE=1 SV=2	0	7	3	4	3	1					0		5.66						1		3						1		3		3.13915e+07	3.39744e+07	4.09978e+07	3.37164e+07	2.12807e+07	4.99515e+07	2.30056e+07	41612515	Peak Found	Peak Found	Peak Found	Peak Found	High	Peak Found	High	Peak Found
High	Master Protein	O88543	COP9 signalosome complex subunit 3 OS=Mus musculus GN=Cops3 PE=1 SV=3	0	5	1	1	1	1					4.76								1								1				2.66803e+06	2.22905e+06	2.12998e+06		2.20047e+06	676327	2.46519e+06	1.54413e+06	Peak Found	Peak Found	Peak Found	Not Found	High	Peak Found	Peak Found	Peak Found
High	Master Protein	Q61187	Tumor susceptibility gene 101 protein OS=Mus musculus GN=Tsg101 PE=1 SV=2	0	6	2	2	2	1						2.01	2.79							1	1							1	1		3.15199e+06	3.2328e+06	2.7545e+06	2.51424e+06	2.02186e+06	2.36889e+06	2.2977e+06	2.57049e+06	Peak Found	Peak Found	Peak Found	Peak Found	Peak Found	High	High	Peak Found
High	Master Protein	P04919	Band 3 anion transport protein OS=Mus musculus GN=Slc4a1 PE=1 SV=1	0.002	1	1	2	1	1		1.76					2.08			1					1			1					1		869771	815751	925926	998870	935822	434552	769925	662915	Peak Found	High	Peak Found	Peak Found	Peak Found	Peak Found	High	Peak Found
High	Master Protein	D3Z2E9	RIKEN cDNA 2010107G23 gene (Fragment) OS=Mus musculus GN=2010107G23Rik PE=1 SV=8	0	11	1	2	1	1						3.73								2								1						3.1107e+06		5.34182e+06			Not Found	Not Found	Not Found	Peak Found	Not Found	High	Not Found	Not Found
High	Master Protein	Q9D164	FXYD domain-containing ion transport regulator 6 OS=Mus musculus GN=Fxyd6 PE=1 SV=2	0	37	2	4	2	1						6.8	2.58	2.6						2	1	1						2	1	1	2.95789e+06	2.31734e+06	2.09599e+06	2.31204e+06	1.44789e+06	2.2306e+06	2.0566e+06	2.11755e+06	Peak Found	Peak Found	Peak Found	Peak Found	Peak Found	High	High	High
Medium	Master Protein	Q8CFI0	E3 ubiquitin-protein ligase NEDD4-like OS=Mus musculus GN=Nedd4l PE=1 SV=2	0.015	1	1	2	1	1		0					0			1					1			1					1		6.96918e+06	6.79483e+06	8.12159e+06	9.29546e+06	1.2173e+07	4.64809e+06	8.37282e+06	8.09936e+06	Peak Found	High	Peak Found	Peak Found	Peak Found	Peak Found	High	Peak Found
Medium	Master Protein	O08576	RUN domain-containing protein 3A OS=Mus musculus GN=Rundc3a PE=1 SV=1	0.015	7	1	1	1	1				0								1								1					160287	227508	193584	206076	172051		93368.8	119754	Peak Found	Peak Found	Peak Found	High	Peak Found	Not Found	Peak Found	Peak Found
High	Master Protein	P62858	40S ribosomal protein S28 OS=Mus musculus GN=Rps28 PE=1 SV=1	0	30	2	6	2	1				3.17	2.56	8.3						1	1	4						1	1	2			2.83006e+06	2.66917e+06	2.5623e+06	2.70055e+06	980861	3.01756e+06	2.44083e+06		Peak Found	Peak Found	Peak Found	High	High	High	Peak Found	Not Found
High	Master Protein	Q80VP1	Epsin-1 OS=Mus musculus GN=Epn1 PE=1 SV=3	0	15	5	16	5	1		1.7	0	1.89	7.22	7.54		8.18		1	3	2	3	4		3		1	1	2	3	2		3	9.45701e+06	8.80592e+06	2.01831e+07	1.84406e+07	1.6261e+07	1.48211e+07	1.14311e+07	1.13711e+07	Peak Found	High	High	High	High	High	Peak Found	High
High	Master Protein	Q91V64	Isochorismatase domain-containing protein 1 OS=Mus musculus GN=Isoc1 PE=1 SV=1	0.003	6	1	2	1	1						0	0							1	1							1	1		159254	163241	134390	112688	55643.8	78458.4	133399	146675	Peak Found	Peak Found	Peak Found	Peak Found	Peak Found	High	High	Peak Found
High	Master Protein	D3YXH0	Immunoglobulin superfamily member 5 OS=Mus musculus GN=Igsf5 PE=4 SV=1	0	9	3	6	3	1						14.89								6								3			1.14807e+07	1.28411e+07	1.42965e+07	1.19951e+07	1.49371e+07	2.73516e+07	1.27254e+07	1.34224e+07	Peak Found	Peak Found	Peak Found	Peak Found	Peak Found	High	Peak Found	Peak Found
High	Master Protein	P14602	Heat shock protein beta-1 OS=Mus musculus GN=Hspb1 PE=1 SV=3	0.001	5	1	1	1	1						2.13								1								1								2.49157e+06			Not Found	Not Found	Not Found	Not Found	Not Found	High	Not Found	Not Found
High	Master Protein	Q64152	Transcription factor BTF3 OS=Mus musculus GN=Btf3 PE=1 SV=3	0	11	1	2	1	1						0		0						1		1						1		1					111621	831832			Peak Found	Peak Found	Peak Found	Peak Found	Peak Found	High	Peak Found	High
High	Master Protein	Q8R464	Cell adhesion molecule 4 OS=Mus musculus GN=Cadm4 PE=1 SV=1	0	4	1	2	1	1							2.95	2.78							1	1							1	1	4.89642e+06	5.29227e+06	5.59399e+06	5.45858e+06	6.34534e+06	1.04699e+07	5.54226e+06	5736872	Peak Found	Peak Found	Peak Found	Peak Found	Peak Found	Peak Found	High	High
High	Master Protein	A0A075B6A0	Ig mu chain C region (Fragment) OS=Mus musculus GN=Ighm PE=1 SV=2	0	11	4	10	4	1					16.39	2.6	2.02	4.67					6	1	1	2					4	1	1	1	3.41004e+06	5.73534e+06	3.53262e+06	2.74619e+06	2.56618e+07	1.31948e+07	1.39107e+07	1.18979e+07	Peak Found	Peak Found	Peak Found	Peak Found	High	High	High	High
High	Master Protein	Q6P5F7	Protein tweety homolog 3 OS=Mus musculus GN=Ttyh3 PE=1 SV=1	0	3	1	2	1	1			2.79			1.8					1			1					1			1			454195	494978	387590	530487		245676	380218	456882	Peak Found	Peak Found	High	Peak Found	Not Found	High	Peak Found	Peak Found
High	Master Protein	P47791	Glutathione reductase, mitochondrial OS=Mus musculus GN=Gsr PE=1 SV=3	0.007	3	1	1	1	1			1.66								1								1						2.51354e+06	1.81695e+06	2.52045e+06		1.98753e+06	1.22846e+06	2.55503e+06	2324102	Peak Found	Peak Found	High	Not Found	Peak Found	Peak Found	Peak Found	Peak Found
Medium	Master Protein	P70426	GTP-binding protein Rit1 OS=Mus musculus GN=Rit1 PE=1 SV=1	0.018	5	1	12	1	1					0	0	0	0					2	5	1	4					1	1	1	1	5.4031e+06	5.26765e+06	5.47141e+06	4.88159e+06	6.39486e+06	1.23882e+07	4.59346e+06	9.26934e+06	Peak Found	Peak Found	Peak Found	Peak Found	High	High	High	High
High	Master Protein	Q91VE0	Long-chain fatty acid transport protein 4 OS=Mus musculus GN=Slc27a4 PE=1 SV=1	0.006	1	1	2	1	1		1.64						0		1						1		1						1	1.29094e+06	1.37477e+06	1.32699e+06	1.43432e+06	1.01455e+06	398257	1.17422e+06	888890	Peak Found	High	Peak Found	Peak Found	Peak Found	Peak Found	Peak Found	High
High	Master Protein	Q8C052	Microtubule-associated protein 1S OS=Mus musculus GN=Map1s PE=1 SV=2	0	1	1	2	1	1				2.68	0							1	1							1	1												Not Found	Not Found	Not Found	High	High	Not Found	Not Found	Not Found
High	Master Protein	P56812	Programmed cell death protein 5 OS=Mus musculus GN=Pdcd5 PE=1 SV=3	0	10	1	2	1	1			2.33			2.65					1			1					1			1											Not Found	Not Found	High	Not Found	Not Found	High	Not Found	Not Found
Medium	Master Protein	Q9CXV1	Succinate dehydrogenase [ubiquinone] cytochrome b small subunit, mitochondrial OS=Mus musculus GN=Sdhd PE=1 SV=2	0.012	6	1	1	1	1			1.96								1								1						7.24436e+06	6.08619e+06	6.3841e+06	4.969e+06	4.24469e+06	4.09495e+06	7.42963e+06	6132609	Peak Found	Peak Found	High	Peak Found	Peak Found	Peak Found	Peak Found	Peak Found
High	Master Protein	O70492	Sorting nexin-3 OS=Mus musculus GN=Snx3 PE=1 SV=3	0.004	10	2	5	1	1			0	0		1.68		1.64			1	1		2		1			1	1		2		1	1.64961e+06	2.35574e+06	2.66673e+06	2.70313e+06	1.85854e+06	3.15695e+06	2.05498e+06	2.85383e+06	Peak Found	Peak Found	Peak Found	Peak Found	Peak Found	High	Peak Found	High
High	Master Protein	Q0KL02	Triple functional domain protein OS=Mus musculus GN=Trio PE=1 SV=3	0	1	1	3	1	1							9.86	4.49							2	1							1	1					454379		482742	464027	Not Found	Not Found	Not Found	Not Found	Peak Found	Not Found	High	High
High	Master Protein	Q91YP2	Neurolysin, mitochondrial OS=Mus musculus GN=Nln PE=1 SV=1	0	2	1	1	1	1							3.09								1								1			917432	737460	563188			813877	840710	Not Found	Peak Found	Peak Found	Peak Found	Not Found	Not Found	High	Peak Found
High	Master Protein	Q9D3A9	Protein tweety homolog 1 OS=Mus musculus GN=Ttyh1 PE=1 SV=1	0.001	3	1	3	1	1					2.02	0		0					1	1		1					1	1		1	4.76579e+06	5.50033e+06	6.93374e+06	6.42498e+06	4.90843e+06	8.24397e+06	3.45915e+06	3.39415e+06	Peak Found	Peak Found	Peak Found	Peak Found	High	High	Peak Found	High
Medium	Master Protein	P61458	Pterin-4-alpha-carbinolamine dehydratase OS=Mus musculus GN=Pcbd1 PE=1 SV=2	0.041	15	1	1	1	1								2.67								1								1									Not Found	Not Found	Not Found	Not Found	Not Found	Not Found	Not Found	High
High	Master Protein	Q9ERY9	Probable ergosterol biosynthetic protein 28 OS=Mus musculus GN=ORF11 PE=2 SV=1	0	9	1	1	1	1								0								1								1	162959	119227	126949	115026	106579		23856.7	153732	Peak Found	Peak Found	Peak Found	Peak Found	Peak Found	Not Found	Peak Found	High
High	Master Protein	Q8BXZ1	Protein disulfide-isomerase TMX3 OS=Mus musculus GN=Tmx3 PE=1 SV=2	0.001	6	1	2	1	1						2.75		2						1		1						1		1	293668	218291	271181					567554	Peak Found	Peak Found	Peak Found	Not Found	Not Found	High	Not Found	High
High	Master Protein	Q3UBX0	Transmembrane protein 109 OS=Mus musculus GN=Tmem109 PE=1 SV=2	0	5	1	2	1	1						5.7								2								1			2.25786e+06	2.0862e+06	1.93315e+06	1.94121e+06	1.71535e+06	3.23054e+06	2.28238e+06	2.53906e+06	Peak Found	Peak Found	Peak Found	Peak Found	Peak Found	High	Peak Found	Peak Found
High	Master Protein	A0A140T8M7	Uncharacterized protein OS=Mus musculus GN=Rpl23a-ps3 PE=3 SV=1	0.002	7	1	4	1	1		1.99		1.64		2.42		2.35		1		1		1		1		1		1		1		1	1.86404e+07	1.26923e+07	1.54619e+07	1.32003e+07	1.22562e+07	9.86143e+06	1.94174e+07	19767108	Peak Found	High	Peak Found	High	Peak Found	High	Peak Found	High
High	Master Protein	Q9Z0Y1	Dynactin subunit 3 OS=Mus musculus GN=Dctn3 PE=1 SV=2	0	9	1	1	1	1								3.34								1								1									Not Found	Not Found	Not Found	Not Found	Not Found	Not Found	Not Found	High
High	Master Protein	Q8BP92	Reticulocalbin-2 OS=Mus musculus GN=Rcn2 PE=1 SV=1	0	12	2	4	2	1		2.92				11.95				1				3				1				2			2.55685e+06	3.38122e+06	3.46837e+06	2.84089e+06	1.1244e+06	7.07278e+06	3.14471e+06	1.78948e+06	Peak Found	High	Peak Found	Peak Found	Peak Found	High	Peak Found	Peak Found
High	Master Protein	Q9Z0N1	Eukaryotic translation initiation factor 2 subunit 3, X-linked OS=Mus musculus GN=Eif2s3x PE=1 SV=2	0	9	2	3	2	1			0		0		0				1		1		1				1		1		1		5.04439e+06	4.73136e+06	4.91071e+06	158825	3.3611e+06		5.47654e+06		Peak Found	Peak Found	High	Peak Found	High	Not Found	High	Not Found
High	Master Protein	A0A1D5RL96	BTB/POZ domain-containing protein 8 OS=Mus musculus GN=Btbd8 PE=1 SV=1	0	1	1	1	1	1					2.5								1								1												Not Found	Not Found	Not Found	Not Found	High	Not Found	Not Found	Not Found
High	Master Protein	Q99LP6	GrpE protein homolog 1, mitochondrial OS=Mus musculus GN=Grpel1 PE=1 SV=1	0	5	1	1	1	1								2.44								1								1	1.73345e+06	1.55922e+06	1.67859e+06	1.44778e+06	1.2566e+06	1.39812e+06	1.75508e+06	1.73277e+06	Peak Found	Peak Found	Peak Found	Peak Found	Peak Found	Peak Found	Peak Found	High
High	Master Protein	Q3UHD9	Arf-GAP with GTPase, ANK repeat and PH domain-containing protein 2 OS=Mus musculus GN=Agap2 PE=1 SV=1	0	4	3	5	3	1		2.38	2.73	2.66				0		2	1	1				1		2	1	1				1	6.04813e+06	6.75557e+06	6.24339e+06	7.54465e+06	3.25867e+06	284261	1.58236e+06	1.32132e+06	Peak Found	High	High	High	Peak Found	Peak Found	Peak Found	High
High	Master Protein	J3QNK8	Abl interactor 1 OS=Mus musculus GN=Abi1 PE=1 SV=1	0	9	4	6	4	1	0	0	2.79	1.76			1.88		1	1	1	2			1		1	1	1	2			1		4.42668e+06	5.08645e+06	4.7655e+06	4.67241e+06	3.90873e+06	2.9588e+06	3.22067e+06	2.81271e+06	High	High	High	High	Peak Found	Peak Found	High	Peak Found
High	Master Protein	B1AQ77	Keratin 15, isoform CRA_a OS=Mus musculus GN=Krt15 PE=1 SV=1	0	5	3	4	2	1	0			3.5					2			2					2			2					4.72427e+07	2.25787e+07	1.18122e+07	9.87332e+07	2.92635e+07	1.99299e+07	1.50671e+07	13215553	High	Peak Found	Peak Found	High	Peak Found	Peak Found	Peak Found	Peak Found
Medium	Master Protein	Q9ER39	Torsin-1A OS=Mus musculus GN=Tor1a PE=1 SV=1	0.044	5	1	2	1	1	0	0							1	1							1	1															High	High	Peak Found	Peak Found	Peak Found	Peak Found	Not Found	Peak Found
High	Master Protein	Q80ZX0	Sec24 related gene family, member B (S. cerevisiae) OS=Mus musculus GN=Sec24b PE=1 SV=1	0	1	1	8	1	1	0	1.76	0	0			0	1.96	1	2	1	2			1	1	1	1	1	1			1	1	458214	441850	506027	328974	208741	40929.9	300807	387360	High	High	High	High	Peak Found	Peak Found	High	High
High	Master Protein	O54833	Casein kinase II subunit alpha' OS=Mus musculus GN=Csnk2a2 PE=1 SV=1	0	5	2	14	1	1	0	0	0	0	0	0	0	0	3	1	3	1	1	1	2	2	1	1	2	1	1	1	1	1	1.79854e+06	1.81843e+06	1.84721e+06	1.89009e+06	1.41941e+06	765203	1.89869e+06	1.84575e+06	Peak Found	Peak Found	High	Peak Found	Peak Found	Peak Found	Peak Found	Peak Found
High	Master Protein	Q3V2H3	Putative uncharacterized protein OS=Mus musculus GN=Snx12 PE=1 SV=1	0	15	3	14	2	1	0	0	0	0	0	1.68	0	2.07	2	2	2	2	2	1	1	2	2	2	2	2	2	1	1	2	1.87503e+07	1.68458e+07	1.68694e+07	1.90634e+07	1.44155e+07	1.71922e+07	1.7764e+07	1.9009e+07	High	High	High	High	High	Peak Found	High	High
High	Master Protein	Q8BW75	Amine oxidase [flavin-containing] B OS=Mus musculus GN=Maob PE=1 SV=4	0	12	3	13	3	1	0	0	2.96	0	2.05		4.95	5.21	1	2	3	1	1		3	2	1	1	2	1	1		2	1	1.56667e+06	4.60893e+06	2.61801e+06	2.89845e+06	5.38216e+06	2.85944e+06	5.81285e+06	5.99098e+06	High	High	High	High	High	Peak Found	High	High
High	Master Protein	Q6P6M7	O-phosphoseryl-tRNA(Sec) selenium transferase OS=Mus musculus GN=Sepsecs PE=1 SV=2	0.007	1	1	21	1	1	0	0	1.78	0	0	0	0	1.61	3	2	3	3	3	3	2	2	1	1	1	1	1	1	1	1	7.31859e+07	7.17114e+07	7.07948e+07	7.0294e+07	6.89578e+07	4.65428e+07	6.93501e+07	67702264	High	High	High	High	High	High	High	High
High	Master Protein	Q61166	Microtubule-associated protein RP/EB family member 1 OS=Mus musculus GN=Mapre1 PE=1 SV=3	0	15	3	13	2	1	0	0	0	2.97	0	4.55	0	0	1	1	1	2	2	3	1	2	1	1	1	2	1	3	1	1	6.87088e+06	7.3551e+06	7.88196e+06	7.2894e+06	5.15207e+06	7.52084e+06	6.47166e+06	8.23336e+06	Peak Found	Peak Found	Peak Found	High	Peak Found	High	Peak Found	Peak Found
Medium	Master Protein	P51906	Excitatory amino acid transporter 3 OS=Mus musculus GN=Slc1a1 PE=1 SV=2	0.046	3	1	23	1	1	0	0	0	0	0	0	0	0	4	4	2	1	3	6	2	1	1	1	1	1	1	1	1	1	1.26678e+06	1.02395e+06	829551	985227	574388	625276	843766	1.10948e+06	High	High	High	High	High	High	High	High
High	Master Protein	Q3U0M1	Trafficking protein particle complex subunit 9 OS=Mus musculus GN=Trappc9 PE=1 SV=2	0	2	2	3	2	1	0			0					2			1					2			1					783033	83177.6	63755.4	953377	862180			66817	High	Peak Found	Peak Found	High	Peak Found	Not Found	Not Found	Peak Found
High	Master Protein	Q6P9R2	Serine/threonine-protein kinase OSR1 OS=Mus musculus GN=Oxsr1 PE=1 SV=1	0	4	1	5	1	1	0	0	2.31		0			0	1	1	1		1			1	1	1	1		1			1	186677	176181	174527	145359	147093	72361.2	119751	165256	High	High	High	Peak Found	High	Peak Found	Peak Found	High
High	Master Protein	P27612	Phospholipase A-2-activating protein OS=Mus musculus GN=Plaa PE=1 SV=4	0	2	1	4	1	1	0	2.21					0	1.89	1	1					1	1	1	1					1	1	62549.6	80650.6	121375	141140	59796.7		46089.8	85771.3	High	High	Peak Found	Peak Found	Peak Found	Not Found	High	High
High	Master Protein	P84099	60S ribosomal protein L19 OS=Mus musculus GN=Rpl19 PE=1 SV=1	0	13	2	9	2	1	0	1.65	7.19	3.5		1.65	3.68	3.81	1	1	3	1		1	1	1	1	1	2	1		1	1	1	1.96874e+07	2.39139e+07	2.77851e+07	2.87971e+07	1.87846e+07	2.1839e+07	1.76457e+07	1.88167e+07	High	High	High	High	Peak Found	High	High	High
High	Master Protein	P17665	Cytochrome c oxidase subunit 7C, mitochondrial OS=Mus musculus GN=Cox7c PE=1 SV=1	0.004	14	1	21	1	1	0	0	0	0	1.61	3.36			1	2	4	2	5	7			1	1	1	1	1	1			3.76186e+07	4.35457e+07	4.97268e+07	4.29928e+07	3.07969e+07	7.0873e+07	3.18532e+07	47964132	High	High	High	High	High	High	Peak Found	Peak Found
High	Master Protein	A2AHK0	Diacylglycerol kinase OS=Mus musculus GN=Dgkz PE=1 SV=1	0	2	1	4	1	1	0		0	0	0				1		1	1	1				1		1	1	1				210252	145978	165720	127763	115101		112433	97254.5	High	Peak Found	High	High	High	Not Found	Peak Found	Peak Found
High	Master Protein	Q80WW9	DDRGK domain-containing protein 1 OS=Mus musculus GN=Ddrgk1 PE=1 SV=2	0	5	1	5	1	1	0					0		0	1					3		1	1					1		1	146611	112650	84848.4	74060.2	86056.1	110804	48273.8	131347	High	Peak Found	Peak Found	Peak Found	Peak Found	High	Peak Found	High
High	Master Protein	Q9D6U8	Protein FAM162A OS=Mus musculus GN=Fam162a PE=1 SV=1	0	12	2	18	2	1	0	1.64	0	3.37	0	1.84	0	0	2	2	2	2	1	4	2	3	1	1	1	1	1	2	1	1	5.07715e+06	5.2139e+06	4.28495e+06	5.81991e+06	4.90353e+06	1.34372e+07	5.09141e+06	7233627	High	High	High	High	High	High	High	High
High	Master Protein	Q9WUM3	Coronin-1B OS=Mus musculus GN=Coro1b PE=1 SV=1	0	2	1	5	1	1	0	2.66	2.07	2.11		2.31			1	1	1	1		1			1	1	1	1		1			4.80561e+06	5.09261e+06	4.82571e+06	4.95475e+06	3.93706e+06	2.15663e+06	3.58828e+06	3.30413e+06	High	High	High	High	Peak Found	High	Peak Found	Peak Found
High	Master Protein	Q9Z1F9	SUMO-activating enzyme subunit 2 OS=Mus musculus GN=Uba2 PE=1 SV=1	0.001	4	1	6	1	1	0	0	0	0	0				2	1	1	1	1				1	1	1	1	1				244969	261829	138928	198205	155213		52235.5	174382	High	High	High	High	High	Not Found	Peak Found	Peak Found
High	Master Protein	Q791T5	Mitochondrial carrier homolog 1 OS=Mus musculus GN=Mtch1 PE=1 SV=1	0	8	3	7	3	1	0	0	0	1.72	0		2.56	2.44	1	1	1	1	1		1	1	1	1	1	1	1		1	1	1.86155e+07	1.86778e+07	1.95826e+07	2.05846e+07	1.93073e+07	5.93947e+06	7.92254e+06	5.6498e+06	High	High	High	High	High	Peak Found	High	High
High	Master Protein	P54728	UV excision repair protein RAD23 homolog B OS=Mus musculus GN=Rad23b PE=1 SV=2	0	9	4	19	4	1	0	1.71	0		0	4.13	0	0	2	2	1		3	8	1	2	1	1	1		2	4	1	1	2.5157e+07	2.48609e+07	2.40442e+07	2.38502e+07	2.54874e+07	5.12745e+07	2.25003e+07	2.58092e+07	High	High	High	Peak Found	High	High	High	High
Medium	Master Protein	Q9DC16	Endoplasmic reticulum-Golgi intermediate compartment protein 1 OS=Mus musculus GN=Ergic1 PE=1 SV=1	0.01	3	1	4	1	1	0				0			1.66	1				1			2	1				1			1	1.52811e+06	1.37927e+06	1.681e+06	1.57252e+06	1.39121e+06	881240	1.27588e+06	1.45762e+06	High	Peak Found	Peak Found	Peak Found	High	Peak Found	Peak Found	High
High	Master Protein	Q9CQS4	Solute carrier family 25 member 46 OS=Mus musculus GN=Slc25a46 PE=1 SV=1	0.003	6	1	1	1	1	0								1								1								158080	107432	101554	50355.3					High	Peak Found	Peak Found	Peak Found	Not Found	Not Found	Not Found	Not Found
High	Master Protein	Q8BHW2	Protein OSCP1 OS=Mus musculus GN=Oscp1 PE=1 SV=1	0	6	2	3	2	1	0	2.78				1.82			1	1				1			1	1				1			918823	681559	1.81272e+06	538655	1.4271e+06	2.68162e+06	1.69852e+06	1.80349e+06	High	High	Peak Found	Peak Found	Peak Found	High	Peak Found	Peak Found
High	Master Protein	Q9CR61	NADH dehydrogenase [ubiquinone] 1 beta subcomplex subunit 7 OS=Mus musculus GN=Ndufb7 PE=1 SV=3	0	56	7	62	7	1	0	3.79	6.29	5.22	11.1	48.97	9.01	12.14	3	4	4	6	7	27	4	7	2	3	2	3	5	7	3	3	3.62671e+07	3.73936e+07	3.58183e+07	4.31736e+07	3.39049e+07	9.40388e+07	3.74665e+07	4.88065e+07	High	High	High	High	High	High	High	High
High	Master Protein	F6T4M4	Serine/arginine repetitive matrix protein 1 (Fragment) OS=Mus musculus GN=Srrm1 PE=1 SV=1	0.007	6	1	29	1	1	0	0	0	0	0	0	0	0	4	4	3	2	4	3	4	5	1	1	1	1	1	1	1	1	2.97044e+08	2.83272e+08	2.54913e+08	3.06519e+08	2.64978e+08	8.63706e+08	2.76623e+08	390221184	High	High	High	High	High	High	High	High
High	Master Protein	O70503	Very-long-chain 3-oxoacyl-CoA reductase OS=Mus musculus GN=Hsd17b12 PE=1 SV=1	0	9	2	10	2	1	0	0	0	1.9	1.9		5.13	3.37	1	1	1	1	1		3	2	1	1	1	1	1		2	1	2.44412e+07	2.42884e+07	2.53078e+07	2.17978e+07	1.89088e+07	8.37355e+06	2.49716e+07	2.55929e+07	High	High	High	High	High	Peak Found	High	High
High	Master Protein	P47963	60S ribosomal protein L13 OS=Mus musculus GN=Rpl13 PE=1 SV=3	0	18	4	40	4	1	0	4.67	4.4	5.71	5.76	7.53	4.71	8.01	4	5	5	5	5	6	4	6	2	3	3	3	4	3	3	3	1.19479e+07	1.28687e+07	1.34755e+07	1.3534e+07	1.23837e+07	1.56945e+07	1.00897e+07	1.26053e+07	High	High	High	High	High	High	High	High
High	Master Protein	Q561M1	Acp1 protein OS=Mus musculus GN=Acp1 PE=1 SV=1	0	35	4	24	4	1	0	2.05	5.55	5.5	0	4.57	1.67	2.1	2	2	4	5	3	3	2	3	1	2	3	3	2	2	1	2	4.06294e+07	3.94319e+07	3.56159e+07	3.80146e+07	3.17308e+07	2.12444e+07	3.13713e+07	28223507	High	High	High	High	High	High	High	High
High	Master Protein	Q8BTG7	Protein NDRG4 OS=Mus musculus GN=Ndrg4 PE=1 SV=1	0	16	4	25	3	1	0	0	0	9.22	3.95	0	8.07	5.42	2	3	3	5	4	1	5	2	1	2	2	3	3	1	3	2	8.81222e+06	8.47146e+06	8.33602e+06	8.16371e+06	9.52758e+06	2.72148e+06	8.19383e+06	2.54383e+06	Peak Found	High	High	High	High	Peak Found	High	High
High	Master Protein	P56379	6.8 kDa mitochondrial proteolipid OS=Mus musculus GN=Mp68 PE=1 SV=1	0	14	1	20	1	1	0	0	0	0	0	1.69	0	0	1	2	3	2	2	5	2	3	1	1	1	1	1	1	1	1	1.69973e+07	2.06989e+07	2.21804e+07	1.99208e+07	1.75936e+07	4.58746e+07	2.32477e+07	29740798	High	High	High	High	High	High	High	High
High	Master Protein	Q9CQE1	Protein NipSnap homolog 3B OS=Mus musculus GN=Nipsnap3b PE=1 SV=1	0.001	4	1	2	1	1	0		0						1		1						1		1						1.17918e+06	916368	1.13565e+06	940624	734026	781353	754371	928214	High	Peak Found	High	Peak Found	Peak Found	Peak Found	Peak Found	Peak Found
Medium	Master Protein	Q6PFQ7	Ras GTPase-activating protein 4 OS=Mus musculus GN=Rasa4 PE=1 SV=1	0.019	1	1	26	1	1	0	0	0	0	0	0	0	0	3	2	3	2	5	2	4	5	1	1	1	1	1	1	1	1	2.17689e+07	2.26598e+07	2.04064e+07	2.19608e+07	2.09359e+07	1.25042e+07	1.98153e+07	17664842	High	High	High	High	High	High	High	High
High	Master Protein	A2RT62	F-box/LRR-repeat protein 16 OS=Mus musculus GN=Fbxl16 PE=1 SV=1	0.004	3	1	1	1	1	0								1								1								2.45545e+06	2.41776e+06	2.30842e+06	2.54302e+06	1.86046e+06	807800	2.03441e+06	1.66492e+06	High	Peak Found	Peak Found	Peak Found	Peak Found	Peak Found	Peak Found	Peak Found
High	Master Protein	Q9CQN6	Transmembrane protein 14C OS=Mus musculus GN=Tmem14c PE=1 SV=1	0.001	25	1	5	1	1	0		0	0				2.11	2		1	1				1	1		1	1				1	214489	224094	247920	221718	102409	108036		121491	High	Peak Found	High	High	Peak Found	Peak Found	Not Found	High
High	Master Protein	P30416	Peptidyl-prolyl cis-trans isomerase FKBP4 OS=Mus musculus GN=Fkbp4 PE=1 SV=5	0.004	3	1	1	1	1	0								1								1								2.45812e+06	2.25026e+06	2.20973e+06	1.71196e+06	1.49232e+06	811582	1.82645e+06	1.57386e+06	High	Peak Found	Peak Found	Peak Found	Peak Found	Peak Found	Peak Found	Peak Found
High	Master Protein	P24472	Glutathione S-transferase A4 OS=Mus musculus GN=Gsta4 PE=1 SV=3	0	25	4	34	4	1	0	0	5.29	0	0	25.41	0	2.17	2	3	3	3	4	14	2	3	1	1	2	1	2	4	1	2	1.72029e+07	1.72157e+07	1.56702e+07	1.60576e+07	1.55358e+07	5.03248e+07	2.24405e+07	3.37252e+07	High	High	High	High	High	High	High	High
High	Master Protein	A1L3P4	Sodium/hydrogen exchanger OS=Mus musculus GN=Slc9a6 PE=1 SV=1	0	2	1	4	1	1	0		0		0		2.06		1		1		1		1		1		1		1		1		1.49343e+07	1.46659e+07	1.38674e+07	1.39495e+07	9.99274e+06	8.10429e+06	1.10211e+07	10455138	High	Peak Found	High	Peak Found	High	Peak Found	High	Peak Found
High	Master Protein	Q8R127	Saccharopine dehydrogenase-like oxidoreductase OS=Mus musculus GN=Sccpdh PE=1 SV=1	0	11	3	5	3	1	0	2.38			2.36		0	4.77	1	1			1		1	1	1	1			1		1	1	4.9446e+06	4.50983e+06	4.49852e+06	5.30562e+06	4.60546e+06	2.44068e+06	5.23886e+06	4.76499e+06	High	High	Peak Found	Peak Found	High	Peak Found	High	High
High	Master Protein	Q6P5E4	UDP-glucose:glycoprotein glucosyltransferase 1 OS=Mus musculus GN=Uggt1 PE=1 SV=4	0	2	1	4	1	1	0	0						2.19	1	2						1	1	1						1	332014	294422	351715	271016	242651	42912	159968	292340	High	High	Peak Found	Peak Found	Peak Found	Peak Found	Peak Found	High
High	Master Protein	Q04735	Cyclin-dependent kinase 16 OS=Mus musculus GN=Cdk16 PE=1 SV=1	0	3	2	7	1	1	0		1.99		0			0	1		2		2			2	1		2		1			1	851444	944359	790890	867571	609826	176743	460783	572442	Peak Found	Peak Found	High	Peak Found	Peak Found	Peak Found	Peak Found	Peak Found
High	Master Protein	P26231	Catenin alpha-1 OS=Mus musculus GN=Ctnna1 PE=1 SV=1	0	7	3	11	2	1	0		0	0	0	2.62	2.84	6.19	1		2	1	2	1	2	2	1		2	1	1	1	1	2	329389	238056	295004	197218	258343	221286	290757	392876	Peak Found	Peak Found	High	High	High	High	High	High
High	Master Protein	Q8BWY3	Eukaryotic peptide chain release factor subunit 1 OS=Mus musculus GN=Etf1 PE=1 SV=4	0.003	2	1	1	1	1	0								1								1								1.80897e+06	1.3604e+06	1.75292e+06	1.93507e+06	1.16554e+06	1.5072e+06	1.40414e+06	1.28944e+06	High	Peak Found	Peak Found	Peak Found	Peak Found	Peak Found	Peak Found	Peak Found
High	Master Protein	Q8R3R8	Gamma-aminobutyric acid receptor-associated protein-like 1 OS=Mus musculus GN=Gabarapl1 PE=1 SV=2	0	21	2	16	1	1	0	0	0	0	0	6.32	0	2.79	1	2	1	2	1	4	2	3	1	1	1	1	1	2	1	2	417509	398131	360771	320916	212455	692274		588984	Peak Found	Peak Found	Peak Found	Peak Found	Peak Found	High	Not Found	High
High	Master Protein	Q9QXW9	Large neutral amino acids transporter small subunit 2 OS=Mus musculus GN=Slc7a8 PE=1 SV=1	0.001	3	2	2	2	1	0							0	1							1	1							1	4.37977e+06	3.86503e+06	3.09637e+06	4.32584e+06	2.27133e+06	2.12747e+06	3.83473e+06	3.54236e+06	High	Peak Found	Peak Found	Peak Found	Peak Found	Peak Found	Peak Found	High
High	Master Protein	Q9DAK9	14 kDa phosphohistidine phosphatase OS=Mus musculus GN=Phpt1 PE=1 SV=1	0	19	2	10	2	1	0	2.98	2.53			2.64	2.46		2	2	2			1	3		1	2	2			1	2		1.11885e+07	1.03373e+07	1.05259e+07	8.73968e+06	7.6036e+06	7.20749e+06	1.13769e+07	9.41927e+06	High	High	High	Peak Found	Peak Found	High	High	Peak Found
High	Master Protein	Q64213	Splicing factor 1 OS=Mus musculus GN=Sf1 PE=1 SV=6	0.001	3	1	3	1	1	0	0	0						1	1	1						1	1	1						341845	394998	420378	224577	75691	192350	174098	229946	High	High	High	Peak Found	Peak Found	Peak Found	Peak Found	Peak Found
High	Master Protein	Q9QUK9	MCG15083 OS=Mus musculus GN=Try5 PE=1 SV=1	0.006	8	1	12	1	1	0	2.18		4.06		4.47	0	0	1	1		3		4	2	1	1	1		1		1	1	1	1.80231e+07	1.70379e+07	9.06339e+06	1.33703e+07	9.13626e+06	3.95786e+07	9.83635e+06	2.37477e+07	High	High	Peak Found	High	Peak Found	High	High	High
Medium	Master Protein	Q9D6D0	Putative uncharacterized protein OS=Mus musculus GN=Slc25a27 PE=1 SV=1	0.012	7	1	3	1	1	0						0	0	1						1	1	1						1	1	245341	136344	242175	170535	126423	78020.2	169050	221396	High	Peak Found	Peak Found	Peak Found	Peak Found	Peak Found	High	High
High	Master Protein	P27659	60S ribosomal protein L3 OS=Mus musculus GN=Rpl3 PE=1 SV=3	0	7	3	8	3	1	0	3.72	3.77	2.04					1	3	2	2					1	3	2	2					2.63211e+07	2.76134e+07	2.99909e+07	2.90376e+07	2.2794e+07	9.07239e+06	1.5621e+07	8797417	High	High	High	High	Peak Found	Peak Found	Peak Found	Peak Found
High	Master Protein	Q8BY89	Choline transporter-like protein 2 OS=Mus musculus GN=Slc44a2 PE=1 SV=2	0	4	3	11	3	1	0		0	2.23	2.29	4.01	2.16	1.75	1		1	1	2	3	2	1	1		1	1	2	3	2	1	1.27834e+07	1.11628e+07	1.06023e+07	1.07755e+07	1.20552e+07	1.36317e+07	1.35735e+07	1.20813e+07	High	Peak Found	High	High	High	High	High	High
High	Master Protein	Q3UMA3	Hepatocyte growth factor-regulated tyrosine kinase substrate OS=Mus musculus GN=Hgs PE=1 SV=1	0.004	2	1	4	1	1	0	0	0						1	2	1						1	1	1						1.69279e+06	1.47186e+06	1.5035e+06	888442	745309	135481	1.09697e+06	855654	High	High	High	Peak Found	Peak Found	Peak Found	Peak Found	Peak Found
High	Master Protein	Q6NZJ6	Eukaryotic translation initiation factor 4 gamma 1 OS=Mus musculus GN=Eif4g1 PE=1 SV=1	0	1	2	6	1	1	0			0		0	1.74	0	1			1		1	2	1	1			1		1	2	1	1.3636e+07	1.34875e+07	1.26431e+07	1.35439e+07	1.58889e+07	1.91936e+07	1.32708e+07	1.46574e+07	High	Peak Found	Peak Found	High	Peak Found	High	High	High
High	Master Protein	Q6P5B5	Fragile X mental retardation syndrome-related protein 2 OS=Mus musculus GN=Fxr2 PE=1 SV=1	0.004	2	1	6	1	1	0	2.28	2.24	2.16	0	0			1	1	1	1	1	1			1	1	1	1	1	1			795355	682452	746664	1.1455e+06	777562				High	High	High	High	High	High	Peak Found	Peak Found
High	Master Protein	Q99JG2	Prosaposin receptor GPR37L1 OS=Mus musculus GN=Gpr37l1 PE=1 SV=2	0	6	2	5	2	1	0	0	4.21	1.77				0	1	1	1	1				1	1	1	1	1				1	7.31023e+06	5.98478e+06	6.20027e+06	5.63481e+06	5.20355e+06	2.8365e+06	7.55905e+06	6853530	High	High	High	High	Peak Found	Peak Found	Peak Found	High
High	Master Protein	Q9EQZ6	Rap guanine nucleotide exchange factor 4 OS=Mus musculus GN=Rapgef4 PE=1 SV=1	0	2	1	3	1	1	0	0	0						1	1	1						1	1	1						733493	853421	840281	683588	578286	197438	513875	601229	High	High	High	Peak Found	Peak Found	Peak Found	Peak Found	Peak Found
High	Master Protein	Q9D1Q6	Endoplasmic reticulum resident protein 44 OS=Mus musculus GN=Erp44 PE=1 SV=1	0	5	2	11	1	1	0	0	0	0		0	0	2.89	1	2	1	1		2	2	2	1	1	1	1		1	1	2	3.74737e+06	2.48671e+06	4.35222e+06	4.9453e+06	3.35161e+06	4.02146e+06	3.06198e+06	3.12989e+06	High	High	High	High	Peak Found	High	High	High
High	Master Protein	E9QAD8	IQ motif and SEC7 domain-containing protein 2 OS=Mus musculus GN=Iqsec2 PE=1 SV=1	0	3	3	8	1	1	0	1.89	0	1.96			0		2	1	2	2			1		2	1	2	2			1		326089		345078		183873				Peak Found	Not Found	High	Not Found	Peak Found	Not Found	Not Found	Not Found
High	Master Protein	O09167	60S ribosomal protein L21 OS=Mus musculus GN=Rpl21 PE=1 SV=3	0.002	9	1	8	1	1	0	0	0				0	0	1	1	2				2	2	1	1	1				1	1	6.65507e+06	5.79691e+06	7.51774e+06	5.58186e+06	3.23298e+06	4.7541e+06	5.21554e+06	6.70095e+06	High	High	High	Peak Found	Peak Found	Peak Found	High	High
High	Master Protein	A0A1B0GS68	Uncharacterized protein OS=Mus musculus GN=Gm45713 PE=3 SV=1	0.003	3	2	4	2	1	0		0				0	0	1		1				1	1	1		1				1	1	4.21782e+06	3.70696e+06	4.52935e+06	3.70469e+06	3.21842e+06	2.51684e+06	3.91825e+06	3.72832e+06	High	Peak Found	High	Peak Found	Peak Found	Peak Found	High	High
High	Master Protein	P06795	Multidrug resistance protein 1B OS=Mus musculus GN=Abcb1b PE=1 SV=1	0	4	2	10	2	1	0	2.1	2.2	2.04	0	2.45	6.61	3.39	1	1	1	1	1	1	3	1	1	1	1	1	1	1	2	1	739263	687719	641977	497175	585795	426685	587028	698871	High	High	High	High	High	High	High	High
High	Master Protein	P60670	Nuclear protein localization protein 4 homolog OS=Mus musculus GN=Nploc4 PE=1 SV=3	0.004	2	1	3	1	1	0	0	0						1	1	1						1	1	1						4.76431e+06	3.51905e+06	5.0867e+06	4.60755e+06	3.50949e+06		3.42942e+06		High	High	High	Peak Found	Peak Found	Not Found	Peak Found	Not Found
Medium	Master Protein	Q9D023	Mitochondrial pyruvate carrier 2 OS=Mus musculus GN=Mpc2 PE=1 SV=1	0.018	9	1	5	1	1	0	0	0	0			2.35		1	1	1	1			1		1	1	1	1			1		1.95226e+07	2.16133e+07	2.11399e+07	1.96914e+07	1.84488e+07		2.30014e+07		High	High	High	High	Peak Found	Not Found	High	Not Found
Medium	Master Protein	Q9Z129	ATP-dependent DNA helicase Q1 OS=Mus musculus GN=Recql PE=1 SV=2	0.04	1	1	15	1	1	0	0	0	0	0	0	0	0	2	2	2	2	2	2	2	1	1	1	1	1	1	1	1	1	3.90424e+07	4.12539e+07	3.94322e+07	4.07442e+07	3.77556e+07	4.25363e+07	3.04389e+07	35072912	High	High	High	High	High	High	High	High
Medium	Master Protein	Q9CQI7	U2 small nuclear ribonucleoprotein B'' OS=Mus musculus GN=Snrpb2 PE=1 SV=1	0.01	8	1	1	1	1	0								1								1								128836	175483	174050	101676		52725		129783	High	Peak Found	Peak Found	Peak Found	Not Found	Peak Found	Not Found	Peak Found
Medium	Master Protein	Q9CQR2	40S ribosomal protein S21 OS=Mus musculus GN=Rps21 PE=1 SV=1	0.018	11	1	5	1	1	0		0	0	0				1		2	1	1				1		1	1	1				5.49176e+06	5.41205e+06	8.53668e+06	4.55225e+06	4.58188e+06	4.92444e+06	5.63506e+06	8024629	High	Peak Found	High	High	High	Peak Found	Peak Found	Peak Found
High	Master Protein	Q9D020	Cytosolic 5'-nucleotidase 3A OS=Mus musculus GN=Nt5c3a PE=1 SV=4	0	7	1	3	1	1	0				0			2.79	1				1			1	1				1			1	68207.3	94312.2	108275	93213.5		39033		93611.3	High	Peak Found	Peak Found	Peak Found	High	Peak Found	Not Found	High
High	Master Protein	F8VPU2	FERM, RhoGEF and pleckstrin domain-containing protein 1 OS=Mus musculus GN=Farp1 PE=1 SV=1	0	4	3	10	3	1	0	0	0		0		2.52	2.91	1	2	1		4		1	1	1	2	1		3		1	1	1.28717e+06	1.16247e+06	1.1781e+06	699545	1.04835e+06	114178	743111	1.17126e+06	High	High	High	Peak Found	High	Peak Found	High	High
Medium	Master Protein	Q3ULD5	Methylcrotonoyl-CoA carboxylase beta chain, mitochondrial OS=Mus musculus GN=Mccc2 PE=1 SV=1	0.04	3	1	2	1	1	0				0				1				1				1				1												High	Not Found	Not Found	Not Found	High	Not Found	Not Found	Not Found
High	Master Protein	Q61768	Kinesin-1 heavy chain OS=Mus musculus GN=Kif5b PE=1 SV=3	0	8	5	14	2	1	0	0	2.27	7.07	4.57		0	3.02	1	1	2	4	3		2	1	1	1	1	3	3		2	1	530594	518265	366923	520902	606589	338928	382067	545305	Peak Found	Peak Found	Peak Found	High	High	Peak Found	Peak Found	High
High	Master Protein	Q8VCV2	Ndrg3 protein OS=Mus musculus GN=Ndrg3 PE=1 SV=1	0	6	3	16	2	1	0	0	0	0	0	0	0	2.1	2	2	2	2	3	1	2	2	1	1	1	1	2	1	1	2	8.91195e+06	8.63296e+06	8.82704e+06	7.41792e+06	6.6786e+06	2.95169e+06	8.18831e+06	6.94449e+06	Peak Found	Peak Found	Peak Found	Peak Found	High	Peak Found	Peak Found	High
Medium	Master Protein	E9Q9L6	Neurobeachin-like protein 2 OS=Mus musculus GN=Nbeal2 PE=1 SV=1	0.019	0	1	10	1	1	0	0	0	0	0		0		1	2	2	2	2		1		1	1	1	1	1		1		2.61693e+07	2.08048e+07	3.08721e+07	2.02725e+07	2.82777e+07	1.31887e+07	3.20978e+07	16287801	High	High	High	High	High	Peak Found	High	Peak Found
High	Master Protein	P11881	Inositol 1,4,5-trisphosphate receptor type 1 OS=Mus musculus GN=Itpr1 PE=1 SV=2	0.003	0	1	11	1	1	0	0	0		0		0	0	2	2	2		2		1	2	1	1	1		1		1	1	7.17352e+06	7.26898e+06	6.64721e+06	6.98707e+06	5.07243e+06	3.83917e+06	6.05725e+06	5171886	High	High	High	Peak Found	High	Peak Found	High	High
High	Master Protein	Q7TSH2	Phosphorylase b kinase regulatory subunit beta OS=Mus musculus GN=Phkb PE=1 SV=1	0.007	1	1	1	1	1	0								1								1								143042	130259	137413	97289.1	61479.5		88575.3	124594	High	Peak Found	Peak Found	Peak Found	Peak Found	Not Found	Peak Found	Peak Found
Medium	Master Protein	P08030	Adenine phosphoribosyltransferase OS=Mus musculus GN=Aprt PE=1 SV=2	0.031	7	1	1	1	1	0								1								1								743880	654079	656530	649326	480109	636288	719652	728762	High	Peak Found	Peak Found	Peak Found	Peak Found	Peak Found	Peak Found	Peak Found
High	Master Protein	O54950	5'-AMP-activated protein kinase subunit gamma-1 OS=Mus musculus GN=Prkag1 PE=1 SV=2	0	6	1	11	1	1	0	0	0	0	0	0	0	2.11	2	1	2	1	1	1	1	2	1	1	1	1	1	1	1	1	298477	233387	227380	232494	181232	147156	131723	214243	High	High	High	High	High	High	High	High
High	Master Protein	Q61937	Nucleophosmin OS=Mus musculus GN=Npm1 PE=1 SV=1	0	24	5	16	5	1	0		3.39	0	0	3.11	3.23	2.23	1		3	3	1	2	4	2	1		3	3	1	2	3	2	4.78234e+07	4.72029e+07	4.23537e+07	4.37533e+07	3.4924e+07	3.28882e+07	4.0332e+07	41954564	High	Peak Found	High	High	High	High	High	High
High	Master Protein	Q9D1R9	60S ribosomal protein L34 OS=Mus musculus GN=Rpl34 PE=1 SV=2	0	15	2	7	2	1	0	1.62	0	1.64			0		1	2	1	2			1		1	2	1	2			1		2.18317e+07	1.76164e+07	1.76709e+07	1.57452e+07	1.60309e+07	2.22027e+07	1.8521e+07	18171097	High	High	High	High	Peak Found	Peak Found	High	Peak Found
High	Master Protein	P09528	Ferritin heavy chain OS=Mus musculus GN=Fth1 PE=1 SV=2	0	59	9	94	9	1	0	0	3.75	0	17.36	28.9	34.37	31.32	4	5	5	7	17	17	20	19	2	2	2	3	7	6	8	7	4.93083e+07	4.75165e+07	5.33364e+07	4.66459e+07	1.1033e+08	1.26001e+08	1.28385e+08	1.03402e+08	High	High	High	High	High	High	High	High
Medium	Master Protein	O08966	Solute carrier family 22 member 1 OS=Mus musculus GN=Slc22a1 PE=1 SV=2	0.01	3	1	9	1	1	0	0	0	0	0	0		1.99	1	1	1	1	2	2		1	1	1	1	1	1	1		1	6.4518e+07	6.44063e+07	5.50868e+07	5.69937e+07	6.42742e+07	3.03276e+07	7.1982e+07	65457910	High	High	High	High	High	High	Peak Found	High
High	Master Protein	P51859	Hepatoma-derived growth factor OS=Mus musculus GN=Hdgf PE=1 SV=2	0	11	2	7	1	1	0			0		2.01	0	0	1			1		3	1	1	1			1		2	1	1	1.1591e+06	1.42666e+06		1.54166e+06	1.19527e+06	1.87949e+06	1.00076e+06	1.35185e+06	Peak Found	Peak Found	Not Found	Peak Found	Peak Found	High	Peak Found	Peak Found
High	Master Protein	P56387	Dynein light chain Tctex-type 3 OS=Mus musculus GN=Dynlt3 PE=1 SV=1	0	38	2	4	2	1	0		0		1.85			0	1		1		1			1	1		1		1			1			395450						High	Peak Found	High	Peak Found	High	Peak Found	Peak Found	High
High	Master Protein	Q8K0C4	Lanosterol 14-alpha demethylase OS=Mus musculus GN=Cyp51a1 PE=1 SV=1	0.008	4	1	2	1	1	0		0						1		1						1		1						105785	77735	85651.2	91324.6	100722			74875.8	High	Peak Found	High	Peak Found	Peak Found	Not Found	Not Found	Peak Found
High	Master Protein	P70202	Latexin OS=Mus musculus GN=Lxn PE=1 SV=2	0	12	2	13	2	1	0	2.23	4	2.25	0	3.65	1.96	0	2	1	2	2	1	2	1	2	1	1	1	1	1	2	1	1	1.1652e+07	1.67872e+07	1.0955e+07	1.79656e+07	1.6305e+07	2.32942e+07	1.64996e+07	14777815	High	High	High	High	High	High	High	High
High	Master Protein	A0A0R4J174	Evolutionarily conserved-signaling intermediate in Toll pathway, mitochondrial OS=Mus musculus GN=Ecsit PE=1 SV=1	0	3	1	6	1	1	0	0				0	0	4.44	1	1				1	1	2	1	1				1	1	1	115641	84669	87936.1	91050.8	91488	81406.3	77583.9	113423	High	High	Peak Found	Peak Found	Peak Found	High	High	High
High	Master Protein	P60469	Liprin-alpha-3 OS=Mus musculus GN=Ppfia3 PE=1 SV=2	0	3	3	8	3	1	0	1.92	4.56	1.76	2.38		2.85		1	1	2	1	2		1		1	1	2	1	2		1		7.11902e+06	5.47347e+06	6.15047e+06	6.41589e+06	6.12126e+06	1.37338e+06	3.64923e+06	3.17978e+06	High	High	High	High	High	Peak Found	High	Peak Found
High	Master Protein	P61148	Fibroblast growth factor 1 OS=Mus musculus GN=Fgf1 PE=1 SV=1	0.003	8	1	10	1	1	0	0	0	0		0	1.9	1.92	1	1	1	2		2	1	2	1	1	1	1		1	1	1	519340	529077	489316	396289	374766	628515	491559	503266	High	High	High	High	Peak Found	High	High	High
High	Master Protein	Q6PDL0	Cytoplasmic dynein 1 light intermediate chain 2 OS=Mus musculus GN=Dync1li2 PE=1 SV=2	0	21	6	12	6	1	0	2.4	4.22	4.42		4.86	0	1.66	1	1	2	2		3	1	2	1	1	2	2		3	1	1	9.40855e+06	8.71034e+06	9.25038e+06	7.39036e+06	8.42784e+06	1.01364e+07	8.51876e+06	1.03559e+07	High	High	High	High	Peak Found	High	High	High
High	Master Protein	Q9R1Q9	V-type proton ATPase subunit S1 OS=Mus musculus GN=Atp6ap1 PE=1 SV=1	0	3	2	23	2	1	0	0	0	0	0	3.4	0	1.8	3	3	2	2	2	3	4	4	1	2	1	1	1	2	2	2	1.11384e+07	1.0685e+07	1.10206e+07	1.17545e+07	7.34614e+06	1.62248e+07	8.76101e+06	13225493	High	High	High	High	High	High	High	High
High	Master Protein	A0A1B0GSG5	Ribonuclease inhibitor OS=Mus musculus GN=Rnh1 PE=1 SV=1	0.001	5	2	3	2	1	0			2.09	2.03				1			1	1				1			1	1				6.06563e+06	3.48776e+06	3.34554e+06	3.76166e+06	7.07603e+06	6.21952e+06	3.74991e+06	6.16127e+06	High	Peak Found	Peak Found	High	High	Peak Found	Peak Found	Peak Found
Medium	Master Protein	Q9JLN9	Serine/threonine-protein kinase mTOR OS=Mus musculus GN=Mtor PE=1 SV=2	0.019	1	1	2	1	1	0	0							1	1							1	1							97889.4	68828.3	110358	33239.5	47038.7		46689.6	39728.7	High	High	Peak Found	Peak Found	Peak Found	Not Found	Peak Found	Peak Found
High	Master Protein	Q64514	Tripeptidyl-peptidase 2 OS=Mus musculus GN=Tpp2 PE=1 SV=3	0	3	4	5	4	1	0		2.03	0					1		3	1					1		3	1					5.98585e+06	6.18245e+06	6.12431e+06	5.66795e+06	3.66956e+06		5.13621e+06	4.67444e+06	High	Peak Found	High	High	Peak Found	Not Found	Peak Found	Peak Found
High	Master Protein	Q91V09	WD repeat-containing protein 13 OS=Mus musculus GN=Wdr13 PE=1 SV=1	0	3	1	3	1	1	0	1.85						1.81	1	1						1	1	1						1	247489	190008	171288	153830	127454	30385.2	109797	168878	High	High	Peak Found	Peak Found	Peak Found	Peak Found	Peak Found	High
High	Master Protein	Q9CX80	Cytoglobin OS=Mus musculus GN=Cygb PE=1 SV=1	0	17	2	3	2	1	0					1.97		2.31	1					1		1	1					1		1	1.65466e+06	1.78562e+06	1.81266e+06	2.07922e+06	1.79167e+06	3.28898e+06	1.6593e+06	2.15648e+06	High	Peak Found	Peak Found	Peak Found	Peak Found	High	Peak Found	High
High	Master Protein	P60521	Gamma-aminobutyric acid receptor-associated protein-like 2 OS=Mus musculus GN=Gabarapl2 PE=1 SV=1	0	22	3	24	2	1	0	1.65	0	0	0	8.89	1.75	3.95	1	3	2	2	1	8	3	4	1	2	2	1	1	3	2	3	2.72971e+07	3.09212e+07	2.53484e+07	2.76253e+07	2.53912e+07	5.61021e+07	2.68033e+07	34269080	Peak Found	High	High	Peak Found	Peak Found	High	High	High
High	Master Protein	P26048	Gamma-aminobutyric acid receptor subunit alpha-2 OS=Mus musculus GN=Gabra2 PE=1 SV=1	0	4	1	3	1	1	0						2.67	3.12	1						1	1	1						1	1	530969	391961			407850	256333			High	Peak Found	Not Found	Not Found	Peak Found	Peak Found	High	High
High	Master Protein	O35465	Peptidyl-prolyl cis-trans isomerase FKBP8 OS=Mus musculus GN=Fkbp8 PE=1 SV=2	0	7	1	9	1	1	0	2.16	2.31		0		0	0	1	2	2		1		2	1	1	1	1		1		1	1	199609	227290	323015	144184	146209	109416	181269	251761	High	High	High	Peak Found	High	Peak Found	High	High
High	Master Protein	Q3UHB1	5'-nucleotidase domain-containing protein 3 OS=Mus musculus GN=Nt5dc3 PE=1 SV=1	0	8	3	9	3	1	0	1.72	1.86				4.3	8.61	1	1	1				3	3	1	1	1				2	3	7.70546e+06	7.51168e+06	8.37019e+06	7.66128e+06	3.57132e+06	604472	6.96058e+06	3.62369e+06	High	High	High	Peak Found	Peak Found	Peak Found	High	High
High	Master Protein	Q7TPM6	Fibronectin type III and SPRY domain-containing protein 1 OS=Mus musculus GN=Fsd1 PE=1 SV=1	0	6	2	9	2	1	0	0	0				5.15	5.17	1	1	1				3	3	1	1	1				2	2	8.63894e+06	8.06619e+06	9.60035e+06	8.43621e+06	6.6677e+06	7.04728e+06	5.85465e+06	5.47926e+06	High	High	High	Peak Found	Peak Found	Peak Found	High	High
High	Master Protein	P59648	FXYD domain-containing ion transport regulator 7 OS=Mus musculus GN=Fxyd7 PE=3 SV=1	0.003	16	1	14	1	1	0	1.72	1.72	2.18	0	1.65	0	0	1	2	2	3	1	1	2	2	1	1	1	1	1	1	1	1	1.30469e+07	1.41138e+07	1.48361e+07	1.34367e+07	1.25196e+07	1.40569e+07	9.44429e+06	10664911	High	High	High	High	High	High	High	High
High	Master Protein	Q9D1B9	39S ribosomal protein L28, mitochondrial OS=Mus musculus GN=Mrpl28 PE=1 SV=3	0.001	9	1	6	1	1	0	0	2.1			0	0	2.41	1	1	1			1	1	1	1	1	1			1	1	1	317242	306588	265067	215439	156702	171127	128602	411477	High	High	High	Peak Found	Peak Found	High	High	High
Medium	Master Protein	Q61543	Golgi apparatus protein 1 OS=Mus musculus GN=Glg1 PE=1 SV=1	0.011	1	1	1	1	1	0								1								1																High	Not Found	Not Found	Not Found	Not Found	Not Found	Not Found	Not Found
High	Master Protein	Q2NL51	Glycogen synthase kinase-3 alpha OS=Mus musculus GN=Gsk3a PE=1 SV=2	0	7	3	6	2	1	0	0	2.02	4.26					1	1	2	2					1	1	2	2					5.6171e+06	7.26251e+06	6.41515e+06	6.19827e+06	5.46687e+06	4.35226e+06	6.45568e+06	1806474	Peak Found	Peak Found	High	High	Peak Found	Peak Found	Peak Found	Peak Found
High	Master Protein	Q5HZI2	C2 calcium-dependent domain-containing protein 4C OS=Mus musculus GN=C2cd4cC2CD4 family PE=1 SV=1	0.01	4	1	7	1	1	1.62	2.67	1.85		1.71	2.34	0	2.17	1	1	1		1	1	1	1	1	1	1		1	1	1	1									High	High	High	Not Found	High	High	High	High
High	Master Protein	Q71M36	Chondroitin sulfate proteoglycan 5 OS=Mus musculus GN=Cspg5 PE=1 SV=2	0.002	3	2	12	2	1	1.64	0			1.61	1.62	3.39	0	2	1			2	2	3	2	1	1			1	1	2	1	4.88602e+06	4.49445e+06	3.85369e+06	4.28627e+06	3.78265e+06	6.52588e+06	5.03424e+06	5158623	High	High	Peak Found	Peak Found	High	High	High	High
High	Master Protein	E9PWG2	Trafficking protein particle complex 8 OS=Mus musculus GN=Trappc8 PE=1 SV=1	0	1	1	11	1	1	1.65	2.09	0	0			0	0	2	2	1	2			2	2	1	1	1	1			1	1	275963	301932	302937	256180	163202		187542	239231	High	High	High	High	Peak Found	Not Found	High	High
High	Master Protein	Q7TPV4	Myb-binding protein 1A OS=Mus musculus GN=Mybbp1a PE=1 SV=2	0.008	1	1	1	1	1	1.66								1								1																High	Not Found	Not Found	Not Found	Not Found	Not Found	Not Found	Not Found
Medium	Master Protein	Q0VEE6	Zinc finger protein 800 OS=Mus musculus GN=Znf800 PE=1 SV=1	0.049	1	1	4	1	1	1.66				1.82		1.82		1				1		2		1				1		1		8.10629e+06	7.33036e+06	7.75269e+06	7.39165e+06	5.82134e+06	1.6453e+06	7.90423e+06	5563432	High	Peak Found	Peak Found	Peak Found	High	Peak Found	High	Peak Found
High	Master Protein	Q99JZ4	GTP-binding protein SAR1a OS=Mus musculus GN=Sar1a PE=1 SV=1	0	23	3	13	3	1	1.67			2.33	0	3.72	2.31	1.88	1			2	1	3	2	4	1			2	1	2	2	2	1.42073e+07	1.35959e+07	1.75637e+07	1.38694e+07	1.20642e+07	1.2521e+07	1.46558e+07	1.54043e+07	High	Peak Found	Peak Found	High	High	High	High	High
High	Master Protein	Q8CBC8	Branched-chain-amino-acid aminotransferase OS=Mus musculus GN=Bcat1 PE=1 SV=1	0	8	3	12	3	1	1.69	1.94		0	1.77		9.55	8.81	1	1		1	1		5	3	1	1		1	1		3	2	7.11493e+06	7.24009e+06	7.2035e+06	7.71167e+06	8.73089e+06	4.62132e+06	7.68433e+06	6.43744e+06	High	High	Peak Found	High	High	Peak Found	High	High
High	Master Protein	O35143	ATPase inhibitor, mitochondrial OS=Mus musculus GN=Atpif1 PE=1 SV=2	0	8	2	16	2	1	1.7	1.6	0	0	0	0	4.03	5.38	2	2	1	1	1	3	3	3	1	1	1	1	1	1	2	2	6.77603e+07	6.40257e+07	6.3461e+07	6.53963e+07	5.0604e+07	1.31557e+08	6.21496e+07	69687036	High	High	High	High	High	High	High	High
High	Master Protein	Q9WUL7	ADP-ribosylation factor-like protein 3 OS=Mus musculus GN=Arl3 PE=1 SV=1	0	39	5	14	5	1	1.72	2.15	4.72	1.94		13.72	1.98	1.71	1	1	2	1		6	2	1	1	1	1	1		4	2	1	5.70045e+06	6.3654e+06	6.48061e+06	8.97854e+06	6.95548e+06	8.4298e+06	5.69581e+06	5.31105e+06	High	High	High	High	Peak Found	High	High	High
High	Master Protein	Q99LR1	Monoacylglycerol lipase ABHD12 OS=Mus musculus GN=Abhd12 PE=1 SV=2	0	19	5	19	5	1	1.72	6.2	0	8.05	1.7		1.78	4.74	3	3	2	4	1		2	4	2	2	1	2	1		1	3	9.14852e+06	8.82279e+06	9.14228e+06	8.57965e+06	4.8067e+06	3.0942e+06	6.44541e+06	7.46227e+06	High	High	High	High	High	Peak Found	High	High
High	Master Protein	P63073	Eukaryotic translation initiation factor 4E OS=Mus musculus GN=Eif4e PE=1 SV=1	0	12	3	5	3	1	1.74	1.61		0					2	2		1					2	2		1					1.34935e+07	1.40326e+07	1.19649e+07	1.34666e+07	1.2679e+07	1.20037e+07	9.09257e+06	2.84217e+06	High	High	Peak Found	High	Peak Found	Peak Found	Peak Found	Peak Found
High	Master Protein	P62918	60S ribosomal protein L8 OS=Mus musculus GN=Rpl8 PE=1 SV=2	0	12	2	4	2	1	1.74	1.86	2.34				1.96		1	1	1				1		1	1	1				1		2.3038e+07	2.28604e+07	2.29379e+07	2.19662e+07	2.08395e+07	2.10504e+07	2.04045e+07	2.11066e+07	High	High	High	Peak Found	Peak Found	Peak Found	High	Peak Found
High	Master Protein	Q9QYB5	Gamma-adducin OS=Mus musculus GN=Add3 PE=1 SV=2	0	3	2	7	2	1	1.75	2.46		2.74		2.15	5.2	0	1	1		1		1	2	1	1	1		1		1	1	1	4.26043e+06	4.6203e+06	4.23978e+06	4.33853e+06	4.85463e+06	4.01984e+06	4.80224e+06	4.38513e+06	High	High	Peak Found	High	Peak Found	High	High	High
High	Master Protein	O08530	Sphingosine 1-phosphate receptor 1 OS=Mus musculus GN=S1pr1 PE=1 SV=3	0.007	2	1	1	1	1	1.76								1								1								1.65595e+06	1.40503e+06	1.87665e+06	1.39195e+06	1.71088e+06	911458	1.53897e+06	1.4083e+06	High	Peak Found	Peak Found	Peak Found	Peak Found	Peak Found	Peak Found	Peak Found
Medium	Master Protein	O89096	Fibroblast growth factor OS=Mus musculus GN=Fgf14 PE=2 SV=1	0.011	3	1	8	1	1	1.76	3.52	1.74			1.67		1.74	1	2	1			3		1	1	1	1			1		1	2.99054e+06	2.9912e+06	3.0343e+06	2.36373e+06	2.00025e+06	2.30025e+06	2.16626e+06	2.87135e+06	High	High	High	Peak Found	Peak Found	High	Peak Found	High
High	Master Protein	Q9QVP9	Protein-tyrosine kinase 2-beta OS=Mus musculus GN=Ptk2b PE=1 SV=2	0	2	2	5	2	1	1.78	1.68	2.14	0			2.2		1	1	1	1			1		1	1	1	1			1		5.31062e+06	2.72496e+06	4.79028e+06	2.5782e+06	2.27246e+06	1.30828e+06	4.37962e+06	2.37348e+06	High	High	High	High	Peak Found	Peak Found	High	Peak Found
High	Master Protein	P10922	Histone H1.0 OS=Mus musculus GN=H1f0 PE=2 SV=4	0	11	2	26	2	1	1.8	4.76	7.58	4.32	0	15.57	2.38	7.65	2	3	4	2	1	7	2	5	2	2	2	1	1	2	1	2	2.92835e+07	2.99765e+07	3.07232e+07	3.34007e+07	4.56945e+07	1.2293e+08	4.13818e+07	5.66471e+07	High	High	High	High	High	High	High	High
Medium	Master Protein	P51660	Peroxisomal multifunctional enzyme type 2 OS=Mus musculus GN=Hsd17b4 PE=1 SV=3	0.018	2	1	1	1	1	1.8								1								1								3.64725e+06	2.02816e+06	1.24807e+06	5.45325e+06	2.06311e+06	1.77171e+06	1.77865e+06	1.27303e+06	High	Peak Found	Peak Found	Peak Found	Peak Found	Peak Found	Peak Found	Peak Found
High	Master Protein	P54227	Stathmin OS=Mus musculus GN=Stmn1 PE=1 SV=2	0	21	3	15	3	1	1.81	0	2.14		3.79	8.44	3.71	3.5	2	1	1		2	6	2	1	1	1	1		1	3	1	1	2.4067e+07	1.89855e+07	2.54971e+07	2.06501e+07	1.81055e+07	4.24528e+07	2.14264e+07	18592066	High	High	High	Peak Found	High	High	High	High
High	Master Protein	Q8C0E2	Vacuolar protein sorting-associated protein 26B OS=Mus musculus GN=Vps26b PE=1 SV=1	0	7	3	12	1	1	1.81	1.72	1.68	2.13	2.26	0		3.64	2	2	2	2	1	1		2	2	2	1	2	1	1		1	2.57007e+07	2.35887e+07	1.25843e+07	1.21861e+07	1.12381e+07	1.23506e+07	2.30781e+07	24684825	Peak Found	High	Peak Found	High	High	High	Peak Found	Peak Found
High	Master Protein	Q3V3R1	Monofunctional C1-tetrahydrofolate synthase, mitochondrial OS=Mus musculus GN=Mthfd1l PE=1 SV=2	0	3	2	3	2	1	1.84			3.17	3.46				1			1	1				1			1	1				2.28485e+06	2.25188e+06	2.688e+06	2.06558e+06	2.10372e+06	285561	2.31165e+06	1.93498e+06	High	Peak Found	Peak Found	High	High	Peak Found	Peak Found	Peak Found
High	Master Protein	Q9CPQ1	Cytochrome c oxidase subunit 6C OS=Mus musculus GN=Cox6c PE=1 SV=3	0	45	4	49	4	1	1.86	0	3.68	1.71	1.93	7.6	3.6	1.63	6	6	5	6	5	10	5	6	3	3	2	3	3	4	2	2	2.42322e+08	2.66851e+08	2.58593e+08	2.70522e+08	2.2317e+08	5.15896e+08	2.22372e+08	319277253	High	High	High	High	High	High	High	High
High	Master Protein	Q80X80	Phospholipid transfer protein C2CD2L OS=Mus musculus GN=C2cd2l PE=1 SV=3	0	3	2	6	2	1	1.87	2.37	1.85	2.23	2.09		0		1	1	1	1	1		1		1	1	1	1	1		1		1.62639e+06	1.53401e+06	1.76638e+06	1.33126e+06	1.317e+06	523185	1.10166e+06	1.20359e+06	High	High	High	High	High	Peak Found	High	Peak Found
High	Master Protein	Q3U0V1	Far upstream element-binding protein 2 OS=Mus musculus GN=Khsrp PE=1 SV=2	0	1	1	4	1	1	1.88	2.28	3.13				2.41		1	1	1				1		1	1	1				1		3.60577e+06	3.38493e+06	3.35814e+06	2.85164e+06	2.93619e+06	702260	3.36934e+06	2.42913e+06	High	High	High	Peak Found	Peak Found	Peak Found	High	Peak Found
High	Master Protein	Q61735	Leukocyte surface antigen CD47 OS=Mus musculus GN=Cd47 PE=1 SV=2	0	17	5	50	5	1	1.88	7.1	5.25	5.12	10.51	19.28	7.63	9.71	5	6	4	6	5	9	7	8	4	4	3	4	3	5	4	5	3.14871e+07	3.42976e+07	3.50376e+07	3.34214e+07	2.89615e+07	3.78488e+07	3.17817e+07	4.3153e+07	High	High	High	High	High	High	High	High
High	Master Protein	G3UVU2	Splicing factor 3A subunit 2 OS=Mus musculus GN=Sf3a2 PE=1 SV=1	0.003	2	1	5	1	1	1.89	1.94				2.07	2.18	2.06	1	1				1	1	1	1	1				1	1	1	2.44801e+06	2.1365e+06	1.68112e+06	2.42462e+06	1.77262e+06	3.97855e+06	2.63801e+06	2.23546e+06	High	High	Peak Found	Peak Found	Peak Found	High	High	High
High	Master Protein	Q8CDN6	Thioredoxin-like protein 1 OS=Mus musculus GN=Txnl1 PE=1 SV=3	0.006	2	1	16	1	1	1.9	1.77	3.36	0	1.86	1.83	0	1.8	2	2	2	1	1	2	3	3	1	1	1	1	1	1	1	1	5.57825e+06	5.07639e+06	5.28283e+06	4.91686e+06	4.39593e+06	5.19524e+06	5.39248e+06	5.32731e+06	High	High	High	High	High	High	High	High
High	Master Protein	Q3U1J4	DNA damage-binding protein 1 OS=Mus musculus GN=Ddb1 PE=1 SV=2	0.004	1	1	3	1	1	1.9						2.01	1.98	1						1	1	1						1	1	1.26709e+06	1.05679e+06	1.27054e+06	1.07451e+06	943586	230877	820270	617161	High	Peak Found	Peak Found	Peak Found	Peak Found	Peak Found	High	High
High	Master Protein	Q7M750	Opalin OS=Mus musculus GN=Opalin PE=1 SV=1	0	23	2	13	2	1	1.91	7.34	5.61	3.06		3.03		4.77	2	3	2	2		1		3	1	2	1	2		1		2	5.63411e+06	5.31392e+06	5.18938e+06	5.47039e+06	3.84959e+06	4.55094e+06	3.65701e+06	4.01795e+06	High	High	High	High	Peak Found	High	Peak Found	High
High	Master Protein	P49615	Cyclin-dependent-like kinase 5 OS=Mus musculus GN=Cdk5 PE=1 SV=1	0	8	3	37	2	1	1.91	1.62	1.62	1.79	6.76	0	3.3	1.6	6	3	6	4	6	2	4	6	3	2	3	2	3	2	2	3	1.5952e+07	1.38787e+07	1.42369e+07	1.45045e+07	1.27261e+07	6.43921e+06	1.38559e+07	11864773	High	High	High	High	High	High	High	High
High	Master Protein	Q9JJY3	Sphingomyelin phosphodiesterase 3 OS=Mus musculus GN=Smpd3 PE=1 SV=1	0.01	2	1	1	1	1	1.93								1								1								5.60136e+06	4.11913e+06	4.11109e+06	4.71437e+06			2.93308e+06	4.17245e+06	High	Peak Found	Peak Found	Peak Found	Not Found	Not Found	Peak Found	Peak Found
High	Master Protein	Q9CRB9	MICOS complex subunit Mic19 OS=Mus musculus GN=Chchd3 PE=1 SV=1	0	11	2	16	2	1	1.95	2.36	2.13	4.1	4.25	4.11	4.79	3.94	1	1	1	2	2	5	2	2	1	1	1	1	1	2	1	1	1.36391e+07	1.45583e+07	1.35575e+07	1.449e+07	1.4412e+07	3.30604e+07	1.64829e+07	1.92906e+07	High	High	High	High	High	High	High	High
High	Master Protein	A2AI21	Glutamate receptor ionotropic, NMDA 1 OS=Mus musculus GN=Grin1 PE=1 SV=1	0	2	2	7	2	1	1.95	2	3.67	2.14				2.22	1	2	2	1				1	1	1	2	1				1	8.9867e+06	8.66687e+06	9.0141e+06	8.35516e+06	5.70626e+06	6.44794e+06	6.21409e+06	6.66004e+06	High	High	High	High	Peak Found	Peak Found	Peak Found	High
High	Master Protein	Q8R1T1	Charged multivesicular body protein 7 OS=Mus musculus GN=Chmp7 PE=1 SV=1	0	4	1	13	1	1	1.95	2.02	1.8	1.98	0	3.88	4.6	4.54	1	1	1	2	2	2	2	2	1	1	1	1	1	1	1	1	256726	232630	210096	206048	201401	128993	170628	245014	High	High	High	High	High	High	High	High
High	Master Protein	O70435	Proteasome subunit alpha type-3 OS=Mus musculus GN=Psma3 PE=1 SV=3	0	9	2	8	2	1	1.96				1.98	2.24	2	4.32	1				2	2	1	2	1				2	2	1	1	1.45361e+07	1.48302e+07	1.63814e+07	1.39376e+07	1.22604e+07	1.40368e+07	1.36541e+07	15780171	High	Peak Found	Peak Found	Peak Found	High	High	High	High
High	Master Protein	Q8C167	Prolyl endopeptidase-like OS=Mus musculus GN=Prepl PE=1 SV=1	0.003	1	1	4	1	1	1.96						1.61	0	1						2	1	1						1	1	2.26356e+06	2.21023e+06	2.00478e+06	2.21978e+06	7.14855e+06	2.02763e+06	6.74094e+06	6.7726e+06	High	Peak Found	Peak Found	Peak Found	Peak Found	Peak Found	High	High
High	Master Protein	Q6NZL0	Protein SOGA3 OS=Mus musculus GN=Soga3 PE=1 SV=2	0	3	2	5	2	1	1.97	2.46				5.07	2.09		1	1				2	1		1	1				2	1		6.79626e+06	8.0023e+06	8.17695e+06	7.61986e+06	6.225e+06	8.28505e+06	3.23341e+06	3.35746e+06	High	High	Peak Found	Peak Found	Peak Found	High	High	Peak Found
High	Master Protein	Q3V0K9	Plastin-1 OS=Mus musculus GN=Pls1 PE=1 SV=1	0	7	3	19	1	1	1.97	3.86	4.65	0	3.57	2	8.14	3.81	1	2	2	1	2	3	6	2	1	1	2	1	1	2	2	1	156904	136372	164091	118598	309682	239942	301770	357528	Peak Found	Peak Found	Peak Found	Peak Found	Peak Found	High	High	Peak Found
High	Master Protein	Q6ZWX6	Eukaryotic translation initiation factor 2 subunit 1 OS=Mus musculus GN=Eif2s1 PE=1 SV=3	0	6	2	5	2	1	1.97	2.16	0	2.02	2.02				1	1	1	1	1				1	1	1	1	1				9.3116e+06	8.13611e+06	8.53496e+06	8.28914e+06	8.61648e+06	6.57556e+06	6.84538e+06	6.55379e+06	High	High	High	High	High	Peak Found	Peak Found	Peak Found
High	Master Protein	O88653	Ragulator complex protein LAMTOR3 OS=Mus musculus GN=Lamtor3 PE=1 SV=1	0	9	1	14	1	1	1.98	2.36	4.53	1.67	3.65	5.93	1.92	4.41	1	1	2	1	2	3	1	3	1	1	1	1	1	1	1	1	1.22172e+06	1.4351e+06	1.72443e+06	1.35965e+06	933178	1.62508e+06	1.22492e+06	1.81027e+06	High	High	High	High	High	High	High	High
High	Master Protein	Q8BH80	Putative uncharacterized protein OS=Mus musculus GN=Vapb PE=1 SV=1	0	15	3	25	2	1	1.98	2.17	2.1	7.75	1.73	3.71	0	0	2	2	3	3	4	4	3	4	2	2	2	2	3	3	3	2	8.28006e+06	7.0191e+06	8.76019e+06	8.03438e+06	6.53392e+06	5.35329e+06	7.38687e+06	6.05409e+06	High	High	High	High	High	High	High	High
High	Master Protein	Q9DB15	39S ribosomal protein L12, mitochondrial OS=Mus musculus GN=Mrpl12 PE=1 SV=2	0	18	3	9	3	1	1.99	0	1.66	2.34		10.07			1	1	1	1		5			1	1	1	1		3			7.81065e+06	7.70963e+06	8.47822e+06	8.03436e+06	4.58314e+06	1.4416e+07	4.5227e+06	7.73634e+06	High	High	High	High	Peak Found	High	Peak Found	Peak Found
High	Master Protein	P61211	ADP-ribosylation factor-like protein 1 OS=Mus musculus GN=Arl1 PE=1 SV=1	0	9	1	3	1	1	2.02						0	2.85	1						1	1	1						1	1	222465	181220	185897	158051	105105	55490.5	116402	260516	High	Peak Found	Peak Found	Peak Found	Peak Found	Peak Found	High	High
High	Master Protein	A2A517	Cytohesin-1 (Fragment) OS=Mus musculus GN=Cyth1 PE=1 SV=1	0	2	1	9	1	1	2.03	2.28	2.19	2.11	1.97	2.27	5.03	2.43	1	1	1	1	1	1	2	1	1	1	1	1	1	1	1	1	2.88738e+06	2.5043e+06	2.3598e+06	2.8355e+06	2.03125e+06	2.2576e+06	2.09419e+06	2.31919e+06	High	High	High	High	High	High	High	High
High	Master Protein	A9DA50	Leucine-rich repeat and immunoglobulin-like domain-containing nogo receptor-interacting protein 1 OS=Mus musculus GN=Lingo1 PE=1 SV=1	0	7	4	10	4	1	2.03		2.07		4.55	6.87	3.42	1.9	1		1		2	3	2	1	1		1		2	2	2	1	1.16604e+07	1.06353e+07	1.18025e+07	1.17678e+07	7.9452e+06	1.12325e+07	8.42797e+06	9920479	High	Peak Found	High	Peak Found	High	High	High	High
High	Master Protein	F6ZYH6	Gamma-aminobutyric acid receptor subunit beta-3 OS=Mus musculus GN=Gabrb3 PE=1 SV=1	0	5	2	7	1	1	2.04	0	2.95	0	2.02		2.33		1	1	2	1	1		1		1	1	2	1	1		1										Not Found	Not Found	High	Not Found	Not Found	Not Found	Not Found	Not Found
High	Master Protein	Q9Z1L5	Voltage-dependent calcium channel subunit alpha-2/delta-3 OS=Mus musculus GN=Cacna2d3 PE=1 SV=1	0	2	2	2	2	1	2.05							3.44	1							1	1							1	1.90633e+06	1.54116e+06	1.81965e+06	1.40456e+06	1.28116e+06	1.88298e+06	1.38978e+06	1.7504e+06	High	Peak Found	Peak Found	Peak Found	Peak Found	Peak Found	Peak Found	High
High	Master Protein	Q6ZWZ7	60S ribosomal protein L17 OS=Mus musculus GN=Rpl17 PE=1 SV=1	0	14	2	4	2	1	2.05				2.22	1.99		2.09	1				1	1		1	1				1	1		1	3.24413e+06	8.84371e+06	8.38025e+06	9.32617e+06	6.26349e+06	6.48293e+06	2.88933e+06	2.40592e+06	High	Peak Found	Peak Found	Peak Found	High	High	Peak Found	High
High	Master Protein	Q9D0E1	Heterogeneous nuclear ribonucleoprotein M OS=Mus musculus GN=Hnrnpm PE=1 SV=3	0	7	4	16	4	1	2.05	5.99	6.13	4.17			5.42	8.1	1	3	3	2			3	4	1	2	2	2			1	4	2.91223e+07	2.65169e+07	2.77132e+07	2.41649e+07	2.48863e+07	1.55515e+07	2.65008e+07	2.40399e+07	High	High	High	High	Peak Found	Peak Found	High	High
High	Master Protein	P04925	Major prion protein OS=Mus musculus GN=Prnp PE=1 SV=2	0	17	4	24	4	1	2.06	2.2	2.39	6.06	4.42	9.93	0	5.71	1	3	2	3	3	7	1	4	1	3	1	2	2	4	1	3	3.5174e+07	3.40063e+07	3.70322e+07	3.75978e+07	3.2778e+07	9.3198e+07	3.08769e+07	4.93324e+07	High	High	High	High	High	High	High	High
High	Master Protein	O70310	Glycylpeptide N-tetradecanoyltransferase 1 OS=Mus musculus GN=Nmt1 PE=1 SV=1	0.001	5	1	7	1	1	2.06	0	0	0					2	2	2	1					1	1	1	1					417589	354390	399759	302713	158910	89947.2	146043	254433	High	High	High	High	Peak Found	Peak Found	Peak Found	Peak Found
High	Master Protein	O35344	Importin subunit alpha-4 OS=Mus musculus GN=Kpna3 PE=1 SV=1	0	12	3	8	2	1	2.06		3.68		3.13		1.62	0	2		2		1		2	1	2		2		1		2	1	3.28588e+06	3.17354e+06	3.65852e+06	3.47159e+06	3.44123e+06	1.87413e+06	3.60764e+06	3.20103e+06	High	Peak Found	High	Peak Found	High	Peak Found	High	High
High	Master Protein	Q4VAE3	Transmembrane protein 65 OS=Mus musculus GN=Tmem65 PE=1 SV=1	0	5	1	14	1	1	2.06		0		1.98	8.52	5.92	3.81	2		1		1	4	3	3	1		1		1	1	1	1	5.63095e+06	9.59668e+06	8.02188e+06	8.38324e+06	5.84219e+06	6.24705e+06	5.97561e+06	5.1447e+06	High	Peak Found	High	Peak Found	High	High	High	High
High	Master Protein	E9QN63	Arf-GAP with SH3 domain, ANK repeat and PH domain-containing protein 1 OS=Mus musculus GN=Asap1 PE=1 SV=2	0	2	1	11	1	1	2.07	2.35	2.07	2.17	0		2.19	2.03	2	1	2	2	2		1	1	1	1	1	1	1		1	1	326174	324282	273135	333101	232809		145927	271081	High	High	High	High	High	Not Found	High	High
High	Master Protein	F8SLQ1	PEX5-related protein OS=Mus musculus GN=Pex5l PE=1 SV=1	0	6	2	8	2	1	2.07	3.55	0		0	0	2.17	3.03	1	2	1		1	1	1	1	1	2	1		1	1	1	1	1.21566e+06	1.31738e+06	1.13746e+06	1.01528e+06	1.25528e+06	693062	1.65848e+06	1.60117e+06	High	High	High	Peak Found	High	High	High	High
High	Master Protein	Q80V42	Carboxypeptidase M OS=Mus musculus GN=Cpm PE=1 SV=2	0	3	1	1	1	1	2.08								1								1																High	Not Found	Not Found	Not Found	Not Found	Not Found	Not Found	Not Found
High	Master Protein	Q9D7X8	Gamma-glutamylcyclotransferase OS=Mus musculus GN=Ggct PE=1 SV=1	0.003	7	1	2	1	1	2.09			1.7					1			1					1			1					2.7659e+06	2.3167e+06	2.84928e+06	2.85682e+06	1.55128e+06	1.58496e+06		2.13102e+06	High	Peak Found	Peak Found	High	Peak Found	Peak Found	Not Found	Peak Found
High	Master Protein	Q5SSM3	Rho GTPase-activating protein 44 OS=Mus musculus GN=Arhgap44 PE=1 SV=1	0	6	2	8	2	1	2.09	0	0	0			1.67	0	2	1	1	1			2	1	1	1	1	1			2	1	654173	395224	279230	348295	222702		248219	411678	High	High	High	High	Peak Found	Not Found	High	High
High	Master Protein	Q04690	Neurofibromin OS=Mus musculus GN=Nf1 PE=1 SV=1	0	1	1	4	1	1	2.09	2.02	0				0		1	1	1				1		1	1	1				1		512527	543279	432775	375536	377039		395455	392846	High	High	High	Peak Found	Peak Found	Not Found	High	Peak Found
High	Master Protein	E9Q401	Ryanodine receptor 2 OS=Mus musculus GN=Ryr2 PE=1 SV=1	0	1	3	9	3	1	2.1		0	0	0		0	0	1		1	1	3		2	1	1		1	1	2		1	1	926154	744573	641606	378713	620086		380176	335497	High	Peak Found	High	High	High	Not Found	High	High
High	Master Protein	Q5EBJ4	Ermin OS=Mus musculus GN=Ermn PE=1 SV=1	0	9	2	9	2	1	2.1			1.6	4.81	5.57	4.69	1.96	1			1	2	2	2	1	1			1	2	2	2	1	1.11513e+07	1.20604e+07	1.07881e+07	1.13308e+07	2.39013e+07	2.8458e+07	1.8982e+07	2.32169e+07	High	Peak Found	Peak Found	High	High	High	High	High
High	Master Protein	E9QNF7	Contactin-associated protein-like 2 OS=Mus musculus GN=Cntnap2 PE=1 SV=1	0	1	1	3	1	1	2.1						2.56	2.63	1						1	1	1						1	1	9.61197e+06	7.45128e+06	6.74676e+06	7.58033e+06	7.98575e+06	6.36818e+06	8.74978e+06	10226424	High	Peak Found	Peak Found	Peak Found	Peak Found	Peak Found	High	High
High	Master Protein	P59325	Eukaryotic translation initiation factor 5 OS=Mus musculus GN=Eif5 PE=1 SV=1	0	6	2	9	2	1	2.11		1.89	0	3.72	0	1.88	4.23	1		1	1	2	1	1	2	1		1	1	1	1	1	1	2.24964e+06	2.41607e+06	2.3559e+06	2.02654e+06	1.65293e+06	2.06677e+06	2.15151e+06	2.00024e+06	High	Peak Found	High	High	High	High	High	High
High	Master Protein	Q8R0Y6	Cytosolic 10-formyltetrahydrofolate dehydrogenase OS=Mus musculus GN=Aldh1l1 PE=1 SV=1	0	10	6	23	6	1	2.11	4.86	5.32	11.11	6.57		7.71	4.67	1	5	4	4	3		4	2	1	3	4	4	3		3	2	1.31027e+07	1.49805e+07	1.41876e+07	1.36514e+07	1.29669e+07	3.01174e+06	1.35534e+07	1.1587e+07	High	High	High	High	High	Peak Found	High	High
High	Master Protein	Q922D8	C-1-tetrahydrofolate synthase, cytoplasmic OS=Mus musculus GN=Mthfd1 PE=1 SV=4	0.004	1	1	2	1	1	2.12				1.82				1				1				1				1												High	Peak Found	Peak Found	Peak Found	High	Peak Found	Peak Found	Peak Found
High	Master Protein	Q6DFY8	BMP/retinoic acid-inducible neural-specific protein 2 OS=Mus musculus GN=Brinp2 PE=1 SV=1	0	2	1	5	1	1	2.12		1.8	0			0	1.96	1		1	1			1	1	1		1	1			1	1	200993	268633	193093	203833	67004.2	84233.4	161605	148296	High	Peak Found	High	High	Peak Found	Peak Found	High	High
Medium	Master Protein	P41105	60S ribosomal protein L28 OS=Mus musculus GN=Rpl28 PE=1 SV=2	0.018	8	1	1	1	1	2.13								1								1																High	Not Found	Not Found	Not Found	Not Found	Not Found	Not Found	Not Found
High	Master Protein	Q9CQV6	Microtubule-associated proteins 1A/1B light chain 3B OS=Mus musculus GN=Map1lc3b PE=1 SV=3	0	22	3	68	1	1	2.13	4.62	4.55	2.13	2.18	7.9	3.74	6.24	7	8	10	8	8	10	7	10	2	3	3	3	3	3	3	3	5.90816e+07	5.91277e+07	6.0545e+07	5.97652e+07	5.77511e+07	8.26663e+07	6.26181e+07	6.68377e+07	High	High	High	High	High	High	High	High
High	Master Protein	A0A140T8V1	Uncharacterized protein OS=Mus musculus GN=Fabp3-ps1 PE=3 SV=1	0	35	4	44	4	1	2.13	7.84	10.59	12.19	4.75	22.95	8.54	8.05	3	5	7	7	3	10	4	5	2	2	3	2	1	3	3	2	6.67035e+07	6.57598e+07	6.8644e+07	6.93428e+07	5.34253e+07	1.42011e+08	5.72888e+07	80962798	High	High	High	High	High	High	High	High
High	Master Protein	Q5U3K5	Rab-like protein 6 OS=Mus musculus GN=Rabl6 PE=1 SV=2	0	2	1	4	1	1	2.14	2.11					3.9		1	1					2		1	1					1		932092	875205	1.08724e+06	852457	478932	365643	721844	744437	High	High	Peak Found	Peak Found	Peak Found	Peak Found	High	Peak Found
High	Master Protein	Q80TM9	Nischarin OS=Mus musculus GN=Nisch PE=1 SV=2	0	2	2	15	2	1	2.14		0	0	0	0	0		3		3	1	3	2	3		2		1	1	1	1	1		3.71853e+07	4.75734e+07	4.46249e+07	4.59531e+07	3.68714e+07	3.14775e+07	3.10225e+07	2.78758e+07	High	Peak Found	High	High	High	High	High	Peak Found
High	Master Protein	P56375	Acylphosphatase-2 OS=Mus musculus GN=Acyp2 PE=1 SV=2	0	21	2	11	2	1	2.14		2.23	3.03		7.01	2	6.58	2		1	1		3	1	3	1		1	1		2	1	2	1.31328e+07	1.31495e+07	1.33715e+07	1.4035e+07	1.32561e+07	2.01476e+07	1.14824e+07	12251672	High	Peak Found	High	High	Peak Found	High	High	High
High	Master Protein	V9GXM1	ADP-ribosylation factor GTPase-activating protein 1 OS=Mus musculus GN=Arfgap1 PE=1 SV=1	0	4	2	2	2	1	2.15							0	1							1	1							1	2.6911e+06	2.69723e+06	2.71843e+06	2.64471e+06				252745	High	Peak Found	Peak Found	Peak Found	Not Found	Not Found	Not Found	High
High	Master Protein	Q64133	Amine oxidase [flavin-containing] A OS=Mus musculus GN=Maoa PE=1 SV=3	0	7	3	5	3	1	2.16	1.97	2.75				1.81		1	1	2				1		1	1	2				1		8.88266e+06	8.62031e+06	8.04654e+06	8.06374e+06	6.39315e+06	3.82432e+06	6.94353e+06	6.62873e+06	High	High	High	Peak Found	Peak Found	Peak Found	High	Peak Found
High	Master Protein	E9Q0J5	Kinesin-like protein KIF21A OS=Mus musculus GN=Kif21a PE=1 SV=2	0	5	5	9	5	1	2.17	0			2.61		5.14	2.49	2	1			1		3	2	2	1			1		2	2	826386	809704	331893	304069	417182	142175	337959	584240	High	High	Peak Found	Peak Found	High	Peak Found	High	High
High	Master Protein	Q505D7	Optic atrophy 3 protein homolog OS=Mus musculus GN=Opa3 PE=1 SV=1	0	7	1	1	1	1	2.17								1								1								3.2456e+06	2.98562e+06	2.61611e+06	2.21423e+06	3.02393e+06	1.53434e+06	3.42382e+06	2.24539e+06	High	Peak Found	Peak Found	Peak Found	Peak Found	Peak Found	Peak Found	Peak Found
High	Master Protein	P35292	Ras-related protein Rab-17 OS=Mus musculus GN=Rab17 PE=1 SV=1	0.002	6	1	4	1	1	2.18	2.34				2.75	2.76		1	1				1	1		1	1				1	1										High	High	Peak Found	Peak Found	Peak Found	High	High	Peak Found
High	Master Protein	A0A087WQS2	Basic leucine zipper and W2 domain-containing protein 1 OS=Mus musculus GN=Bzw1 PE=1 SV=1	0	6	1	18	1	1	2.18	0	2.59	2.96	0	5.31	9.58	6.95	2	3	2	2	1	3	3	2	1	1	1	1	1	1	1	1	368137	358806	353097	320480	245101	410542	306201	353573	High	High	High	High	High	High	High	High
High	Master Protein	P83882	60S ribosomal protein L36a OS=Mus musculus GN=Rpl36a PE=1 SV=2	0	16	2	6	2	1	2.19		1.88	1.93	2.26		2.15		2		1	1	1		1		2		1	1	1		1		1.68516e+07	1.50123e+07	1.52924e+07	1.42157e+07	1.24308e+07	9.45224e+06	1.0739e+07	5.77063e+06	High	Peak Found	High	High	High	Peak Found	High	Peak Found
High	Master Protein	Q8R164	Valacyclovir hydrolase OS=Mus musculus GN=Bphl PE=1 SV=1	0	23	5	27	5	1	2.19	2.14	6.63	6.25	3.96	10.28	6.82	8.2	2	2	4	4	2	5	3	5	2	2	4	3	2	4	3	4	2.12103e+07	2.13747e+07	2.37501e+07	1.93331e+07	1.63288e+07	1.42512e+07	2.0568e+07	2.00186e+07	High	High	High	High	High	High	High	High
High	Master Protein	P62996	Transformer-2 protein homolog beta OS=Mus musculus GN=Tra2b PE=1 SV=1	0	5	1	3	1	1	2.19					3.31		3.32	1					1		1	1					1		1	1.66888e+06			1.5062e+06		2.31476e+06		1535165	High	Not Found	Not Found	Peak Found	Not Found	High	Not Found	High
High	Master Protein	Q6PD03	Serine/threonine-protein phosphatase 2A 56 kDa regulatory subunit alpha isoform OS=Mus musculus GN=Ppp2r5a PE=1 SV=1	0.004	3	1	5	1	1	2.2	0		0				0	2	1		1				1	1	1		1				1	1.29107e+06	1.56048e+06	718576	1.62419e+06	1.16162e+06	782876	1.24458e+06	1.21315e+06	High	High	Peak Found	High	Peak Found	Peak Found	Peak Found	High
Medium	Master Protein	O35089	Protein cornichon homolog 2 OS=Mus musculus GN=Cnih2 PE=1 SV=2	0.01	6	1	1	1	1	2.2								1								1								3.55097e+06	4.33551e+06	4.55523e+06	4.46144e+06	3.99144e+06	2.89526e+06	3.77043e+06		High	Peak Found	Peak Found	Peak Found	Peak Found	Peak Found	Peak Found	Not Found
High	Master Protein	Q9QYR9	Acyl-coenzyme A thioesterase 2, mitochondrial OS=Mus musculus GN=Acot2 PE=1 SV=2	0.004	2	1	1	1	1	2.2								1								1								2.95885e+06	2.87811e+06	2.85801e+06	2.96194e+06	3.11196e+06	1.79951e+06	3.9198e+06	3244848	High	Peak Found	Peak Found	Peak Found	Peak Found	Peak Found	Peak Found	Peak Found
High	Master Protein	Q8VHL0	Urea transporter 1 OS=Mus musculus GN=Slc14a1 PE=1 SV=2	0	4	1	4	1	1	2.22	0						0	1	2						1	1	1						1	116253	141808	85284.8	95849.4	80018.7	21708.7	29487.7	101140	High	High	Peak Found	Peak Found	Peak Found	Peak Found	Peak Found	High
High	Master Protein	P00416	Cytochrome c oxidase subunit 3 OS=Mus musculus GN=mt-Co3 PE=1 SV=2	0	5	1	6	1	1	2.22	0	0	2.02			0	2.42	1	1	1	1			1	1	1	1	1	1			1	1	3.16391e+07	2.78452e+07	3.548e+07	2.95225e+07					High	High	High	High	Not Found	Not Found	High	High
High	Master Protein	P62192	26S protease regulatory subunit 4 OS=Mus musculus GN=Psmc1 PE=1 SV=1	0	8	2	7	2	1	2.22			4.59	8.84	9.28		5.51	1			1	2	2		1	1			1	1	1		1	6.89694e+06	3.80909e+06	8.10353e+06	7.70858e+06	3.31657e+06	6.49903e+06	8.47487e+06	8.89089e+06	High	Peak Found	Peak Found	High	High	High	Peak Found	High
High	Master Protein	P63276	40S ribosomal protein S17 OS=Mus musculus GN=Rps17 PE=1 SV=2	0	41	3	10	3	1	2.22	2.29	4.91		1.93	6.41	2.42	2.95	1	1	2		1	3	1	1	1	1	2		1	2	1	1	5.86896e+06	5.426e+06	6.01518e+06	5.1382e+06	3.73504e+06	8.5665e+06	5.93556e+06	5.97463e+06	High	High	High	Peak Found	High	High	High	High
High	Master Protein	P40237	CD82 antigen OS=Mus musculus GN=Cd82 PE=1 SV=1	0	12	3	8	3	1	2.25			2.27	1.68	2.19	2.58	1.77	1			1	1	1	2	2	1			1	1	1	2	2	1.33246e+07	1.38824e+07	1.2699e+07	1.35445e+07	2.36649e+07	2.57834e+07	2.25325e+07	27183394	High	Peak Found	Peak Found	High	High	High	High	High
High	Master Protein	Q06138	Calcium-binding protein 39 OS=Mus musculus GN=Cab39 PE=1 SV=2	0	11	4	11	4	1	2.26		2.13		5.03	4.38	0	4.19	1		1		2	3	1	3	1		1		2	2	1	3	1.24026e+07	1.36863e+07	1.36248e+07	1.27094e+07	9.18405e+06	1.47305e+07	1.12418e+07	1.46379e+07	High	Peak Found	High	Peak Found	High	High	High	High
High	Master Protein	P50580	Proliferation-associated protein 2G4 OS=Mus musculus GN=Pa2g4 PE=1 SV=3	0	6	2	4	2	1	2.26					3.95	1.71		1					2	1		1					2	1		1.01572e+07	1.0126e+07	9.45926e+06	1.09781e+07	8.65944e+06	1.18304e+07	1.09641e+07	1.01853e+07	High	Peak Found	Peak Found	Peak Found	Peak Found	High	High	Peak Found
High	Master Protein	Q00612	Glucose-6-phosphate 1-dehydrogenase X OS=Mus musculus GN=G6pdx PE=1 SV=3	0	6	3	8	3	1	2.27			0	0		2.04	4.34	3			1	1		1	2	3			1	1		1	2	4.58152e+06	4.36916e+06	3.75708e+06	4.83234e+06	4.67418e+06	2.86074e+06	4.70803e+06	4.36313e+06	High	Peak Found	Peak Found	High	High	Peak Found	High	High
High	Master Protein	J3QNT7	Epsin-2 OS=Mus musculus GN=Epn2 PE=1 SV=1	0	3	2	11	2	1	2.27	2.25	2.35	4.11	2.23		4.75	4.16	1	1	2	2	1		2	2	1	1	2	1	1		1	1	3.53268e+06	3.01048e+06	3.59377e+06	3.28592e+06	2.31289e+06	547062	3.07967e+06	2.74809e+06	High	High	High	High	High	Peak Found	High	High
High	Master Protein	P97494	Glutamate--cysteine ligase catalytic subunit OS=Mus musculus GN=Gclc PE=1 SV=4	0.003	2	1	3	1	1	2.27					0		2	1					1		1	1					1		1	2.40933e+06	1.73662e+06	1.83172e+06	1.56746e+06	1.60296e+06	1.27577e+06	1.77424e+06	1.62895e+06	High	Peak Found	Peak Found	Peak Found	Peak Found	High	Peak Found	High
High	Master Protein	Q9R1C6	Diacylglycerol kinase epsilon OS=Mus musculus GN=Dgke PE=1 SV=1	0	2	1	4	1	1	2.28		1.92		1.8			1.88	1		1		1			1	1		1		1			1	1.69011e+06	1.91724e+06	1.79467e+06	1.65418e+06	1.25446e+06	729370	1.94046e+06	1.59809e+06	High	Peak Found	High	Peak Found	High	Peak Found	Peak Found	High
High	Master Protein	P22723	Gamma-aminobutyric acid receptor subunit gamma-2 OS=Mus musculus GN=Gabrg2 PE=1 SV=3	0.001	2	1	6	1	1	2.28	1.89	2.12		1.63		1.62	2.09	1	1	1		1		1	1	1	1	1		1		1	1	2.64442e+06	2.21172e+06	2.94183e+06	2.57408e+06	1.55867e+06	1.00022e+06	1.93114e+06	1.88946e+06	High	High	High	Peak Found	High	Peak Found	High	High
High	Master Protein	Q9QUJ7	Long-chain-fatty-acid--CoA ligase 4 OS=Mus musculus GN=Acsl4 PE=1 SV=2	0.001	2	1	1	1	1	2.29								1								1								2.2243e+06	2.76148e+06	2.16165e+06	2.41158e+06	2.41031e+06	3.3476e+06			High	Peak Found	Peak Found	Peak Found	Peak Found	Peak Found	Not Found	Not Found
High	Master Protein	Q60972	Histone-binding protein RBBP4 OS=Mus musculus GN=Rbbp4 PE=1 SV=5	0	5	2	5	2	1	2.3		0	1.7			0		2		1	1			1		2		1	1			1		4.35538e+06	4.74779e+06	5.05853e+06	5.32268e+06	3.06802e+06	3.97928e+06	4.0325e+06	4311639	High	Peak Found	High	High	Peak Found	Peak Found	High	Peak Found
High	Master Protein	Q64010	Adapter molecule crk OS=Mus musculus GN=Crk PE=1 SV=1	0	20	4	20	4	1	2.3	4.6	2.18	2.95	5.53	24.91	6.23	8.78	1	2	1	1	2	8	2	3	1	2	1	1	2	4	2	2	1.04604e+07	1.10154e+07	1.15083e+07	1.03052e+07	9.28708e+06	1.95705e+07	8.98737e+06	1.06253e+07	High	High	High	High	High	High	High	High
High	Master Protein	Q14BB9	MAP6 domain-containing protein 1 OS=Mus musculus GN=Map6d1 PE=1 SV=1	0	7	1	5	1	1	2.31				2.36	0	0	2.36	1				1	1	1	1	1				1	1	1	1	2.57984e+06	2.40378e+06	1.45336e+06	2.60022e+06	2.20961e+06	2.90398e+06	3.5085e+06	3.35787e+06	High	Peak Found	Peak Found	Peak Found	High	High	High	High
High	Master Protein	F7A8H6	Glutathione peroxidase OS=Mus musculus GN=Gpx4 PE=1 SV=1	0	10	2	13	2	1	2.31	7.45	2.9	2.61	3.21	1.89	6.37	7.1	1	3	1	1	1	1	2	3	1	2	1	1	1	1	1	2	8.60795e+06	8.28844e+06	8.83522e+06	7.67776e+06	8.49863e+06	7.14825e+06	1.06597e+07	10669193	High	High	High	High	High	High	High	High
High	Master Protein	Q9CS84	Neurexin-1 OS=Mus musculus GN=Nrxn1 PE=1 SV=3	0	2	3	6	2	1	2.33	0	0	2.62				3.22	1	1	1	1				2	1	1	1	1				2	6.1574e+06	5.39817e+06	2.79864e+06	5.32377e+06	1.94599e+06	3.83105e+06	4.50446e+06	5.02728e+06	High	Peak Found	High	High	Peak Found	Peak Found	Peak Found	High
High	Master Protein	P23116	Eukaryotic translation initiation factor 3 subunit A OS=Mus musculus GN=Eif3a PE=1 SV=5	0	3	3	6	3	1	2.34	2.86	3.29		2.5			5.36	1	1	1		1			2	1	1	1		1			2	4.37725e+06	3.91884e+06	4.16856e+06	3.98118e+06	3.49779e+06	1.42011e+06	3.88287e+06	3.34059e+06	High	High	High	Peak Found	High	Peak Found	Peak Found	High
High	Master Protein	Q60575	Kinesin-like protein KIF1B OS=Mus musculus GN=Kif1b PE=1 SV=2	0	1	2	9	2	1	2.34	2.32	2.07		4.16		7.84	2.22	1	1	1		2		3	1	1	1	1		1		2	1	1.14429e+06	1.92749e+06	1.47083e+06	2.00075e+06	920210	146461	1.82074e+06	1.0083e+06	High	High	High	Peak Found	High	Peak Found	High	High
High	Master Protein	P61087	Ubiquitin-conjugating enzyme E2 K OS=Mus musculus GN=Ube2k PE=1 SV=3	0	27	3	7	3	1	2.34	2.24		2.25		2.55	1.81	2.5	1	2		1		1	1	1	1	2		1		1	1	1	6.80076e+06	7.27088e+06	6.74438e+06	6.69633e+06	6.12787e+06	7.14641e+06	5.88245e+06	6.26364e+06	High	High	Peak Found	High	Peak Found	High	High	High
High	Master Protein	P55264	Adenosine kinase OS=Mus musculus GN=Adk PE=1 SV=2	0	14	4	24	4	1	2.35	1.62	3.53	1.78	3.92	2.22	7.51	7.79	2	2	4	2	4	2	4	4	2	2	2	1	3	1	3	2	1.07497e+07	8.98249e+06	9.78449e+06	7.55162e+06	8.32067e+06	1.15178e+06	1.04451e+07	9.39828e+06	High	High	High	High	High	High	High	High
High	Master Protein	O08997	Copper transport protein ATOX1 OS=Mus musculus GN=Atox1 PE=1 SV=1	0	47	2	10	2	1	2.35	2.51	3.17			5.12	3.54	4.64	1	1	3			2	1	2	1	1	2			2	1	1	5.21065e+06	7.00564e+06	7.9699e+06	5.73024e+06	4.25005e+06	6.30714e+06	3.37179e+06	6.8702e+06	High	High	High	Peak Found	Peak Found	High	High	High
High	Master Protein	E9PY16	ArfGAP with dual PH domains 1 OS=Mus musculus GN=Adap1 PE=1 SV=1	0	5	1	8	1	1	2.35	6.74	3.27	7.17		2.85	3.07		1	2	1	2		1	1		1	1	1	1		1	1										High	High	High	High	Not Found	High	High	Not Found
High	Master Protein	P35293	Ras-related protein Rab-18 OS=Mus musculus GN=Rab18 PE=1 SV=2	0	17	3	12	3	1	2.36	0	0			0	7.38	10.79	2	1	1			1	3	4	1	1	1			1	3	3	1.51205e+07	1.46889e+07	1.37564e+07	1.39819e+07	2.27448e+07	2.66169e+07	1.44773e+07	1.66291e+07	High	High	High	Peak Found	Peak Found	High	High	High
High	Master Protein	P57759	Endoplasmic reticulum resident protein 29 OS=Mus musculus GN=Erp29 PE=1 SV=2	0	3	1	10	1	1	2.36	2.11	2.07	2.15	2.24	4.55	2.25	4.77	1	1	1	1	1	2	1	2	1	1	1	1	1	1	1	1	3.19699e+06	3.19506e+06	2.97793e+06	2.89306e+06	2.47167e+06	3.35878e+06	2.67136e+06	2.77341e+06	High	High	High	High	High	High	High	High
High	Master Protein	Q9R1T2	SUMO-activating enzyme subunit 1 OS=Mus musculus GN=Sae1 PE=1 SV=1	0	13	3	8	3	1	2.37	0	2.79			3.06	3.62	2.29	1	1	2			1	2	1	1	1	2			1	2	1	4.81806e+06	4.22008e+06	4.26017e+06	3.69745e+06	4.71038e+06	703271	4.91185e+06	4.4034e+06	High	High	High	Peak Found	Peak Found	High	High	High
High	Master Protein	Q9R1P1	Proteasome subunit beta type-3 OS=Mus musculus GN=Psmb3 PE=1 SV=1	0	20	3	20	3	1	2.37	1.63	4.68	0	6.52	9.99	4.49	11.62	1	2	3	1	3	4	2	4	1	1	2	1	2	2	2	2	9.7551e+06	8.98779e+06	1.04421e+07	8.89307e+06	7.11895e+06	6.39689e+06	7.63583e+06	8.10609e+06	High	High	High	High	High	High	High	High
High	Master Protein	Q9CQJ8	NADH dehydrogenase [ubiquinone] 1 beta subcomplex subunit 9 OS=Mus musculus GN=Ndufb9 PE=1 SV=3	0	13	2	21	2	1	2.37	2.15	0	0	0		0	4.4	3	3	4	3	3		3	2	2	2	2	2	2		2	1	2.10865e+07	1.87291e+07	1.99897e+07	1.82028e+07	1.92798e+07	1.3776e+07	2.17697e+07	2.22746e+07	High	High	High	High	High	Peak Found	High	High
High	Master Protein	Q6ZWN5	40S ribosomal protein S9 OS=Mus musculus GN=Rps9 PE=1 SV=3	0	25	6	33	6	1	2.37	3.65	3.94	2.26	0	3.48	1.66	3.97	4	4	6	4	2	4	5	4	3	3	4	4	2	4	3	3	3.55709e+07	3.52634e+07	3.9577e+07	3.63208e+07	2.68842e+07	3.09994e+07	2.82214e+07	3.22528e+07	High	High	High	High	High	High	High	High
High	Master Protein	P24549	Retinal dehydrogenase 1 OS=Mus musculus GN=Aldh1a1 PE=1 SV=5	0	8	3	3	3	1	2.38				4.8				1				2				1				2				9.60654e+06	9.63225e+06	9.95543e+06	8.76003e+06	1.04079e+07	1.8157e+06	9.02968e+06	7.30018e+06	High	Peak Found	Peak Found	Peak Found	High	Peak Found	Peak Found	Peak Found
High	Master Protein	Q8R5H1	Ubiquitin carboxyl-terminal hydrolase 15 OS=Mus musculus GN=Usp15 PE=1 SV=1	0.001	1	1	1	1	1	2.39								1								1								219658	176047	149316				46900.8	144724	High	Peak Found	Peak Found	Not Found	Not Found	Not Found	Peak Found	Peak Found
High	Master Protein	Q9JL62	Glycolipid transfer protein OS=Mus musculus GN=Gltp PE=1 SV=3	0	29	4	36	4	1	2.41	1.85	0	1.65	6.38	0	7.58	12.05	4	4	4	4	4	3	6	7	2	2	3	2	2	2	3	3	1.32377e+07	1.31549e+07	1.29093e+07	1.13632e+07	1.51438e+07	2.05292e+07	1.666e+07	2.02646e+07	High	High	High	High	High	High	High	High
High	Master Protein	P03899	NADH-ubiquinone oxidoreductase chain 3 OS=Mus musculus GN=Mtnd3 PE=1 SV=3	0	13	1	8	1	1	2.41		4.82	2.62	2.5		5.31	2.4	1		2	1	1		2	1	1		1	1	1		1	1	5.18719e+06	4.95427e+06	6.04937e+06	4.47943e+06	5.24136e+06	2.1251e+06	5.90235e+06	4934267	High	Peak Found	High	High	High	Peak Found	High	High
High	Master Protein	A0A0A6YX26	60S ribosomal protein L31 OS=Mus musculus GN=Rpl31 PE=1 SV=1	0	24	3	23	3	1	2.41	4.87	4.57	2.92	4.77	10.36	2.44	7.69	1	2	2	2	3	6	2	5	1	1	1	2	2	3	2	3	3.07333e+07	3.36909e+07	3.37061e+07	3.39603e+07	3.175e+07	6.06803e+07	2.70393e+07	3.85956e+07	High	High	High	High	High	High	High	High
High	Master Protein	Q6NS60	F-box only protein 41 OS=Mus musculus GN=Fbxo41 PE=1 SV=3	0	1	1	2	1	1	2.42						2.89		1						1		1						1		1.94022e+06	1.23268e+06	1.49337e+06	1.57412e+06	950582		1.0303e+06	1.07709e+06	High	Peak Found	Peak Found	Peak Found	Peak Found	Not Found	High	Peak Found
High	Master Protein	Q8BZA9	Fructose-2,6-bisphosphatase TIGAR OS=Mus musculus GN=Tigar PE=1 SV=1	0	10	2	4	2	1	2.42	0			1.76				1	1			2				1	1			2				1.06302e+06	745864	745072	923185	867887	289851	605131	822922	High	High	Peak Found	Peak Found	High	Peak Found	Peak Found	Peak Found
High	Master Protein	O55029	Coatomer subunit beta' OS=Mus musculus GN=Copb2 PE=1 SV=2	0	6	2	9	2	1	2.42	2.45	2.39				2.84	5.56	2	2	2				1	2	1	1	1				1	2	757372	809568	1.15237e+06	798165	493268	235737	583166	843012	High	High	High	Peak Found	Peak Found	Peak Found	High	High
High	Master Protein	P48318	Glutamate decarboxylase 1 OS=Mus musculus GN=Gad1 PE=1 SV=2	0	8	3	10	2	1	2.42	2.15	4.7	1.89		0	2.17	4.78	1	1	2	1		1	1	3	1	1	2	1		1	1	3	6.18281e+06	6.29821e+06	5.55556e+06	6.90018e+06	9.58292e+06	5.7709e+06	6.2703e+06	8.57287e+06	High	High	High	High	Peak Found	High	Peak Found	High
High	Master Protein	A0A1D5RM85	60S ribosomal protein L18a (Fragment) OS=Mus musculus GN=Rpl18a PE=1 SV=1	0	10	2	9	2	1	2.43	4.68	4.35	1.83	5.19		2.64		1	2	2	1	2		1		1	2	2	1	1		1		7.83589e+06	7.76316e+06	8.59256e+06	8.34249e+06	6.19509e+06	2.7406e+06	6.65007e+06	5.96173e+06	High	High	High	High	High	Peak Found	High	Peak Found
High	Master Protein	P46664	Adenylosuccinate synthetase isozyme 2 OS=Mus musculus GN=Adss PE=1 SV=2	0	5	2	11	2	1	2.43	2.38	2.19	5.33	3.27		7.04	4.79	1	1	1	2	1		3	2	1	1	1	2	1		2	1	3.95676e+06	768066	727832	3.92449e+06	3.11476e+06		3.59943e+06	539487	High	High	High	High	High	Not Found	High	High
High	Master Protein	Q3TXS7	26S proteasome non-ATPase regulatory subunit 1 OS=Mus musculus GN=Psmd1 PE=1 SV=1	0	2	1	1	1	1	2.45								1								1																High	Not Found	Not Found	Not Found	Not Found	Not Found	Not Found	Not Found
High	Master Protein	B9EKR1	Receptor-type tyrosine-protein phosphatase zeta OS=Mus musculus GN=Ptprz1 PE=1 SV=1	0	4	8	53	8	1	2.46	8.21	8.56	11.8	10.22	26.34	4.87	9.73	5	4	7	6	6	14	4	7	4	3	5	3	4	8	2	3	3.82004e+07	5.75013e+07	5.10496e+07	5.65546e+07	5.16145e+07	1.41403e+08	3.85151e+07	4.45669e+07	High	High	High	High	High	High	High	High
High	Master Protein	P60867	40S ribosomal protein S20 OS=Mus musculus GN=Rps20 PE=1 SV=1	0	19	2	25	2	1	2.47	0	2.19	2.6	2.68	2.33	0	2.42	4	2	4	3	2	3	4	3	2	1	2	2	1	1	2	2	2.664e+07	2.56318e+07	2.72023e+07	2.56853e+07	2.06686e+07	2.28114e+07	2.13703e+07	2.43771e+07	High	High	High	High	High	High	High	High
High	Master Protein	Q07076	Annexin A7 OS=Mus musculus GN=Anxa7 PE=1 SV=2	0	11	4	17	4	1	2.47	2.34	4.74	0	3.61	3.37	8.78	3.16	2	3	3	1	3	1	3	1	2	3	2	1	3	1	3	1	1.77188e+07	2.31833e+07	1.70901e+07	2.54024e+07	1.8563e+07	5.7374e+06	1.04108e+07	7.42842e+06	High	High	High	High	High	High	High	High
High	Master Protein	P62331	ADP-ribosylation factor 6 OS=Mus musculus GN=Arf6 PE=1 SV=2	0	16	3	22	2	1	2.48	2.53	9.65	4.44	0	4.17	2.54	0	3	4	4	2	1	2	3	3	2	2	3	2	1	2	2	1	6.01479e+06	6.01968e+06	6.93295e+06	6.47751e+06	4.89586e+06	4.32295e+06	4.94368e+06	5.10845e+06	High	High	High	High	Peak Found	High	High	Peak Found
High	Master Protein	Q9CPQ3	Mitochondrial import receptor subunit TOM22 homolog OS=Mus musculus GN=Tomm22 PE=1 SV=3	0	16	2	6	2	1	2.48	4.77				2.65	2.76	2.72	1	2				1	1	1	1	1				1	1	1	1.77856e+06	6.03805e+06	6.00968e+06	5.10474e+06	565288	4.81084e+06	1.47734e+06	1.5076e+06	High	High	Peak Found	Peak Found	Peak Found	High	High	High
High	Master Protein	A0A087WPD1	Regulator of G-protein-signaling 6 OS=Mus musculus GN=Rgs6 PE=1 SV=1	0	7	3	7	2	1	2.49	3.34	5.26	2.87			2.85	1.69	1	1	2	1			1	1	1	1	2	1			1	1	2.64231e+06	2.85809e+06	2.7326e+06	3.06151e+06	2.05913e+06	1.41467e+06	2.06105e+06	2.16339e+06	High	Peak Found	High	Peak Found	Peak Found	Peak Found	High	High
High	Master Protein	P35585	AP-1 complex subunit mu-1 OS=Mus musculus GN=Ap1m1 PE=1 SV=3	0	8	2	6	2	1	2.49	2.69	3.14			2.54	2.69	2.87	1	1	1			1	1	1	1	1	1			1	1	1	4.50153e+06	4.43212e+06	4.11012e+06	4.20018e+06	3.62194e+06	3.75173e+06	1.48519e+06	3.9104e+06	High	High	High	Peak Found	Peak Found	High	High	High
High	Master Protein	Q921Q7	Ras and Rab interactor 1 OS=Mus musculus GN=Rin1 PE=1 SV=1	0	4	2	6	2	1	2.49	2.65	2.92	2.54	3.08				1	1	1	1	2				1	1	1	1	2				267137	194867	1.67871e+06	1.56626e+06	1.43022e+06		187598	148576	High	High	High	High	High	Not Found	Peak Found	Peak Found
High	Master Protein	E9QAU4	Enhancer trap locus 4 OS=Mus musculus GN=Etl4 PE=1 SV=1	0	1	1	5	1	1	2.49	3.69	2.62	0	2.49				1	1	1	1	1				1	1	1	1	1				1.90768e+06	2.3215e+06	2.13604e+06	2.14482e+06	2.0738e+06	683081			High	High	High	High	High	Peak Found	Not Found	Not Found
High	Master Protein	E9PVN6	Uncharacterized protein OS=Mus musculus GN=Gm20498 PE=1 SV=1	0	7	1	4	1	1	2.51		2.47	0				2.49	1		1	1				1	1		1	1				1	2.25164e+06	2.12681e+06	2.0527e+06	2.16492e+06	1.6811e+06	2.18415e+06	2.0461e+06	2.18091e+06	High	Peak Found	High	High	Peak Found	Peak Found	Peak Found	High
High	Master Protein	G3X8R0	Receptor expression-enhancing protein OS=Mus musculus GN=Reep5 PE=1 SV=1	0	15	3	20	3	1	2.51	2.18	2.36	5.59	4.78	4.47	3.68	3.32	2	3	3	4	3	3	1	1	2	2	2	2	2	2	1	1	7.2802e+07	6.68734e+07	6.94806e+07	7.19566e+07	7.2262e+07	7.40164e+07	5.8815e+07	29421766	High	High	High	High	High	High	High	High
High	Master Protein	F8WHW6	Phosphatidylinositol 4-phosphate 5-kinase type-1 gamma OS=Mus musculus GN=Pip5k1c PE=1 SV=1	0	5	3	21	3	1	2.51	4.05	0	1.85	2.26	0	6.02	7.9	3	3	1	3	2	1	4	4	2	2	1	2	2	1	2	2	1.06216e+07	9.11449e+06	9.22309e+06	8.58938e+06	8.0739e+06	5.43062e+06	1.06615e+07	1.00514e+07	High	High	High	High	High	High	High	High
High	Master Protein	S4R1P5	Dystonin OS=Mus musculus GN=Dst PE=1 SV=1	0	0	2	2	1	1	2.52							3.67	1							1	1							1	274970	253168	199562	258240	180087	41506.3	128640	197911	Peak Found	Peak Found	Peak Found	Peak Found	Peak Found	Peak Found	Peak Found	High
High	Master Protein	A0A0G2JFT8	Protein RUFY3 OS=Mus musculus GN=Rufy3 PE=1 SV=1	0	10	5	18	5	1	2.52	2.46	2.48	2.74	0	2.58	5.57	8.53	2	2	2	2	1	2	3	4	2	2	2	2	1	2	2	4	2.71863e+07	1.75854e+07	1.72709e+07	1.77693e+07	2.57442e+07	2.55178e+07	2.61474e+07	2.49097e+07	High	High	High	High	High	High	High	High
High	Master Protein	Q3UGB5	DAZ associated protein 1, isoform CRA_b OS=Mus musculus GN=Dazap1 PE=1 SV=1	0.001	4	1	2	1	1	2.54					2.21			1					1			1					1											High	Peak Found	Peak Found	Peak Found	Peak Found	High	Peak Found	Peak Found
High	Master Protein	P45878	Peptidyl-prolyl cis-trans isomerase FKBP2 OS=Mus musculus GN=Fkbp2 PE=1 SV=1	0	29	2	8	2	1	2.55				1.91	4.51	3.89	4.4	1				1	2	2	2	1				1	2	1	1	9.28105e+06	9.48703e+06	9.63792e+06	8.8203e+06	7.77126e+06	1.62686e+07	9.33627e+06	10413164	High	Peak Found	Peak Found	Peak Found	High	High	High	High
High	Master Protein	O88531	Palmitoyl-protein thioesterase 1 OS=Mus musculus GN=Ppt1 PE=1 SV=2	0	9	2	15	2	1	2.55			2.2	6.39	6.29	11.41	13.25	1			1	2	2	4	5	1			1	2	2	2	2	3.34804e+06	2.91159e+06	3.68877e+06	3.09457e+06	6.81262e+06	9.32666e+06	1.05939e+07	1.02734e+07	High	Peak Found	Peak Found	High	High	High	High	High
High	Master Protein	Q9CQ89	Protein CutA OS=Mus musculus GN=Cuta PE=1 SV=3	0.001	8	1	4	1	1	2.55	2.46	1.64	2.42					1	1	1	1					1	1	1	1					2.10297e+06	1.95321e+06	2.26409e+06	2.01793e+06					High	High	High	High	Not Found	Not Found	Not Found	Not Found
High	Master Protein	Q03137	Ephrin type-A receptor 4 OS=Mus musculus GN=Epha4 PE=1 SV=2	0	1	1	2	1	1	2.57	2.52							1	1							1	1							607077	537159	598105	488887	274537	98810.8	294338	451233	High	High	Peak Found	Peak Found	Peak Found	Peak Found	Peak Found	Peak Found
High	Master Protein	Q9JI90	E3 ubiquitin-protein ligase RNF14 OS=Mus musculus GN=Rnf14 PE=1 SV=2	0.003	7	2	2	2	1	2.58					2.3			1					1			1					1			1.62094e+06	1.61934e+06	1.74811e+06	1.6966e+06	1.58238e+06	2.03424e+06	1.70286e+06	1581801	High	Peak Found	Peak Found	Peak Found	Peak Found	High	Peak Found	Peak Found
High	Master Protein	Q3UER8	Fibrinogen gamma chain OS=Mus musculus GN=Fgg PE=1 SV=1	0.002	2	1	4	1	1	2.58				3.84		2.37		1				2		1		1				1		1		2.06168e+06	1.34623e+06	1.73588e+06	2.17774e+06	3.67042e+06	782257	1.97651e+06	1.32275e+06	High	Peak Found	Peak Found	Peak Found	High	Peak Found	High	Peak Found
High	Master Protein	Q3UGX2	Spectrin beta chain OS=Mus musculus GN=Sptb PE=1 SV=1	0	3	8	57	1	1	2.58	6.42	8.51	7.21	1.67	4.64	3.8	6.85	7	8	8	8	7	3	9	7	2	4	4	5	3	1	4	4									Not Found	High	Not Found	Not Found	High	Not Found	Not Found	Not Found
High	Master Protein	O54946	DnaJ homolog subfamily B member 6 OS=Mus musculus GN=Dnajb6 PE=1 SV=4	0	10	3	5	2	1	2.58					3.73		0	1					3		1	1					3		1	7.72903e+06	8.28834e+06	7.33075e+06	9.37928e+06	7.97888e+06	2.12e+07	9.53006e+06	1.05833e+07	High	Peak Found	Peak Found	Peak Found	Not Found	High	Peak Found	Peak Found
High	Master Protein	Q9CRB8	Mitochondrial fission process protein 1 OS=Mus musculus GN=Mtfp1 PE=1 SV=1	0	12	1	6	1	1	2.59		2.59	2.38	3.02	2.86			2		1	1	1	1			1		1	1	1	1			1.40358e+06	1.20137e+06	1.44387e+06	944227	709750	634967	1.12865e+06	1.95494e+06	High	Peak Found	High	High	High	High	Peak Found	Peak Found
High	Master Protein	Q922J6	Tetraspanin-2 OS=Mus musculus GN=Tspan2 PE=1 SV=1	0	12	2	10	2	1	2.61	3.29	6.25	3.18	2.91	3	5.99	2.48	1	1	2	1	1	1	2	1	1	1	2	1	1	1	2	1	3.56161e+07	2.95968e+07	3.29146e+07	3.19658e+07	4.36224e+07	2.14256e+07	4.53231e+07	4.34089e+07	High	High	High	High	High	High	High	High
High	Master Protein	Q80UY2	E3 ubiquitin-protein ligase KCMF1 OS=Mus musculus GN=Kcmf1 PE=1 SV=1	0	8	2	13	2	1	2.61	0	2.01	3.62	2.46				3	1	3	4	2				1	1	1	2	1				369983	421977	385711	339838	313999	113329	181541	340327	High	High	High	High	High	Peak Found	Peak Found	Peak Found
High	Master Protein	O35857	Mitochondrial import inner membrane translocase subunit TIM44 OS=Mus musculus GN=Timm44 PE=1 SV=2	0	2	1	2	1	1	2.61		2.69						1		1						1		1						1.37363e+06	1.36389e+06	1.6721e+06	1.1511e+06	866830	1.3724e+06	1.33854e+06	1.6444e+06	High	Peak Found	High	Peak Found	Peak Found	Peak Found	Peak Found	Peak Found
High	Master Protein	Q8BG32	26S proteasome non-ATPase regulatory subunit 11 OS=Mus musculus GN=Psmd11 PE=1 SV=3	0	9	3	13	3	1	2.61	2.27	2.39	2.56	2.6	7.35	0	5.06	1	1	1	2	1	4	1	2	1	1	1	2	1	3	1	1	3.82977e+06	3.53662e+06	3.91954e+06	3.62958e+06	3.28991e+06	1.02877e+07	3.81623e+06	4.10665e+06	High	High	High	High	High	High	High	High
High	Master Protein	Q8R0A5	Transcription elongation factor A protein-like 3 OS=Mus musculus GN=Tceal3 PE=1 SV=2	0	16	2	22	1	1	2.62	4.84	6.74	4.93	5.44	5.65	2.44	6.38	2	3	3	3	2	4	3	2	2	2	2	2	2	2	2	1	5.72995e+06	6.452e+06	5.21558e+06	4.09889e+06	3.7017e+06	8.25488e+06	7.51505e+06	5090334	High	High	High	High	High	High	High	High
High	Master Protein	Q8CCT4	Transcription elongation factor A protein-like 5 OS=Mus musculus GN=Tceal5 PE=1 SV=1	0	14	3	10	2	1	2.62	2.32	2.28	0	2.06	2.21	2.44	4.5	1	1	1	1	1	2	1	2	1	1	1	1	1	2	1	2	8.94135e+06	1.06174e+07	1.07403e+07	1.21045e+07	9.32385e+06	1.26856e+07	4.56125e+06	2.48696e+06	Not Found	Not Found	Not Found	Not Found	Not Found	High	Not Found	High
High	Master Protein	A2AHG0	Leucine zipper putative tumor suppressor 3 OS=Mus musculus GN=Lzts3 PE=1 SV=1	0	2	1	3	1	1	2.63	0					2.94		1	1					1		1	1					1		602410	582078	685966		731047		355937		High	High	Peak Found	Not Found	Peak Found	Not Found	High	Not Found
High	Master Protein	A0A0R4J138	Arylsulfatase B OS=Mus musculus GN=Arsb PE=1 SV=1	0	2	1	2	1	1	2.63		2.1						1		1						1		1						2.83056e+06	2.5618e+06	2.76322e+06	3.20835e+06	2.27271e+06	2.37264e+06	811946		High	Peak Found	High	Peak Found	Peak Found	Peak Found	Peak Found	Not Found
High	Master Protein	B1AZP2	Disks large-associated protein 4 OS=Mus musculus GN=Dlgap4 PE=1 SV=1	0	3	2	3	2	1	2.64				2.06			3.33	1				1			1	1				1			1	1.91804e+06		2.56403e+06	2.10414e+06	1.51624e+06	689576			High	Not Found	Peak Found	Peak Found	High	Peak Found	Not Found	High
High	Master Protein	Q62418	Drebrin-like protein OS=Mus musculus GN=Dbnl PE=1 SV=2	0	12	4	5	4	1	2.65		2.36		4.66	2.51			1		1		2	1			1		1		2	1			1.82038e+07	1.86935e+07	1.77889e+07	2.17314e+07	2.39112e+07	1.09736e+07	1.30871e+07	10040864	High	Peak Found	High	Peak Found	High	High	Peak Found	Peak Found
High	Master Protein	Q91ZA3	Propionyl-CoA carboxylase alpha chain, mitochondrial OS=Mus musculus GN=Pcca PE=1 SV=2	0	2	1	4	1	1	2.65			2.52	2.74			3.01	1			1	1			1	1			1	1			1	361774	493079	565129	393075	329588	146275	380602	277307	High	Peak Found	Peak Found	High	High	Peak Found	Peak Found	High
High	Master Protein	F6ZDS4	Nucleoprotein TPR OS=Mus musculus GN=Tpr PE=1 SV=1	0	1	1	1	1	1	2.67								1								1								269485	223916	281558	203777	204119	174860	209638	246034	High	Peak Found	Peak Found	Peak Found	Peak Found	Peak Found	Peak Found	Peak Found
High	Master Protein	Q9CQV4	Protein FAM134C OS=Mus musculus GN=Fam134c PE=1 SV=1	0.001	3	1	1	1	1	2.67								1								1																High	Not Found	Not Found	Not Found	Not Found	Not Found	Not Found	Not Found
High	Master Protein	Q61838	Pregnancy zone protein OS=Mus musculus GN=Pzp PE=1 SV=3	0	6	5	15	5	1	2.67	1.64	2.86		9.4	4.49	7.58		2	2	1		4	3	3		2	2	1		4	3	3		5.02697e+06	5.28525e+06	4.31463e+06	3.97279e+06	5.25183e+06	4.23483e+06	4.86537e+06	4.5044e+06	High	High	High	Peak Found	High	High	High	Peak Found
High	Master Protein	Q8BHJ7	Gamma-aminobutyric acid receptor subunit alpha-5 OS=Mus musculus GN=Gabra5 PE=1 SV=1	0	2	1	6	1	1	2.67	1.65	2.39	2.81	2.37			2.48	1	1	1	1	1			1	1	1	1	1	1			1	1.20565e+07	1.4136e+07	1.09079e+07	1.36387e+07	1.32124e+07	7.65174e+06	1.17131e+07	10986972	High	High	High	High	High	Peak Found	Peak Found	High
High	Master Protein	A0A1B0GS58	Glutaredoxin-3 OS=Mus musculus GN=Glrx3 PE=1 SV=1	0	12	3	11	3	1	2.69	6.22	3.98	2.85	2.9		5.83	7.02	1	2	1	1	1		2	3	1	2	1	1	1		1	2	5.25538e+06	5.63701e+06	5.73082e+06	3.96662e+06	4.08918e+06	3.02129e+06	4.61668e+06	4.65372e+06	High	High	High	High	High	Peak Found	High	High
High	Master Protein	Q9JHU9	Inositol-3-phosphate synthase 1 OS=Mus musculus GN=Isyna1 PE=1 SV=1	0	2	1	6	1	1	2.69	2.66	2.94	3.19			5.62		1	1	1	1			2		1	1	1	1			1		1.71426e+06	1.95622e+06	1.77985e+06	1.36187e+06	1.15893e+06	345772	1.345e+06	1.48842e+06	High	High	High	High	Peak Found	Peak Found	High	Peak Found
High	Master Protein	Q9CQ69	Cytochrome b-c1 complex subunit 8 OS=Mus musculus GN=Uqcrq PE=1 SV=3	0	44	4	43	4	1	2.69	0	3.01	0	0	6.11	2.61	5.33	5	5	4	4	3	10	5	7	3	3	3	2	2	4	3	3	3.39905e+08	3.64244e+08	3.9862e+08	3.78818e+08	3.61475e+08	3.47872e+08	3.85844e+08	422377157	High	High	High	High	High	High	High	High
High	Master Protein	A2BFF9	Cytoplasmic dynein 1 intermediate chain 2 OS=Mus musculus GN=Dync1i2 PE=1 SV=1	0	2	1	6	1	1	2.7	2.81	2.61		2.56		2.48	2.51	1	1	1		1		1	1	1	1	1		1		1	1	1.09865e+07	6.79875e+06	7.20653e+06	8.16046e+06	8.92112e+06	1.01885e+07	8.62128e+06	8616123	High	High	High	Peak Found	High	Peak Found	High	High
High	Master Protein	Q921H8	3-ketoacyl-CoA thiolase A, peroxisomal OS=Mus musculus GN=Acaa1a PE=1 SV=1	0	8	2	10	2	1	2.71	4.42		4.81	2.97		4.14	7.78	1	1		2	1		2	3	1	1		1	1		2	2	1.4288e+06	1.17841e+06	1.27566e+06	1.32104e+06		488425	1.34611e+06	1.14307e+06	High	High	Peak Found	High	High	Peak Found	High	High
High	Master Protein	Q9JLR1	Protein transport protein Sec61 subunit alpha isoform 2 OS=Mus musculus GN=Sec61a2 PE=2 SV=3	0	4	1	5	1	1	2.71	3.03	3.18	0	0				1	1	1	1	1				1	1	1	1	1				233406	170894	148752	94719.9	161580			84719.6	High	High	High	High	High	Not Found	Not Found	Peak Found
High	Master Protein	Q9D5T0	ATPase family AAA domain-containing protein 1 OS=Mus musculus GN=Atad1 PE=1 SV=1	0	4	1	17	1	1	2.72	2.17	1.74	2.43	2.25	1.65		5.16	1	2	2	5	2	2		3	1	1	1	1	1	1		1	595952	583958	628752	431645	390076	263283	185366	577510	High	High	High	High	High	High	Peak Found	High
High	Master Protein	E9PVA8	eIF-2-alpha kinase activator GCN1 OS=Mus musculus GN=Gcn1 PE=1 SV=1	0	1	2	7	2	1	2.72		0	0	0		5.63		2		1	1	1		2		2		1	1	1		1		202588	194526	116762	210861	144635		115394	102955	High	Peak Found	High	High	High	Not Found	High	Peak Found
High	Master Protein	E9PX52	Arf-GAP with SH3 domain, ANK repeat and PH domain-containing protein 2 OS=Mus musculus GN=Asap2 PE=1 SV=1	0	3	2	21	2	1	2.72	1.6	0	3.32	1.61	1.61	0	0	3	3	2	4	3	2	2	2	2	1	1	1	1	1	1	1	4.06582e+07	2.23266e+07	1.1465e+07	9.1433e+07	2.81342e+07	1.81152e+07	1.28397e+07	11695765	High	High	High	High	High	High	High	High
High	Master Protein	P28184	Metallothionein-3 OS=Mus musculus GN=Mt3 PE=1 SV=1	0	18	1	8	1	1	2.76	3.23	3.13	3.03	2.89	2.7	2.87	2.27	1	1	1	1	1	1	1	1	1	1	1	1	1	1	1	1	2.06533e+06	7.37338e+06	1.59912e+07	1.69695e+06	3.7774e+06	5.88636e+06	6.39697e+06	10740248	High	High	High	High	High	High	High	High
High	Master Protein	Q8CGY8	UDP-N-acetylglucosamine--peptide N-acetylglucosaminyltransferase 110 kDa subunit OS=Mus musculus GN=Ogt PE=1 SV=2	0	5	4	8	4	1	2.76	1.76	2.35	0			5.01		2	1	2	1			2		2	1	2	1			2		1.31775e+07	1.14448e+07	1.23662e+07	9.96342e+06	1.06094e+07	276267	1.10267e+07	9180531	High	High	High	High	Peak Found	Peak Found	High	Peak Found
High	Master Protein	Q8R050	Eukaryotic peptide chain release factor GTP-binding subunit ERF3A OS=Mus musculus GN=Gspt1 PE=1 SV=2	0	4	1	5	1	1	2.77	2.7	2.8			2.44	3.81		1	1	1			1	1		1	1	1			1	1		691909	633754	783728	423595	660126	289318	647443	443612	High	High	High	Peak Found	Peak Found	High	High	Peak Found
High	Master Protein	Q80UK0	SEC14 domain and spectrin repeat-containing protein 1 OS=Mus musculus GN=Sestd1 PE=1 SV=1	0	4	1	10	1	1	2.77	4.58	5.13	0	0		2.68	3.88	1	2	2	2	1		1	1	1	1	1	1	1		1	1	303905	206147	252918	240114	155728		202377	246678	High	High	High	High	High	Not Found	High	High
High	Master Protein	B0V2N1	Receptor-type tyrosine-protein phosphatase S OS=Mus musculus GN=Ptprs PE=1 SV=1	0	3	3	11	3	1	2.78	10.55	6.49	7.06		5.41	2.92	4.15	1	3	2	2		1	1	1	1	3	2	2		1	1	1	4.6794e+06	4.10273e+06	4.65368e+06	4.08276e+06	2.67689e+06	1.60231e+06	3.94958e+06	3.47211e+06	High	High	High	High	Peak Found	High	High	High
High	Master Protein	D3YYS6	Monoglyceride lipase OS=Mus musculus GN=Mgll PE=1 SV=1	0	8	2	10	2	1	2.79	2.73	2.77	2.58	4.47	2.63	8.18		1	1	1	1	2	1	3		1	1	1	1	1	1	2		2.83549e+06	2.3363e+06	2.71765e+06	2.55353e+06	2.85024e+06	1.05603e+06	2.92365e+06	2.44991e+06	High	High	High	High	High	High	High	Peak Found
High	Master Protein	Q9JIG8	PRA1 family protein 2 OS=Mus musculus GN=Praf2 PE=1 SV=1	0.001	6	1	4	1	1	2.79	2.38					2.09	2.58	1	1					1	1	1	1					1	1	5.20462e+06	4.52083e+06	5.02625e+06	4.26967e+06	4.00096e+06	1.48516e+06	4.63587e+06	3.85351e+06	High	High	Peak Found	Peak Found	Peak Found	Peak Found	High	High
High	Master Protein	O35685	Nuclear migration protein nudC OS=Mus musculus GN=Nudc PE=1 SV=1	0	24	6	20	6	1	2.79	0	0	1.96	4.08	10.07	2.42	9.98	2	2	2	1	2	6	1	4	2	2	1	1	2	5	1	4	1.97297e+07	2.14955e+07	1.98088e+07	2.04839e+07	1.78135e+07	4.28266e+07	1.8156e+07	2.61268e+07	High	High	High	High	High	High	High	High
High	Master Protein	Q9CQF3	Cleavage and polyadenylation specificity factor subunit 5 OS=Mus musculus GN=Nudt21 PE=1 SV=1	0	19	2	21	2	1	2.8	3	4.6	4.73	0	0	4.65	3.32	2	3	3	3	2	4	2	2	1	1	1	2	1	1	1	1	1.02532e+06	1.03105e+06	1.0385e+06	917141	677492	491128	496739	1.09311e+06	High	High	High	High	High	High	High	High
High	Master Protein	E9QL80	Acyl-CoA:lysophosphatidylglycerol acyltransferase 1 OS=Mus musculus GN=Lpgat1 PE=1 SV=1	0	5	1	2	1	1	2.81							3	1							1	1							1	270926	255009	286848	211709	147318		155599	227201	High	Peak Found	Peak Found	Peak Found	Peak Found	Not Found	Peak Found	High
High	Master Protein	Q9D0J8	Parathymosin OS=Mus musculus GN=Ptms PE=1 SV=3	0	12	2	14	2	1	2.81	3.67	5.22	5.45	2.84	8.87	4.98	2.77	1	1	2	2	1	4	2	1	1	1	1	1	1	2	2	1	5.8891e+06	1.09221e+07	9.58096e+06	9.01036e+06	7.53587e+06	2.98515e+07	6.31443e+06	3.88114e+06	High	High	High	High	High	High	High	High
High	Master Protein	Q9JMH6	Thioredoxin reductase 1, cytoplasmic OS=Mus musculus GN=Txnrd1 PE=1 SV=3	0	8	3	11	3	1	2.82	5.37	3.43	5.81	9.89	2.88			1	2	1	3	3	1			1	2	1	2	2	1			5.46166e+06	5.47001e+06	5.61397e+06	5.20761e+06	3.92883e+06	2.0215e+06	4.81058e+06	3.9208e+06	High	High	High	High	High	High	Peak Found	Peak Found
High	Master Protein	Q920P5	Adenylate kinase isoenzyme 5 OS=Mus musculus GN=Ak5 PE=1 SV=2	0	8	3	9	3	1	2.82	2.36	2.92	3.23	2.06	2.34	2.92	2.26	2	1	1	1	1	1	1	1	2	1	1	1	1	1	1	1	3.29321e+06	5.25546e+06	3.69877e+06	1.61855e+06	1.31081e+06	1.03511e+06	2.96986e+06	1.30866e+06	High	High	High	High	High	High	High	High
High	Master Protein	Q4QQM5	Mitoguardin 1 OS=Mus musculus GN=Miga1 PE=1 SV=1	0	3	1	7	1	1	2.83		4.54	0	0		2.5	3.35	1		2	1	1		1	1	1		1	1	1		1	1	211047	226352	245553	201431	163114		132977	191403	High	Peak Found	High	High	High	Not Found	High	High
High	Master Protein	Q8BG02	Serine/threonine-protein phosphatase 2A 55 kDa regulatory subunit B gamma isoform OS=Mus musculus GN=Ppp2r2c PE=1 SV=1	0	6	2	3	1	1	2.83			0	1.71				1			1	1				1			1	1				404149	400484	449981	353455			330807		High	Peak Found	Peak Found	Peak Found	Not Found	Not Found	Peak Found	Not Found
High	Master Protein	Q99PU5	Long-chain-fatty-acid--CoA ligase ACSBG1 OS=Mus musculus GN=Acsbg1 PE=1 SV=1	0	3	2	7	2	1	2.83	5.28	2.66	2.54			2.19		1	2	1	1			2		1	1	1	1			2		3.47454e+06	3.24715e+06	3.21143e+06	3.16889e+06	3.98969e+06	1.51525e+06	3.56505e+06	3.15735e+06	High	High	High	High	Peak Found	Peak Found	High	Peak Found
High	Master Protein	O54865	Guanylate cyclase soluble subunit beta-1 OS=Mus musculus GN=Gucy1b3 PE=1 SV=1	0	2	1	5	1	1	2.83		2.08		2.03			5.64	1		1		1			2	1		1		1			1	1.29583e+06	1.27362e+06	1.34353e+06	1.0206e+06	897300	476800	1.01867e+06	1.14724e+06	High	Peak Found	High	Peak Found	High	Peak Found	Peak Found	High
High	Master Protein	Q9CR60	Vesicle transport protein GOT1B OS=Mus musculus GN=Golt1b PE=1 SV=1	0	10	1	1	1	1	2.85								1								1								935735	984286	734825	923366	825786	333231	890006	696768	High	Peak Found	Peak Found	Peak Found	Peak Found	Peak Found	Peak Found	Peak Found
High	Master Protein	Q8VDK1	Nitrilase homolog 1 OS=Mus musculus GN=Nit1 PE=1 SV=2	0	5	1	15	1	1	2.86	5.43	4.06	0	3.97	2.12	5.12	3.59	1	2	2	3	2	2	2	1	1	1	1	1	1	1	1	1	728429	464298	496191	557472	466045	261312	502237	374014	High	High	High	High	High	High	High	High
High	Master Protein	Q6P2B1	Transportin-3 OS=Mus musculus GN=Tnpo3 PE=1 SV=1	0	5	2	6	2	1	2.86	9.39	4.21				3.31		1	3	1				1		1	2	1				1		1.26885e+06	1.14911e+06	965162	964306	786532	66438.2	901280	765145	High	High	High	Peak Found	Peak Found	Peak Found	High	Peak Found
High	Master Protein	P63250	G protein-activated inward rectifier potassium channel 1 OS=Mus musculus GN=Kcnj3 PE=1 SV=1	0	3	1	3	1	1	2.87		1.98		1.96				1		1		1				1		1		1				756322	654418	848367	627467	575176		575863	614190	High	Peak Found	High	Peak Found	High	Not Found	Peak Found	Peak Found
High	Master Protein	P07356	Annexin A2 OS=Mus musculus GN=Anxa2 PE=1 SV=2	0	5	1	5	1	1	2.87	2.88	3.04	3.49		2.65			1	1	1	1		1			1	1	1	1		1			945947	967953	1.01612e+06	985832	700052	514586	643148	869982	High	High	High	High	Peak Found	High	Peak Found	Peak Found
High	Master Protein	P24527	Leukotriene A-4 hydrolase OS=Mus musculus GN=Lta4h PE=1 SV=4	0	5	2	3	2	1	2.88						3.5		1						2		1						2		2.68703e+06	2.98412e+06	2.85216e+06	2.58584e+06	1.29468e+06	407601	2.76994e+06	1.9043e+06	High	Peak Found	Peak Found	Peak Found	Peak Found	Peak Found	High	Peak Found
High	Master Protein	E9QM38	Solute carrier family 12 member 2 OS=Mus musculus GN=Slc12a2 PE=1 SV=1	0	3	2	3	2	1	2.9				2.11			4.67	1				1			1	1				1			1	4.69287e+06	6.26292e+06	5.29337e+06		6.34602e+06		6.34877e+06	5742599	High	Peak Found	Peak Found	Not Found	High	Not Found	Peak Found	High
High	Master Protein	Q564G0	Guanylate kinase OS=Mus musculus GN=Guk1 PE=1 SV=1	0	12	2	6	2	1	2.9	1.67				6		5.87	1	1				2		2	1	1				1		1	8.01851e+06	7.62292e+06	6.32438e+06	8.35761e+06	892527	9.54848e+06	5.47614e+06	7.78291e+06	High	High	Peak Found	Peak Found	Peak Found	High	Peak Found	High
High	Master Protein	Q3TDN2	FAS-associated factor 2 OS=Mus musculus GN=Faf2 PE=1 SV=2	0	7	2	6	2	1	2.9	2.31	3.08	2.49	1.76				1	1	1	2	1				1	1	1	2	1				786277	578698	552648	786403	573977	131685	270881	392738	High	High	High	High	High	Peak Found	Peak Found	Peak Found
High	Master Protein	Q9EPC1	Alpha-parvin OS=Mus musculus GN=Parva PE=1 SV=1	0	4	1	2	1	1	2.91					2.65			1					1			1					1			400137	421145		317306	302702	271946	205068	373552	High	Peak Found	Not Found	Peak Found	Peak Found	High	Peak Found	Peak Found
High	Master Protein	Q14BI1	Slc24a2 protein OS=Mus musculus GN=Slc24a2 PE=1 SV=1	0	3	1	18	1	1	2.91	7.7	7.58	5.28	5.98	2.5	5.99	10.2	1	3	3	2	2	2	2	3	1	1	1	1	1	1	1	1	1.09539e+06	1.0041e+06	957916	930867	1.17785e+06	340516	861468	893060	High	High	High	High	High	High	High	High
High	Master Protein	Q6P4T2	U5 small nuclear ribonucleoprotein 200 kDa helicase OS=Mus musculus GN=Snrnp200 PE=1 SV=1	0	1	1	3	1	1	2.92	2.66			2.05				1	1			1				1	1			1				365697	278253	193200	180022	201274		72696.6	204944	High	High	Peak Found	Peak Found	High	Not Found	Peak Found	Peak Found
High	Master Protein	Q9ERT9	Protein phosphatase 1 regulatory subunit 1A OS=Mus musculus GN=Ppp1r1a PE=1 SV=1	0	6	1	4	1	1	2.92		2.02		2.64			2.63	1		1		1			1	1		1		1			1	1.00006e+07	1.0234e+07	1.24626e+07	1.06907e+07	7.68314e+06	7.7834e+06	7.83589e+06	7927816	High	Peak Found	High	Peak Found	High	Peak Found	Peak Found	High
High	Master Protein	Q9QYS2	Metabotropic glutamate receptor 3 OS=Mus musculus GN=Grm3 PE=1 SV=1	0	2	1	4	1	1	2.92	2.86		2.37			3.16		1	1		1			1		1	1		1			1										High	High	Not Found	High	Not Found	Not Found	High	Not Found
High	Master Protein	Q8CHT0	Delta-1-pyrroline-5-carboxylate dehydrogenase, mitochondrial OS=Mus musculus GN=Aldh4a1 PE=1 SV=3	0	3	1	3	1	1	2.92			0			3.32		1			1			1		1			1			1		684887	772839	717834	578658	363661	223554	704639	703252	High	Peak Found	Peak Found	High	Peak Found	Peak Found	High	Peak Found
High	Master Protein	Q9DCC8	Mitochondrial import receptor subunit TOM20 homolog OS=Mus musculus GN=Tomm20 PE=1 SV=1	0	14	1	13	1	1	2.92	7.3	5.91	3.38		6.46		7.42	1	2	3	2		2		3	1	1	1	1		1		1	953085	1.21663e+06	1.13968e+06	1.02229e+06	491133	977108	548477	883930	High	High	High	High	Peak Found	High	Peak Found	High
High	Master Protein	Q99LD8	N(G),N(G)-dimethylarginine dimethylaminohydrolase 2 OS=Mus musculus GN=Ddah2 PE=1 SV=1	0	7	2	12	1	1	2.93	2.1	2.48	2.93	2.23		2.18	0	2	1	1	1	2		3	2	2	1	1	1	2		2	1	5.55841e+06	4.71099e+06	5.1101e+06	4.58467e+06	4.87025e+06	2.589e+06	3.18977e+06		High	High	High	High	High	Peak Found	High	Not Found
High	Master Protein	O35114	Lysosome membrane protein 2 OS=Mus musculus GN=Scarb2 PE=1 SV=3	0	7	2	9	2	1	2.94	3.78	4.79		4.09	5.75	4.69	8.17	1	1	1		1	2	1	2	1	1	1		1	2	1	1	574897	577792	649054	601797	709381	1.16683e+06	936440	1.03606e+06	High	High	High	Peak Found	High	High	High	High
High	Master Protein	Q9CY16	28S ribosomal protein S28, mitochondrial OS=Mus musculus GN=Mrps28 PE=1 SV=1	0	13	1	6	1	1	2.95		2.83	0		0		2.87	1		1	1		2		1	1		1	1		1		1	180773	152623	221280		61159.8	184788	83597.2	161454	High	Peak Found	High	High	Peak Found	High	Peak Found	High
High	Master Protein	A0A0A6YWG7	Rap guanine nucleotide exchange factor 2 OS=Mus musculus GN=Rapgef2 PE=1 SV=1	0	1	2	3	2	1	2.95						2.72	1.98	1						1	1	1						1	1	1.31413e+06	948272	1.19424e+06	1.08354e+06	729896		1.27266e+06	779366	High	Peak Found	Peak Found	Peak Found	Peak Found	Not Found	High	High
High	Master Protein	Q9CY58	Plasminogen activator inhibitor 1 RNA-binding protein OS=Mus musculus GN=Serbp1 PE=1 SV=2	0	13	4	20	4	1	2.96	3.8	7.45	9.22	8.67	12.41	6.44	8.63	2	1	2	3	3	4	2	3	2	1	2	3	3	3	2	2	1.3832e+07	1.43927e+07	1.95114e+07	1.72086e+07	1.75659e+07	3.4177e+07	1.27065e+07	5260439	High	High	High	High	High	High	High	High
High	Master Protein	E9QKE4	Rab3 GTPase-activating protein non-catalytic subunit OS=Mus musculus GN=Rab3gap2 PE=1 SV=1	0	1	1	1	1	1	2.96								1								1								857103	669173	772430	742880	509293		611108	380281	High	Peak Found	Peak Found	Peak Found	Peak Found	Not Found	Peak Found	Peak Found
High	Master Protein	O08989	Ras-related protein M-Ras OS=Mus musculus GN=Mras PE=1 SV=1	0	8	1	6	1	1	2.97	2.76				5.93	2.13	2.45	1	1				2	1	1	1	1				1	1	1	1.88955e+06	2.03521e+06	1.84003e+06	1.89429e+06		2.78531e+06	1.98099e+06	2.09754e+06	High	High	Peak Found	Peak Found	Not Found	High	High	High
High	Master Protein	K3W4M4	ATP-dependent (S)-NAD(P)H-hydrate dehydratase OS=Mus musculus GN=Naxd PE=1 SV=1	0	13	2	3	2	1	2.97		3.72	3.62					1		1	1					1		1	1					4.54784e+06	3.31889e+06	3.66673e+06	4.45556e+06	986787	2.43174e+06	3.49354e+06	2.97847e+06	High	Peak Found	High	High	Peak Found	Peak Found	Peak Found	Peak Found
High	Master Protein	Q99JF8	PC4 and SFRS1-interacting protein OS=Mus musculus GN=Psip1 PE=1 SV=1	0	14	6	29	5	1	2.97	6.26	9.12	11.12	8.57	16.08	2.49	2.74	3	2	3	4	4	9	2	2	3	2	2	3	2	5	2	2	1.78873e+07	2.00061e+07	1.9615e+07	2.11377e+07	1.25921e+07	3.42682e+07	1.35998e+07	19204466	High	High	High	High	High	High	High	High
High	Master Protein	Q9CQF9	Prenylcysteine oxidase OS=Mus musculus GN=Pcyox1 PE=1 SV=1	0	4	1	12	1	1	2.98	6.56	3.17	2.68	3.17	8.35	7.01	2.9	1	2	1	1	1	3	2	1	1	1	1	1	1	1	1	1	935921	945370	1.11236e+06	738810	732616	933714	828484	819999	High	High	High	High	High	High	High	High
High	Master Protein	A2AN08	E3 ubiquitin-protein ligase UBR4 OS=Mus musculus GN=Ubr4 PE=1 SV=1	0	0	1	3	1	1	2.99	2.72					2.19		1	1					1		1	1					1		181684	129653	115914	157694	121722		130217		High	High	Peak Found	Peak Found	Peak Found	Not Found	High	Not Found
High	Master Protein	Q9D8W7	OCIA domain-containing protein 2 OS=Mus musculus GN=Ociad2 PE=1 SV=1	0	31	3	12	3	1	3	2.95	6.19	2.88	2.97	5.1	2.85	3.38	2	1	2	1	1	3	1	1	2	1	1	1	1	2	1	1	4.42384e+06	4.25625e+06	4.57103e+06	3.5723e+06	2.91546e+06	4.52621e+06	3.69426e+06	3.9271e+06	High	High	High	High	High	High	High	High
High	Master Protein	Q8K3H0	DCC-interacting protein 13-alpha OS=Mus musculus GN=Appl1 PE=1 SV=1	0	4	2	7	2	1	3.02	0	3.06	2.72			2.43	2.99	2	1	1	1			1	1	2	1	1	1			1	1	7.37887e+06	6.88063e+06	6.29749e+06	7.26382e+06	6.97058e+06	2.96586e+06	8.07855e+06	7.08521e+06	High	High	High	High	Peak Found	Peak Found	High	High
High	Master Protein	Q9Z1R2	Large proline-rich protein BAG6 OS=Mus musculus GN=Bag6 PE=1 SV=1	0	1	1	3	1	1	3.04						3.16	3.09	1						1	1	1						1	1	1.49324e+06	1.69126e+06	1.64575e+06	1.72188e+06	1.46356e+06	518966	1.4711e+06	1281992	High	Peak Found	Peak Found	Peak Found	Peak Found	Peak Found	High	High
High	Master Protein	Q9D2N4	Dystrobrevin alpha OS=Mus musculus GN=Dtna PE=1 SV=2	0	4	2	8	2	1	3.04	2.89	2.9	2.63	2.97		3.72	6	1	1	1	1	1		1	2	1	1	1	1	1		1	2	5.80453e+06	4.48084e+06	4.53126e+06	5.1506e+06	5.02308e+06	507564	4.97358e+06	4.24997e+06	High	High	High	High	High	Peak Found	High	High
High	Master Protein	P12023	Amyloid beta A4 protein OS=Mus musculus GN=App PE=1 SV=3	0	5	3	7	3	1	3.04	2.71		2.77		7.55	2.9		1	1		1		3	1		1	1		1		3	1		9.11328e+06	9.41836e+06	1.01554e+07	8.54761e+06	9.44996e+06	2.40434e+07	8.44226e+06	13002548	High	High	Peak Found	High	Peak Found	High	High	Peak Found
High	Master Protein	O35345	Importin subunit alpha-7 OS=Mus musculus GN=Kpna6 PE=1 SV=2	0	3	1	3	1	1	3.05			1.84				2.99	1			1				1	1			1				1									High	Not Found	Not Found	High	Not Found	Not Found	Not Found	High
High	Master Protein	Q8BK08	Transmembrane protein 11, mitochondrial OS=Mus musculus GN=Tmem11 PE=1 SV=1	0	8	1	4	1	1	3.05		2.5				2.59	2.52	1		1				1	1	1		1				1	1	3.67067e+06	3.55222e+06	2.9952e+06	2.96977e+06	3.63965e+06	2.23004e+06	3.57336e+06	2.99078e+06	High	Peak Found	High	Peak Found	Peak Found	Peak Found	High	High
High	Master Protein	O08917	Flotillin-1 OS=Mus musculus GN=Flot1 PE=1 SV=1	0	11	3	10	3	1	3.07	6.18	5.2				6.38	8.79	2	2	2				2	2	2	2	2				2	2	2.44232e+07	2.60067e+07	2.63922e+07	3.31773e+07	3.42112e+07	5.46415e+07	2.93466e+07	2.75496e+07	High	High	High	Peak Found	Peak Found	Peak Found	High	High
High	Master Protein	E9Q6L9	Leucine-rich repeat-containing protein 7 OS=Mus musculus GN=Lrrc7 PE=1 SV=1	0	2	2	2	2	1	3.07						2.99		1						1		1						1		2.51956e+06	2.08767e+06	2.92198e+06	2.13005e+06	2.18145e+06		2.07333e+06	1.15969e+06	High	Peak Found	Peak Found	Peak Found	Peak Found	Not Found	High	Peak Found
High	Master Protein	P26369	Splicing factor U2AF 65 kDa subunit OS=Mus musculus GN=U2af2 PE=1 SV=3	0	7	3	7	3	1	3.08		3.21		2.15	3.69	4.74		2		1		1	1	2		2		1		1	1	2		5.28532e+06	5.3641e+06	5.61189e+06	5.54449e+06	4.35592e+06	5.30493e+06	4.70233e+06	5.01197e+06	High	Peak Found	High	Peak Found	High	High	High	Peak Found
High	Master Protein	Q8BV13	COP9 signalosome complex subunit 7b OS=Mus musculus GN=Cops7b PE=1 SV=1	0	7	1	13	1	1	3.08	0	0		0	0	0	4.54	2	2	2		1	2	2	2	1	1	1		1	1	1	1	201853	145017	161891	160982	97942.8	102927	87078.7	200416	High	High	High	Peak Found	High	High	High	High
High	Master Protein	B8JJ69	RIKEN cDNA 2310061I04 gene OS=Mus musculus GN=2310061I04Rik PE=1 SV=1	0	4	1	1	1	1	3.09								1								1								672451	603348	895847	580377	581138	211898	332434	567201	High	Peak Found	Peak Found	Peak Found	Peak Found	Peak Found	Peak Found	Peak Found
High	Master Protein	Q5M8N4	Epimerase family protein SDR39U1 OS=Mus musculus GN=Sdr39u1 PE=1 SV=1	0	11	2	3	2	1	3.11					2.77			1					2			1					2			643834	555720	600852	701185	792156	2.13909e+06	654656	603182	High	Peak Found	Peak Found	Peak Found	Peak Found	High	Peak Found	Peak Found
High	Master Protein	Q9CY64	Biliverdin reductase A OS=Mus musculus GN=Blvra PE=1 SV=1	0	8	1	3	1	1	3.15			0				2.85	1			1				1	1			1				1	325993	186425	147333	180292	123625		40778.5	164867	High	Peak Found	Peak Found	High	Peak Found	Not Found	Peak Found	High
High	Master Protein	P61082	NEDD8-conjugating enzyme Ubc12 OS=Mus musculus GN=Ube2m PE=1 SV=1	0	20	3	14	3	1	3.16	0	2.16	8.66	2.98		3.89	5.87	2	1	2	3	1		3	2	2	1	2	3	1		2	2	1.37786e+07	1.16097e+07	1.18325e+07	1.31339e+07	4.75907e+06	4.56649e+06	9.60365e+06	5.62423e+06	High	High	High	High	High	Peak Found	High	High
High	Master Protein	Q9CXY6	Interleukin enhancer-binding factor 2 OS=Mus musculus GN=Ilf2 PE=1 SV=1	0	6	2	8	2	1	3.17	5.87	0	3.64			5.87	3.08	1	2	1	1			2	1	1	1	1	1			1	1	7.38976e+06	7.24206e+06	7.77395e+06	6.90592e+06	4.69801e+06	3.7739e+06	5.40303e+06	6200592	High	High	High	High	Peak Found	Peak Found	High	High
High	Master Protein	Q9Z2D6	Methyl-CpG-binding protein 2 OS=Mus musculus GN=Mecp2 PE=1 SV=1	0	4	1	7	1	1	3.2	3.68	3.94	3.36		4.26	3.09	3.9	1	1	1	1		1	1	1	1	1	1	1		1	1	1	5.39296e+06	6.20729e+06	5.64539e+06	6.35856e+06	6.65467e+06	1.07689e+07	1.03554e+07	8.08584e+06	High	High	High	High	Peak Found	High	High	High
High	Master Protein	E9Q9C3	Afadin OS=Mus musculus GN=Afdn PE=1 SV=1	0	2	2	5	2	1	3.22						2.34		3						2		2						2		447872	539167	367074	395799	382674		331304	362942	High	Peak Found	Peak Found	Peak Found	Peak Found	Not Found	High	Peak Found
High	Master Protein	D3YTQ3	Heterogeneous nuclear ribonucleoprotein D-like OS=Mus musculus GN=Hnrnpdl PE=1 SV=1	0	15	5	59	3	1	3.26	6.91	19.82	15.75	2.71	14.55	5.56	12.13	5	7	10	9	6	9	5	8	2	3	3	3	3	4	2	4	8.64842e+06	7.63976e+06	7.81509e+06	6.48151e+06	5.1e+06	9.55937e+06	7.44884e+06	9.34463e+06	Peak Found	High	High	High	High	High	Peak Found	High
High	Master Protein	Q91YD9	Neural Wiskott-Aldrich syndrome protein OS=Mus musculus GN=Wasl PE=1 SV=1	0	5	1	4	1	1	3.27	2.42	3.64				3.35		1	1	1				1		1	1	1				1		568677	561185	747908	518146	444121	155716	382402	523963	High	High	High	Peak Found	Peak Found	Peak Found	High	Peak Found
High	Master Protein	Q9WTP7	GTP:AMP phosphotransferase AK3, mitochondrial OS=Mus musculus GN=Ak3 PE=1 SV=3	0	13	2	9	2	1	3.27					6.28	9.39	10.55	1					2	3	3	1					1	2	2	6.08703e+06	5.69684e+06	5.201e+06	5.69039e+06	5.41784e+06	6.57509e+06	6.65925e+06	6.44022e+06	High	Peak Found	Peak Found	Peak Found	Peak Found	High	High	High
High	Master Protein	Q9DC07	LIM zinc-binding domain-containing Nebulette OS=Mus musculus GN=Nebl PE=1 SV=1	0	9	2	10	2	1	3.28	6.77	3.54		3.54	3.15	3.63		2	3	2		1	1	1		2	2	2		1	1	1		1.99914e+07	1.81321e+07	2.00271e+07	1.8466e+07	2.05166e+07	1.63393e+07	1.52641e+07	3.25612e+06	High	High	High	Peak Found	High	High	High	Peak Found
High	Master Protein	Q0VGU4	MCG18019 OS=Mus musculus GN=Vgf PE=1 SV=1	0	3	1	11	1	1	3.28	2.41	2.3	2.58	0	10.65		3.39	1	1	2	1	1	4		1	1	1	1	1	1	1		1	513563	230711	333687	231874	149349	550539	129609	492615	High	High	High	High	High	High	Peak Found	High
High	Master Protein	P43277	Histone H1.3 OS=Mus musculus GN=Hist1h1d PE=1 SV=2	0	15	4	108	2	1	3.3	7.49	5.1	4.5	3.42	18.5	8.77	12.63	12	13	11	12	9	23	14	14	3	3	3	3	3	4	3	3	1.04973e+08	1.20368e+08	1.22332e+08	1.19534e+08	9.19828e+07	2.46622e+08	1.0888e+08	1.50568e+08	High	High	High	High	High	High	High	High
High	Master Protein	Q8BG13	Putative uncharacterized protein OS=Mus musculus GN=Rbm3 PE=1 SV=1	0	32	2	15	2	1	3.32	2.91		0	4.64	22.8		12.55	1	2		1	1	7		3	1	1		1	1	2		1	901395	1.60282e+06	464857		3.3351e+06	8.80206e+06	1.89998e+06	3.83433e+06	High	High	Peak Found	High	High	High	Peak Found	High
High	Master Protein	Q62059	Versican core protein OS=Mus musculus GN=Vcan PE=1 SV=2	0	2	4	27	4	1	3.35	3.01			12.75	33.78	19.6	22.2	1	1			4	9	6	6	1	1			3	4	3	3	7.28999e+06	8.33597e+06	7.12656e+06	6.78674e+06	2.23459e+07	3.14514e+07	2.20747e+07	2.37284e+07	High	High	Peak Found	Peak Found	High	High	High	High
High	Master Protein	P62196	26S protease regulatory subunit 8 OS=Mus musculus GN=Psmc5 PE=1 SV=1	0	6	2	10	2	1	3.36	2.83	5.3	3.02	4.98	2.71	2.93	2.69	1	1	2	1	2	1	1	1	1	1	2	1	2	1	1	1	1.11532e+07	9.34279e+06	1.0385e+07	9.90097e+06	8.78026e+06	9.82181e+06	9.39085e+06	9.07011e+06	High	High	High	High	High	High	High	High
High	Master Protein	Q9CX34	Protein SGT1 homolog OS=Mus musculus GN=Sugt1 PE=1 SV=3	0	7	1	8	1	1	3.38	3.46	2.45	2.2		2.82	6.62	3.49	1	1	1	1		1	2	1	1	1	1	1		1	1	1	866313	1.05037e+06	916042	668563	483123	539156	754927	765444	High	High	High	High	Peak Found	High	High	High
High	Master Protein	Q91VZ6	Stromal membrane-associated protein 1 OS=Mus musculus GN=Smap1 PE=1 SV=1	0	9	3	15	3	1	3.38	7.8	5.1	5.52	5.21		5.8	3.91	1	3	2	3	2		2	2	1	3	2	3	2		2	1	1.72506e+07	1.7264e+07	1.67204e+07	1.73719e+07	1.54557e+07	1.0763e+07	1.7172e+07	1.51695e+07	High	High	High	High	High	Peak Found	High	High
High	Master Protein	Q99M71	Mammalian ependymin-related protein 1 OS=Mus musculus GN=Epdr1 PE=1 SV=1	0	18	4	19	4	1	3.39	3.83	6.06	1.83	6.14	2.03	2.07	7.57	3	2	3	1	3	1	1	5	2	2	2	1	2	1	1	3	1.36039e+07	1.13734e+07	1.31548e+07	1.20335e+07	1.30143e+07	9.04163e+06	1.3232e+07	1.31242e+07	High	High	High	High	High	High	High	High
High	Master Protein	Q8R307	Vacuolar protein sorting-associated protein 18 homolog OS=Mus musculus GN=Vps18 PE=1 SV=2	0	4	3	7	3	1	3.4	0	2.45					0	1	2	3					1	1	1	3					1	696153	763064	525733	540773	457323		445317	493562	High	High	High	Peak Found	Peak Found	Peak Found	Peak Found	High
High	Master Protein	G3X9G2	Misshapen-like kinase 1 OS=Mus musculus GN=Mink1 PE=1 SV=1	0	1	1	2	1	1	3.42		3.61						1		1						1		1														High	Not Found	High	Not Found	Not Found	Not Found	Not Found	Not Found
High	Master Protein	O89112	LanC-like protein 1 OS=Mus musculus GN=Lancl1 PE=1 SV=1	0	19	5	10	5	1	3.43		0	8.44	6.59		5.56	4.02	1		1	2	3		2	1	1		1	2	3		2	1	1.59911e+07	2.3849e+07	1.52676e+07	1.81448e+07	2.65351e+07	5.8581e+06	2.47428e+07	1.67436e+07	High	Peak Found	High	High	High	Peak Found	High	High
High	Master Protein	Q920N7	Synaptotagmin-12 OS=Mus musculus GN=Syt12 PE=1 SV=1	0	7	2	12	2	1	3.43	3.5	4.54	5.13	2.11	5.6	3.19	3.36	1	1	2	2	1	3	1	1	1	1	1	1	1	2	1	1	442313	442307	432871	370359	293633	2.92987e+06	298833	347014	High	High	High	High	High	High	High	High
High	Master Protein	Q9QZM0	Ubiquilin-2 OS=Mus musculus GN=Ubqln2 PE=1 SV=2	0	17	7	18	7	1	3.44		4	2.99	3.13	37.44		6.3	1		2	1	1	11		2	1		2	1	1	7		1	1.96105e+07	2.11589e+07	2.16857e+07	2.05828e+07	1.58552e+07	5.11059e+07	2.51656e+07	2.34844e+07	High	Peak Found	High	High	High	High	Peak Found	High
High	Master Protein	Q62443	Neuronal pentraxin-1 OS=Mus musculus GN=Nptx1 PE=1 SV=1	0	13	4	23	4	1	3.46	1.89	5.9	3.89	6.11	3.69	6.3	1.63	3	2	4	4	3	2	3	2	1	2	3	3	2	1	2	1	8.3949e+06	8.82574e+06	7.8371e+06	7.66389e+06	3.94378e+06	3.39129e+06	8.14623e+06	8.34955e+06	High	High	High	High	High	High	High	High
High	Master Protein	Q8K221	Arfaptin-2 OS=Mus musculus GN=Arfip2 PE=1 SV=2	0	5	1	6	1	1	3.47		4.58	4.4	4.33		4.57	4.55	1		1	1	1		1	1	1		1	1	1		1	1	3.3626e+06	2.15665e+06	2.25059e+06	2.60085e+06	2.49506e+06	3.59016e+06	4.01138e+06	3.10242e+06	High	Peak Found	High	High	High	Peak Found	High	High
High	Master Protein	Q56A07	Sodium channel subunit beta-2 OS=Mus musculus GN=Scn2b PE=1 SV=1	0	16	3	13	3	1	3.48	0		2.93	2.46	3.52	2.12	4.5	2	1		1	3	2	1	3	2	1		1	2	1	1	3	1.68767e+07	1.65335e+07	1.73892e+07	1.6555e+07	1.74165e+07	5.97054e+06	1.56767e+07	1.80356e+07	High	High	Peak Found	High	High	High	High	High
High	Master Protein	Q9DB72	BTB/POZ domain-containing protein 17 OS=Mus musculus GN=Btbd17 PE=1 SV=1	0	7	2	2	2	1	3.48							2.57	1							1	1							1	2.60997e+06	2.5199e+06	2.26834e+06	2.65995e+06	1.99622e+06	654186	1.82628e+06	1.94755e+06	High	Peak Found	Peak Found	Peak Found	Peak Found	Peak Found	Peak Found	High
High	Master Protein	Q9DCP2	Sodium-coupled neutral amino acid transporter 3 OS=Mus musculus GN=Slc38a3 PE=1 SV=1	0	3	1	4	1	1	3.49		2.5				3.55	2.61	1		1				1	1	1		1				1	1	4.39373e+06	5.02999e+06	3.88971e+06	4.172e+06	1.39776e+06	2.62729e+06	3.95921e+06	3.77957e+06	High	Peak Found	High	Peak Found	Peak Found	Peak Found	High	High
High	Master Protein	P19324	Serpin H1 OS=Mus musculus GN=Serpinh1 PE=1 SV=3	0	6	1	4	1	1	3.5		4.28	3.59			2.78		1		1	1			1		1		1	1			1										High	Not Found	High	High	Not Found	Not Found	High	Not Found
High	Master Protein	A0A171EBK8	Rap1 GTPase-activating protein 2 OS=Mus musculus GN=Rap1gap2 PE=1 SV=1	0	3	2	12	2	1	3.53	3.46	6.3	0	2.05	3.08	3.55	3.94	1	2	3	1	1	1	2	1	1	2	2	1	1	1	2	1	3.66539e+06	3.3655e+06	3.63974e+06	3.66026e+06	2.80576e+06	2.05481e+06	3.92907e+06	2.64633e+06	High	High	High	High	High	High	High	High
High	Master Protein	Q60605	Myosin light polypeptide 6 OS=Mus musculus GN=Myl6 PE=1 SV=3	0	39	5	44	5	1	3.55	7.17	6.59	3.51	13.21	18	4.24	11.2	3	5	5	4	7	9	5	6	2	3	3	3	3	5	3	4	4.48773e+07	4.46047e+07	4.23879e+07	4.17792e+07	3.78261e+07	3.35421e+07	4.40667e+07	4.43451e+07	High	High	High	High	High	High	High	High
High	Master Protein	Q6P9K9	Neurexin-3 OS=Mus musculus GN=Nrxn3 PE=1 SV=2	0	2	2	4	1	1	3.55	0						2.71	1	1						2	1	1						2	2.09492e+06	2.03569e+06	2.28339e+06	2.03165e+06	1.26391e+06	1.01313e+06	1.84183e+06	1.74327e+06	High	Peak Found	Peak Found	Peak Found	Peak Found	Peak Found	Peak Found	High
High	Master Protein	G3X920	Armadillo repeat containing 8, isoform CRA_b OS=Mus musculus GN=Armc8 PE=1 SV=1	0	6	2	7	2	1	3.57	2.43		4.84			2.92	2.87	2	1		2			1	1	2	1		1			1	1	151722	98454.3	116434	94626.1	49106.4			78199.2	High	High	Peak Found	High	Peak Found	Peak Found	High	High
High	Master Protein	Q3UV17	Keratin, type II cytoskeletal 2 oral OS=Mus musculus GN=Krt76 PE=1 SV=1	0	6	4	23	1	1	3.57	0	0	8.22	1.75	1.91	0	0	5	4	1	6	2	1	2	2	3	3	1	4	2	1	2	2	4.23167e+07	2.60618e+07	1.64059e+07	9.91481e+07	2.6226e+07	1.96917e+07	1.58716e+07	12809441	High	High	High	High	High	High	High	High
High	Master Protein	E9PW37	RAS protein activator-like 2 OS=Mus musculus GN=Rasal2 PE=1 SV=1	0	2	2	22	1	1	3.59	3.93	3.98	2.15	5.31		5.91	1.63	4	4	3	2	3		3	3	2	2	1	1	1		1	2	153210	112487	81342.3	96782.1				96370.4	High	High	Peak Found	Peak Found	Not Found	Not Found	Not Found	High
High	Master Protein	P70372	ELAV-like protein 1 OS=Mus musculus GN=Elavl1 PE=1 SV=2	0	10	3	14	3	1	3.6	2.44	3.55	1.83	0	3.87	2.02	0	2	2	2	2	1	2	2	1	1	1	2	2	1	2	1	1	1.338e+07	1.6092e+07	1.5797e+07	1.96131e+07	1.286e+07	7.35372e+06	9.46008e+06	9151144	High	High	High	High	High	High	High	High
High	Master Protein	Q3U125	Putative uncharacterized protein OS=Mus musculus GN=Fam213a PE=1 SV=1	0	10	2	16	2	1	3.62	1.94	3.98	3.93	1.77	7.5	3.92	1.75	2	1	2	2	1	4	2	2	1	1	1	1	1	2	1	1	5.68211e+06	5.93902e+06	6.04423e+06	5.89937e+06	6.2162e+06	8.2958e+06	7.17025e+06	6.77628e+06	High	High	High	High	High	High	High	High
High	Master Protein	Q6ZWV7	60S ribosomal protein L35 OS=Mus musculus GN=Rpl35 PE=1 SV=1	0	15	2	15	2	1	3.63	2.12	4.2	4.9	2.41	4.14	1.7	3.7	2	2	2	2	1	3	1	2	1	2	1	1	1	2	1	1	1.74384e+07	2.06102e+07	1.87131e+07	1.98138e+07	1.52319e+07	3.5519e+07	1.50306e+07	2.08463e+07	High	High	High	High	High	High	High	High
High	Master Protein	Q9WVJ2	26S proteasome non-ATPase regulatory subunit 13 OS=Mus musculus GN=Psmd13 PE=1 SV=1	0	7	2	13	2	1	3.63	3.41	5.65	6.75	6.04	3.5	4.09	6.91	2	1	2	2	2	1	1	2	2	1	1	1	1	1	1	1	8.27032e+06	1.76404e+06	6.46693e+06	8.03055e+06	6.62566e+06	1.15503e+06	2.59667e+06	1.5814e+06	High	High	High	High	High	High	High	High
High	Master Protein	Q8VCT3	Aminopeptidase B OS=Mus musculus GN=Rnpep PE=1 SV=2	0	5	2	14	2	1	3.65	4.7	2.79	1.76	0		9.4		3	3	2	2	1		3		2	2	2	2	1		2		5.75011e+06	4.87272e+06	4.90876e+06	4.88833e+06	3.6039e+06	2.12334e+06	4.79364e+06	4499989	High	High	High	High	High	Peak Found	High	Peak Found
High	Master Protein	Q8JZS0	Protein lin-7 homolog A OS=Mus musculus GN=Lin7a PE=1 SV=2	0	21	4	24	2	1	3.65	5.11	2.78	6.4	7.29	10.23	3.48	5.68	2	3	2	3	3	6	2	3	2	2	2	2	2	4	2	3	4.22046e+07	4.39787e+07	3.07708e+07	4.20514e+07	3.85001e+07	5.51227e+07	3.13872e+07	43586335	Peak Found	Peak Found	Peak Found	Peak Found	Peak Found	High	High	High
High	Master Protein	P62852	40S ribosomal protein S25 OS=Mus musculus GN=Rps25 PE=1 SV=1	0	15	2	23	2	1	3.66	1.71	0	3.38	3.59	3.85	3.46	5.52	2	2	4	4	3	3	2	3	1	1	2	2	1	1	1	1	2.06618e+07	2.34781e+07	2.42443e+07	2.34489e+07	1.76089e+07	3.61973e+07	6.8188e+06	9730967	High	High	High	High	High	High	High	High
High	Master Protein	Q6XE40	MAGUK p55 subfamily member 3 OS=Mus musculus GN=Mpp3 PE=1 SV=1	0	2	1	3	1	1	3.67	3.66	3.77						1	1	1						1	1	1						4.45483e+06	3.78809e+06	4.01684e+06	4.05865e+06	4.28795e+06	1.80265e+06			High	High	High	Peak Found	Peak Found	Peak Found	Not Found	Not Found
High	Master Protein	Q8BTV2	Cleavage and polyadenylation specificity factor subunit 7 OS=Mus musculus GN=Cpsf7 PE=1 SV=2	0	5	1	4	1	1	3.67		4.05	2.53			3.24		1		1	1			1		1		1	1			1										High	Not Found	High	High	Not Found	Not Found	High	Not Found
High	Master Protein	Q60875	Rho guanine nucleotide exchange factor 2 OS=Mus musculus GN=Arhgef2 PE=1 SV=4	0	3	2	3	2	1	3.68	1.86	3.05						1	1	1						1	1	1						4.21722e+06	4.20878e+06	4.68698e+06	3.82742e+06	2.82105e+06	329190	3.02604e+06	2.65934e+06	High	High	High	Peak Found	Peak Found	Peak Found	Peak Found	Peak Found
High	Master Protein	Q9CQ91	NADH dehydrogenase [ubiquinone] 1 alpha subcomplex subunit 3 OS=Mus musculus GN=Ndufa3 PE=1 SV=1	0	42	2	20	2	1	3.68	1.79	3.88	3.54	1.86	14.91	1.98	4.41	2	2	2	2	2	6	1	3	1	1	1	1	1	2	1	2	1.17583e+07	1.15075e+07	1.24534e+07	1.0974e+07	1.28737e+07	2.05403e+07	1.42976e+07	1.67494e+07	High	High	High	High	High	High	High	High
High	Master Protein	Q6IRU5	Clathrin light chain B OS=Mus musculus GN=Cltb PE=1 SV=1	0	29	6	22	6	1	3.69	2.16	2.19	2.92	0	1.75	8.53	6.39	3	2	3	3	1	3	4	3	3	2	3	3	1	3	3	3	5.64319e+07	6.54652e+07	6.13763e+07	6.41329e+07	3.68292e+07	8.24463e+07	5.32774e+07	5.08264e+07	High	High	High	High	High	High	High	High
High	Master Protein	Q8CGK3	Lon protease homolog, mitochondrial OS=Mus musculus GN=Lonp1 PE=1 SV=2	0	11	5	16	5	1	3.7	1.76	6.44	1.85	1.82	1.89	8.6	4.53	3	1	3	1	1	1	3	3	2	1	3	1	1	1	3	3	8.04813e+06	6.37592e+06	6.70283e+06	7.39056e+06	2.81161e+06	2.88965e+06	4.73371e+06	5.41976e+06	High	High	High	High	High	High	High	High
High	Master Protein	G3XA17	Eukaryotic translation initiation factor 4 gamma 2 OS=Mus musculus GN=Eif4g2 PE=1 SV=1	0	1	1	6	1	1	3.7		0	2.03			2.3	2.33	2		1	1			1	1	1		1	1			1	1	706674	756859	776422	686319	421815	163367	518381	590458	High	Peak Found	High	High	Peak Found	Peak Found	High	High
High	Master Protein	Q8C522	Endonuclease domain-containing 1 protein OS=Mus musculus GN=Endod1 PE=1 SV=2	0	15	4	21	4	1	3.71	0	1.65	7.06	3.75	4.91	5.64	11.44	2	1	2	3	4	2	3	4	2	1	1	2	3	2	2	3	7.99719e+06	7.23017e+06	7.62607e+06	7.65231e+06	8.84547e+06	8.06085e+06	9.59505e+06	9.68918e+06	High	High	High	High	High	High	High	High
High	Master Protein	Q3UW66	Sulfurtransferase OS=Mus musculus GN=Mpst PE=1 SV=1	0	15	3	10	2	1	3.72	2.55	3.59			3.15	12.53	6.72	1	1	2			1	3	2	1	1	2			1	2	1	3.80259e+06	4.78311e+06	3.52849e+06	3.68751e+06	3.43274e+06	2.09998e+06	5.35864e+06	4.10794e+06	High	High	High	Peak Found	Peak Found	High	High	High
High	Master Protein	Q9CX86	Heterogeneous nuclear ribonucleoprotein A0 OS=Mus musculus GN=Hnrnpa0 PE=1 SV=1	0	19	4	49	3	1	3.73	4.95	6.37	9.42	0	5.17	5.19	11.18	7	7	7	7	3	5	5	8	1	2	2	2	1	1	1	2	7.70304e+06	7.44268e+06	7.43201e+06	6.50449e+06	4.98595e+06	6.4375e+06	5.85419e+06	6184038	High	High	High	High	High	High	High	High
High	Master Protein	Q3UXS0	Secretory carrier-associated membrane protein OS=Mus musculus GN=Scamp3 PE=1 SV=1	0	9	2	2	2	1	3.73						2.96		1						1		1						1		5.32717e+06	4.25792e+06	5.19025e+06	3.47925e+06	3.91007e+06	1.84735e+06	4.80831e+06	4.7237e+06	High	Peak Found	Peak Found	Peak Found	Peak Found	Peak Found	High	Peak Found
Medium	Master Protein	Q9CPN9	Putative uncharacterized protein OS=Mus musculus GN=2210010C04Rik PE=1 SV=1	0.049	5	1	14	1	1	3.74	2.14		1.99	1.92	5.82	1.98	6.66	2	2		1	1	4	1	3	1	1		1	1	1	1	1	6.28011e+06	7.36097e+06	6.05108e+06	7.34055e+06	4.76141e+06	3.12867e+07	5.37062e+06	9322466	High	High	Peak Found	High	High	High	High	High
High	Master Protein	A0A0B4J1E7	Importin subunit alpha-3 OS=Mus musculus GN=Kpna4 PE=1 SV=1	0	4	2	10	1	1	3.74	0	2.26		2.84	0	9.86	2.55	2	1	1		1	1	3	1	2	1	1		1	1	2	1	1.4437e+06		963110						High	High	High	Not Found	High	High	High	High
High	Master Protein	Q91Z53	Glyoxylate reductase/hydroxypyruvate reductase OS=Mus musculus GN=Grhpr PE=1 SV=1	0	25	5	16	5	1	3.75	3.49	3.97	1.72	8.91		1.84	4.25	4	2	2	1	3		2	2	4	2	2	1	3		2	2	1.92321e+07	1.64497e+07	1.69369e+07	1.62547e+07	1.88606e+07	1.26901e+07	2.14947e+07	1.8709e+07	High	High	High	High	High	Peak Found	High	High
High	Master Protein	A0A140T8T4	Uncharacterized protein OS=Mus musculus GN=Rpl9-ps6 PE=4 SV=1	0	31	3	16	3	1	3.75	6.62	15.03	3.08	3.4	3.06	8.14	12.03	1	2	4	1	2	1	2	3	1	2	3	1	2	1	1	2	6.50292e+06	7.2382e+06	8.14849e+06	6.69358e+06	4.47123e+06	4.85072e+06	5.29778e+06	5.30625e+06	High	High	High	High	High	High	High	High
High	Master Protein	Q5DTY9	BTB/POZ domain-containing protein KCTD16 OS=Mus musculus GN=Kctd16 PE=1 SV=2	0	4	2	16	1	1	3.76	0	0	1.96	1.9	0	1.75	1.74	3	2	1	2	2	1	2	3	2	1	1	2	1	1	2	2	2.6995e+06	2.45875e+06	2.56384e+06	2.22485e+06	2.09747e+06	1.49734e+06	2.30151e+06	2316798	High	Peak Found	Peak Found	High	Peak Found	Peak Found	High	High
High	Master Protein	A0A0N4SVL0	Eukaryotic translation initiation factor 4 gamma 3 OS=Mus musculus GN=Eif4g3 PE=1 SV=1	0	1	2	5	1	1	3.77	2.98		3.02			1.74		1	2		1			1		1	1		1			1		369756	351792	284633	372009	342293		62799.9	202007	High	High	Peak Found	High	Peak Found	Not Found	High	Peak Found
High	Master Protein	O54991	Contactin-associated protein 1 OS=Mus musculus GN=Cntnap1 PE=1 SV=2	0	8	9	22	9	1	3.78		2.43	0	10.3	11.19	10.41	8.91	2		1	1	5	5	4	4	1		1	1	4	3	3	3	2.03381e+07	2.10141e+07	2.08308e+07	1.98959e+07	2.70742e+07	2.08558e+07	2.97237e+07	3.25149e+07	High	Peak Found	High	High	High	High	High	High
High	Master Protein	G3UZJ2	Microtubule-associated protein (Fragment) OS=Mus musculus GN=Map2 PE=1 SV=8	0	27	6	39	1	1	3.79	3.34	5.54	5.97	1.71	0	2.27	1.62	7	6	6	7	3	3	3	4	4	3	4	4	2	2	3	2	2.82408e+06	2.66166e+06	2.7594e+06	2.55039e+06	1.69496e+06	2.12252e+06	2.79308e+06	3.0256e+06	Peak Found	Peak Found	Peak Found	High	Peak Found	Peak Found	Peak Found	Peak Found
High	Master Protein	Q921J2	GTP-binding protein Rheb OS=Mus musculus GN=Rheb PE=1 SV=1	0	13	2	5	2	1	3.8	3.54	0				3.16		1	2	1				1		1	2	1				1		5.5737e+06	5.561e+06	5.06352e+06	5.41907e+06		8.44854e+06		5466948	High	High	High	Peak Found	Peak Found	Peak Found	High	Peak Found
High	Master Protein	Q99JI4	26S proteasome non-ATPase regulatory subunit 6 OS=Mus musculus GN=Psmd6 PE=1 SV=1	0	6	2	8	2	1	3.81	4.19	8.07	5.27			3.44	3.87	1	1	2	2			1	1	1	1	1	2			1	1	2.4087e+06	2.434e+06	2.11881e+06	2.32997e+06	1.5642e+06	856494	1.57168e+06	2.18278e+06	High	High	High	High	Peak Found	Peak Found	High	High
High	Master Protein	Q64737	Trifunctional purine biosynthetic protein adenosine-3 OS=Mus musculus GN=Gart PE=1 SV=3	0	4	2	6	2	1	3.81	2.7	2.91		3.72		4.61	3.21	1	1	1		1		1	1	1	1	1		1		1	1	1.1727e+06	1.023e+06	1.05059e+06	773134	946442	490490	825695	995913	High	High	High	Peak Found	High	Peak Found	High	High
High	Master Protein	Q62093	Serine/arginine-rich splicing factor 2 OS=Mus musculus GN=Srsf2 PE=1 SV=4	0	4	1	15	1	1	3.85	2.08	1.69	1.96	1.69	3.98	1.98	1.73	2	1	2	2	2	4	1	1	1	1	1	1	1	1	1	1	1.1822e+07	1.08593e+07	9.36514e+06	1.00983e+07	8.40806e+06	1.9556e+07	9.48835e+06	11968108	High	High	High	High	High	High	High	High
High	Master Protein	P53986	Monocarboxylate transporter 1 OS=Mus musculus GN=Slc16a1 PE=1 SV=1	0	3	1	7	1	1	3.87		3.56		2.03		2.41	0	1		1		2		1	2	1		1		1		1	1	5.66809e+06	4.89227e+06	4.64405e+06	5.50024e+06	4.33995e+06	1.5766e+06	5.49481e+06	4774009	High	Peak Found	High	Peak Found	High	Peak Found	High	High
High	Master Protein	P62245	40S ribosomal protein S15a OS=Mus musculus GN=Rps15a PE=1 SV=2	0	24	3	22	3	1	3.87	8.42	6.98	7.43	7.22	7.83	3.54	7.33	2	5	5	3	2	2	1	2	2	3	3	2	1	1	1	1	2.27733e+07	2.28025e+07	2.78202e+07	2.44071e+07	1.75118e+07	1.7159e+07	1.93155e+07	22462545	High	High	High	High	High	High	High	High
High	Master Protein	P59017	Bcl-2-like protein 13 OS=Mus musculus GN=Bcl2l13 PE=1 SV=2	0	9	2	10	2	1	3.88	3.98	3.45	3.38		7.42	8.07	3.61	1	1	1	2		2	2	1	1	1	1	2		1	1	1	1.66676e+06	1.22372e+06	1.16883e+06	1.12116e+06	931444	880815	1.08896e+06	1.34367e+06	High	High	High	High	Peak Found	High	High	High
High	Master Protein	A2AG50	MAP7 domain-containing protein 2 OS=Mus musculus GN=Map7d2 PE=1 SV=1	0	3	1	10	1	1	3.88	7.38			3.19	3.44	4.54	8.77	1	2			2	2	1	2	1	1			1	1	1	1					838921	810570	944720	1.06719e+06	High	High	Not Found	Not Found	High	High	High	High
High	Master Protein	A6MDD2	Protein tyrosine phosphatase receptor type N OS=Mus musculus GN=Ptprn PE=1 SV=1	0	2	1	6	1	1	3.89	2.25	2.02		0		2.77	3.26	1	1	1		1		1	1	1	1	1		1		1	1	357568	312637	394056	213353	208511		155159	511687	High	High	High	Peak Found	High	Not Found	High	High
High	Master Protein	E9Q9M1	Cytosolic purine 5'-nucleotidase OS=Mus musculus GN=Nt5c2 PE=1 SV=1	0	3	1	5	1	1	3.9	3.1	3.57		3.4		3.81		1	1	1		1		1		1	1	1		1		1		546137	531258	561915	301325	440044	93998.4	392364	472330	High	High	High	Peak Found	High	Peak Found	High	Peak Found
High	Master Protein	F8VPM7	ELKS/Rab6-interacting/CAST family member 1 OS=Mus musculus GN=Erc1 PE=1 SV=1	0	2	2	20	1	1	3.91	1.83	2.05	4.67	4.71	1.61	4.17	4.94	2	3	3	3	2	2	2	3	1	1	1	2	1	1	1	1		466660		1.2122e+06					Not Found	Peak Found	Not Found	High	Not Found	Not Found	Not Found	Not Found
High	Master Protein	Q3UHT7	ERC protein 2 OS=Mus musculus GN=Erc2 PE=1 SV=1	0	6	4	22	3	1	3.91	1.83	2.05	2.46	4.71	5.47	4.17	4.94	2	3	3	2	2	5	2	3	1	1	1	1	1	4	1	1	1.68426e+07	1.75091e+07	1.84047e+07	1.66161e+07	9.93864e+06	1.42522e+07	1.20254e+07	1.61778e+07	Peak Found	Peak Found	Peak Found	Peak Found	Peak Found	High	Peak Found	Peak Found
High	Master Protein	Q8BL97	Serine/arginine-rich splicing factor 7 OS=Mus musculus GN=Srsf7 PE=1 SV=1	0	11	3	15	2	1	3.93			1.94	5.48	14.1	3.11	6.6	1			1	3	7	1	2	1			1	2	3	1	1	1.35205e+07	1.41702e+07	1.34907e+07	1.44536e+07	1.27307e+07	2.48299e+07	1.28394e+07	1.43527e+07	High	Peak Found	Peak Found	Peak Found	High	High	High	High
High	Master Protein	Q9ESJ4	NCK-interacting protein with SH3 domain OS=Mus musculus GN=Nckipsd PE=1 SV=2	0	6	3	24	3	1	3.94	4.05	4.1	1.74	4.78		7.72	5.94	4	3	4	1	5		4	3	2	2	3	1	2		2	2	1.06498e+07	8.98525e+06	9.02437e+06	7.54159e+06	8.62834e+06	6.17876e+06	8.06746e+06	7.1699e+06	High	High	High	High	High	Peak Found	High	High
High	Master Protein	G3X9A7	MCG49978 OS=Mus musculus GN=Plcxd3 PE=1 SV=1	0	17	3	9	3	1	3.97	8.35	2.63		6.74	5.36	3.24	8.99	1	2	1		1	1	1	2	1	2	1		1	1	1	2	3.91429e+06	3.34043e+06	3.55552e+06	2.89866e+06	3.12549e+06	3.98783e+06	3.25489e+06	4.61366e+06	High	High	High	Peak Found	High	High	High	High
High	Master Protein	Q569Z6	Thyroid hormone receptor-associated protein 3 OS=Mus musculus GN=Thrap3 PE=1 SV=1	0	2	1	7	1	1	3.98	3.3	3.77	3.68		4.91	5.15	3.97	1	1	1	1		1	1	1	1	1	1	1		1	1	1	553054	827723	807585	500516	725180	1.43673e+06	556815	912875	High	High	High	High	Peak Found	High	High	High
High	Master Protein	Q8K212	Phosphofurin acidic cluster sorting protein 1 OS=Mus musculus GN=Pacs1 PE=1 SV=2	0	4	3	6	3	1	3.99	0		2.4	2.16		2.37		2	1		1	1		1		2	1		1	1		1		7.3385e+06	7.37802e+06	7.7448e+06	6.47012e+06	6.23262e+06	2.73946e+06	7.47113e+06	6.43875e+06	High	High	Peak Found	High	High	Peak Found	High	Peak Found
High	Master Protein	Q8VHM5	Heterogeneous nuclear ribonucleoprotein R OS=Mus musculus GN=Hnrnpr PE=1 SV=1	0	10	5	25	3	1	3.99	5.93	3.47	1.73	0	2.28	7.09	4.34	4	3	3	2	2	3	4	4	3	2	1	1	1	2	3	2	1.54605e+07	1.58027e+07	1.44094e+07	1.52027e+07	1.11783e+07	1.23509e+07	1.31632e+07	13090098	High	High	Peak Found	Peak Found	Peak Found	High	High	High
High	Master Protein	Q78IK2	Up-regulated during skeletal muscle growth protein 5 OS=Mus musculus GN=Usmg5 PE=1 SV=1	0	17	1	32	1	1	4.02	8.42	5.48	5.7	7.8	7.95	10.27	10.12	3	4	4	3	4	4	5	5	1	1	1	1	1	1	1	1									High	High	High	High	High	High	High	High
High	Master Protein	Q9QUR7	Peptidyl-prolyl cis-trans isomerase NIMA-interacting 1 OS=Mus musculus GN=Pin1 PE=1 SV=1	0	21	2	11	2	1	4.03	6.7	0		7.48	10.38	4.86	7.7	1	2	1		2	2	1	2	1	2	1		1	1	1	1	5.88742e+06	6.43594e+06	5.59056e+06	6.49208e+06	6.83238e+06	5.52544e+06	6.92537e+06	6.83564e+06	High	High	High	Peak Found	High	High	High	High
High	Master Protein	P62743	AP-2 complex subunit sigma OS=Mus musculus GN=Ap2s1 PE=1 SV=1	0	21	3	43	3	1	4.1	7.97	7.64	12.8	5.64	4.06	7.3	4	3	4	5	6	6	7	6	6	2	2	2	2	3	3	3	3	7.82404e+07	7.04582e+07	7.88659e+07	7.22716e+07	7.04566e+07	6.38829e+07	6.97344e+07	8.09544e+07	High	High	High	High	High	High	High	High
High	Master Protein	A0A0N4SW28	Guanine nucleotide-binding protein subunit gamma OS=Mus musculus GN=Gng12 PE=1 SV=1	0	58	4	37	4	1	4.11	6.64	2.26	9.28	8.46	23.02	12.97	17.39	3	3	2	3	4	9	6	7	3	3	2	3	3	4	3	3	8.14287e+07	7.65393e+07	8.19363e+07	8.21376e+07	1.24312e+08	1.82225e+08	6.91826e+07	1.25095e+08	High	High	High	High	High	High	High	High
High	Master Protein	P07309	Transthyretin OS=Mus musculus GN=Ttr PE=1 SV=1	0	16	1	5	1	1	4.11	2.62	2.57			3.16	0		1	1	1			1	1		1	1	1			1	1		2.93042e+06	2.35395e+06	2.14074e+06	1.60932e+06	1.25217e+06	1.73219e+06	1.79079e+06	1.10966e+06	High	High	High	Peak Found	Peak Found	High	High	Peak Found
High	Master Protein	Q9CQR4	Acyl-coenzyme A thioesterase 13 OS=Mus musculus GN=Acot13 PE=1 SV=1	0	34	3	20	3	1	4.12	4.9	4.18	2.61	5.76	1.68	8.34	6.19	3	2	2	1	3	3	3	3	2	1	1	1	2	2	3	2	2.46145e+07	2.55375e+07	2.66496e+07	2.43787e+07	2.89094e+07	3.84659e+07	3.31499e+07	39756476	High	High	High	High	High	High	High	High
High	Master Protein	Q8CA95	cAMP and cAMP-inhibited cGMP 3',5'-cyclic phosphodiesterase 10A OS=Mus musculus GN=Pde10a PE=1 SV=2	0	2	1	6	1	1	4.13	4.88	4.29	6.89				3.9	1	1	1	2				1	1	1	1	1				1	1.87491e+06	1.84489e+06	1.88479e+06	1.73507e+06	1.22305e+06		1.06831e+06	1.20978e+06	High	High	High	High	Peak Found	Not Found	Peak Found	High
High	Master Protein	P62869	Elongin-B OS=Mus musculus GN=Elob PE=1 SV=1	0	14	2	10	2	1	4.13	0	0	0			1.96	5.95	2	1	1	1			1	4	2	1	1	1			1	2	5.18606e+06	4.12424e+06	5.32638e+06	4.53189e+06	3.99851e+06	3.98015e+06	4.40664e+06	4.52569e+06	High	High	High	High	Peak Found	Peak Found	High	High
High	Master Protein	P40336	Vacuolar protein sorting-associated protein 26A OS=Mus musculus GN=Vps26a PE=1 SV=1	0	9	3	9	1	1	4.15	1.72	1.68	0				3.64	3	1	2	1				2	3	1	1	1				1	1.52904e+06	1.01708e+06	801505	773698	902969	402791	865937	945435	High	Peak Found	Peak Found	Peak Found	Peak Found	Peak Found	Peak Found	Peak Found
High	Master Protein	Q8BVG4	Dipeptidyl peptidase 9 OS=Mus musculus GN=Dpp9 PE=1 SV=2	0	2	1	9	1	1	4.16	2.14	0	0	2.55		0	2.84	2	1	2	1	1		1	1	1	1	1	1	1		1	1	382747	231767	292283	214743	249478	50389.7	205416	171225	High	High	High	High	High	Peak Found	High	High
High	Master Protein	Z4YJJ5	Ubiquitin carboxyl-terminal hydrolase CYLD OS=Mus musculus GN=Cyld PE=1 SV=1	0	3	1	3	1	1	4.17	0	0						1	1	1						1	1	1						473950	224830	260670	171032	157328		63559.3	217076	High	High	High	Peak Found	Peak Found	Not Found	Peak Found	Peak Found
High	Master Protein	P35282	Ras-related protein Rab-21 OS=Mus musculus GN=Rab21 PE=1 SV=4	0	13	2	8	2	1	4.2			2.1	2.38		4.83	6.35	2			1	1		2	2	1			1	1		1	2	4.2572e+06	4.18344e+06	3.94224e+06	4.37534e+06	3.94803e+06	4.09802e+06	4.79972e+06	3.57985e+06	High	Peak Found	Peak Found	High	High	Peak Found	High	High
High	Master Protein	P05480	Neuronal proto-oncogene tyrosine-protein kinase Src OS=Mus musculus GN=Src PE=1 SV=4	0	4	2	10	2	1	4.22	0	0				0	4.12	3	1	1				2	3	2	1	1				1	2	2.27655e+06	2.13206e+06	2.39162e+06	2.00723e+06	1.41296e+06	925909	1.99449e+06	1.76162e+06	High	High	High	Peak Found	Peak Found	Peak Found	High	High
High	Master Protein	Q9CT10	Ran-binding protein 3 OS=Mus musculus GN=Ranbp3 PE=1 SV=2	0	4	1	5	1	1	4.23		4.3	3.91			3.81	3.6	1		1	1			1	1	1		1	1			1	1	1.21266e+06	1.26765e+06	886099	920068	982007	420303	1.32579e+06	1.03982e+06	High	Peak Found	High	High	Peak Found	Peak Found	High	High
High	Master Protein	D3Z5M6	Adhesion G protein-coupled receptor L3 OS=Mus musculus GN=Adgrl3 PE=1 SV=1	0	1	1	9	1	1	4.23	2.78	2.3		4.81	5.28	3.71	6.44	1	1	1		1	2	1	2	1	1	1		1	1	1	1		1.4263e+06		880683	612628	470491	439838	1.03265e+06	High	High	High	Peak Found	High	High	High	High
High	Master Protein	P84096	Rho-related GTP-binding protein RhoG OS=Mus musculus GN=Rhog PE=1 SV=1	0	55	7	20	6	1	4.24	3.75	6.01	1.79	10.3	7.8	8.8	13.81	2	2	2	1	3	3	3	4	2	2	2	1	2	3	2	4	1.76561e+07	1.63087e+07	1.55867e+07	1.6064e+07	2.45863e+07	1.63758e+07	2.73687e+07	23473944	High	High	High	Peak Found	High	High	High	High
High	Master Protein	P16054	Protein kinase C epsilon type OS=Mus musculus GN=Prkce PE=1 SV=1	0	8	5	21	4	1	4.25	6.15	3.73	1.84	2.36		4.06	2.1	4	5	3	3	2		3	1	3	4	2	3	2		3	1	1.12235e+07	1.19568e+07	1.12372e+07	9.81826e+06	1.01351e+07	1.4702e+06	1.08182e+07	9458328	High	High	High	High	High	Peak Found	High	High
High	Master Protein	Q9QYA2	Mitochondrial import receptor subunit TOM40 homolog OS=Mus musculus GN=Tomm40 PE=1 SV=3	0	9	2	8	2	1	4.28	3.28		5.45	3.03	3.65	4.51		1	1		2	1	2	1		1	1		1	1	2	1		2.00387e+06	422401	1.63974e+06	600991	2.23874e+06	4.17299e+06	2.75197e+06	3.26446e+06	High	High	Peak Found	High	High	High	High	Peak Found
High	Master Protein	G3X8X7	Vacuolar protein sorting 16 (Yeast) OS=Mus musculus GN=Vps16 PE=1 SV=1	0	4	2	4	2	1	4.29	0	0					4.07	1	1	1					1	1	1	1					1	1.19823e+06	1.16171e+06	1.13624e+06	921902	713421	214854	705212	720334	High	High	High	Peak Found	Peak Found	Peak Found	Peak Found	High
High	Master Protein	Q8VCX5	Calcium uptake protein 1, mitochondrial OS=Mus musculus GN=Micu1 PE=1 SV=1	0	3	1	5	1	1	4.29	0	0					2.58	2	1	1					1	1	1	1					1	170655	146337	176421	131442			63067.8	147160	High	High	High	Peak Found	Not Found	Not Found	Peak Found	High
High	Master Protein	Q9Z1P6	NADH dehydrogenase [ubiquinone] 1 alpha subcomplex subunit 7 OS=Mus musculus GN=Ndufa7 PE=1 SV=3	0	18	2	22	2	1	4.29	6.28	3.8	5.78	2.34	6.06	2.46	4.12	3	3	2	3	2	3	3	3	2	2	2	2	1	2	2	2	2.66956e+07	2.84513e+07	3.16879e+07	2.80035e+07	2.60539e+07	3.46492e+07	2.86826e+07	32810998	High	High	High	High	High	High	High	High
High	Master Protein	O88643	Serine/threonine-protein kinase PAK 1 OS=Mus musculus GN=Pak1 PE=1 SV=1	0	5	2	19	2	1	4.33	3.91	3.7	3.96	6.33	6.46	7.04	4.34	2	2	2	2	3	3	3	2	1	1	1	1	1	1	2	1	1.38581e+07	1.4088e+07	1.49679e+07	1.30102e+07	1.3314e+07	1.35374e+07	1.38483e+07	1.43573e+07	High	High	High	High	High	High	High	High
High	Master Protein	Q9CZD3	Glycine--tRNA ligase OS=Mus musculus GN=Gars PE=1 SV=1	0	6	3	3	3	1	4.34				2.01		0		1				1		1		1				1		1		4.29518e+06	4.67151e+06	4.89837e+06	4.09032e+06	4.87379e+06	1.89564e+06	5.33861e+06	4.12857e+06	High	Peak Found	Peak Found	Peak Found	High	Peak Found	High	Peak Found
High	Master Protein	Q9QWR8	Alpha-N-acetylgalactosaminidase OS=Mus musculus GN=Naga PE=1 SV=2	0	3	1	3	1	1	4.38							2.62	2							1	1							1	327684	283182	222763	269456	246632	78797.8	69487.9	364175	High	Peak Found	Peak Found	Peak Found	Peak Found	Peak Found	Peak Found	High
High	Master Protein	P62855	40S ribosomal protein S26 OS=Mus musculus GN=Rps26 PE=1 SV=3	0	21	2	12	2	1	4.4	0	0	0	0	5.66	0	0	2	2	1	1	1	3	1	1	2	1	1	1	1	2	1	1	1.63706e+07	1.91697e+07	1.86847e+07	1.93938e+07	1.71749e+07	2.00836e+07	1.45294e+07	1.68607e+07	High	High	High	High	High	High	High	High
High	Master Protein	Q8JZU2	Tricarboxylate transport protein, mitochondrial OS=Mus musculus GN=Slc25a1 PE=1 SV=1	0	10	3	16	3	1	4.41	2.4	1.99	2.77	0	0	2.73	4.47	3	1	3	1	2	1	3	2	3	1	3	1	2	1	3	2	1.90539e+07	1.88484e+07	2.0166e+07	1.89813e+07	1.61499e+07	9.99099e+06	1.8973e+07	16728161	High	High	High	High	High	High	High	High
High	Master Protein	P63163	Small nuclear ribonucleoprotein-associated protein N OS=Mus musculus GN=Snrpn PE=1 SV=1	0	3	1	18	1	1	4.41	5.09	4.86	4.91	4.6	7.41	5.25	7.64	2	2	2	2	2	3	2	3	1	1	1	1	1	1	1	1	4.31585e+06	5.59683e+06	4.55429e+06	4.64306e+06	3.54726e+06	4.11463e+06	3.76174e+06	4.17743e+06	High	High	High	High	High	High	High	High
High	Master Protein	Q8R5J9	PRA1 family protein 3 OS=Mus musculus GN=Arl6ip5 PE=1 SV=2	0	10	2	13	2	1	4.41	3.91	4.57	4.02	0		3.75	1.95	2	2	2	2	1		3	1	1	1	1	1	1		2	1	1.14714e+07	1.10873e+07	1.06532e+07	1.09308e+07	1.07604e+07	4.90548e+06	1.18325e+07	9.09577e+06	High	High	High	High	High	Peak Found	High	High
High	Master Protein	A2AFQ0	E3 ubiquitin-protein ligase HUWE1 OS=Mus musculus GN=Huwe1 PE=1 SV=1	0	1	3	5	3	1	4.42				1.66		7.02	4.15	1				1		2	1	1				1		2	1	1.36732e+06	1.37115e+06	1.4717e+06	1.32001e+06	1.23878e+06		1.38364e+06	999754	High	Peak Found	Peak Found	Peak Found	High	Not Found	High	High
High	Master Protein	Q8R071	Inositol-trisphosphate 3-kinase A OS=Mus musculus GN=Itpka PE=1 SV=1	0.003	2	1	4	1	1	4.45			2.36				2.37	2			1				1	1			1				1	2.35005e+06	1.96107e+06	2.0844e+06	2.18221e+06	1.20488e+06	593356	1.56292e+06	1.59924e+06	High	Peak Found	Peak Found	High	Peak Found	Peak Found	Peak Found	High
High	Master Protein	Q3UHK1	Proton myo-inositol cotransporter OS=Mus musculus GN=Slc2a13 PE=1 SV=2	0	5	2	15	2	1	4.49	0	2.75	0	0		5.55	6.23	2	3	2	1	1		3	3	1	1	1	1	1		2	2	2.12352e+06	2.02422e+06	2.11764e+06	2.00533e+06	3.34493e+06	164945	3.74118e+06	1.65837e+06	High	High	High	High	High	Peak Found	High	High
High	Master Protein	Q8CHK3	Lysophospholipid acyltransferase 7 OS=Mus musculus GN=Mboat7 PE=1 SV=1	0	5	1	4	1	1	4.49	3.49	2.46		3.42				1	1	1		1				1	1	1		1				894372	864708	683450	401055	626474		452405	368901	High	High	High	Peak Found	High	Not Found	Peak Found	Peak Found
High	Master Protein	A0A1B0GRV0	3'(2'),5'-bisphosphate nucleotidase 1 OS=Mus musculus GN=Bpnt1 PE=1 SV=1	0	15	4	12	4	1	4.52	0	0		1.79		1.8	2.1	2	1	1		2		3	3	2	1	1		2		2	2	1.68201e+07	2.1758e+07	1.82985e+07	2.45547e+07	1.55885e+07	7.74869e+06	1.18822e+07	1.12055e+07	High	High	High	Peak Found	High	Peak Found	High	High
High	Master Protein	P67984	60S ribosomal protein L22 OS=Mus musculus GN=Rpl22 PE=1 SV=2	0	19	2	22	2	1	4.53	5.8	3.99	6.26	0	5.91	4.79	5.97	2	3	2	3	2	4	2	4	1	1	1	1	1	2	1	2	1.56893e+07	1.52648e+07	1.7257e+07	1.541e+07	1.1181e+07	1.86473e+07	1.21864e+07	1.48123e+07	High	High	High	High	High	High	High	High
High	Master Protein	Q9QUM9	Proteasome subunit alpha type-6 OS=Mus musculus GN=Psma6 PE=1 SV=1	0	25	5	15	5	1	4.54	1.66	4.46	0	12.07	1.85	0	0	1	1	4	1	5	1	1	1	1	1	3	1	4	1	1	1	2.666e+07	2.50977e+07	2.99647e+07	2.66101e+07	2.2643e+07	1.78058e+07	2.67861e+07	1.8681e+07	High	High	High	High	High	High	High	High
High	Master Protein	Q8BNW9	Kelch repeat and BTB domain-containing protein 11 OS=Mus musculus GN=Kbtbd11 PE=1 SV=3	0	4	2	11	2	1	4.54	4.58	4.16	5.09	6.37	4.5	4.11	3.85	1	2	2	1	2	1	1	1	1	1	1	1	2	1	1	1	6.30882e+06	5.46417e+06	5.18004e+06	5.25643e+06	6.89595e+06	2.60928e+06	5.51294e+06	4.01605e+06	High	High	High	High	High	High	High	High
High	Master Protein	O55234	Proteasome subunit beta type-5 OS=Mus musculus GN=Psmb5 PE=1 SV=3	0	18	4	17	4	1	4.55	6.61	6.72	6.08	0	1.86	0	0	3	3	3	3	1	1	2	1	2	3	3	3	1	1	1	1	3.28239e+07	2.90097e+07	3.03287e+07	2.95197e+07	2.42284e+07	2.27386e+07	2.24509e+07	2.19398e+07	High	High	High	High	High	High	High	High
High	Master Protein	P70441	Na(+)/H(+) exchange regulatory cofactor NHE-RF1 OS=Mus musculus GN=Slc9a3r1 PE=1 SV=3	0	10	3	26	3	1	4.56	6.62	4.09	2.48	5.86	7.83	7.19	4.53	2	5	3	3	4	4	3	2	2	3	2	3	2	3	2	1	1.76224e+07	1.31216e+07	6.89131e+06	1.38256e+07	1.34528e+07	1.50785e+07	1.78127e+07	1.36959e+07	High	High	High	High	High	High	High	High
High	Master Protein	Q99PV0	Pre-mRNA-processing-splicing factor 8 OS=Mus musculus GN=Prpf8 PE=1 SV=2	0	1	1	10	1	1	4.59	2.03	2.06	0	0			2.86	2	2	2	2	1			1	1	1	1	1	1			1	279462	244984	205205	161987	127384		150053	168256	High	High	High	High	High	Not Found	Peak Found	High
High	Master Protein	G5E8T9	Hydroxyacyl glutathione hydrolase OS=Mus musculus GN=Hagh PE=1 SV=1	0	17	4	25	4	1	4.62	2.64	5.74	4.32	2.65	5.72	3.27	4.71	3	3	3	3	3	3	3	4	2	2	3	3	2	2	2	3	2.37141e+07	2.06048e+07	2.34896e+07	2.27693e+07	1.74337e+07	2.02404e+07	2.55422e+07	24320832	High	High	High	High	High	High	High	High
High	Master Protein	Q8VI75	Importin-4 OS=Mus musculus GN=Ipo4 PE=1 SV=1	0	3	2	6	2	1	4.62	4.61		5.49			4.03	5.07	1	1		2			1	1	1	1		2			1	1	1.16419e+06	1.09133e+06	945386	883787	643051	91862.1	777581	840072	High	High	Peak Found	High	Peak Found	Peak Found	High	High
High	Master Protein	Q9QZ88	Vacuolar protein sorting-associated protein 29 OS=Mus musculus GN=Vps29 PE=1 SV=1	0	25	3	11	3	1	4.66	4.27	6.22	6.28	2.1	2.69	0	1.61	2	1	2	2	1	1	1	1	2	1	2	2	1	1	1	1	1.76709e+07	1.42984e+07	1.52794e+07	1.45456e+07	1.63757e+07	1.30552e+07	1.99167e+07	1.73623e+07	High	High	High	High	High	High	High	High
High	Master Protein	Q9R1P0	Proteasome subunit alpha type-4 OS=Mus musculus GN=Psma4 PE=1 SV=1	0	12	2	18	2	1	4.67	10.12	6.97	8.37	9.12	3.68	12.61	10.51	1	3	2	2	3	1	3	3	1	2	2	1	2	1	2	2	9.40396e+06	9.3154e+06	9.56393e+06	8.95663e+06	6.10725e+06	5.41713e+06	8.89372e+06	8.13988e+06	High	High	High	High	High	High	High	High
High	Master Protein	F8WHL2	Coatomer subunit alpha OS=Mus musculus GN=Copa PE=1 SV=1	0	3	3	12	3	1	4.68	1.7	5.07		2.4		8.87	2.82	2	1	3		1		4	1	2	1	2		1		2	1	8.12544e+06	7.82406e+06	7.26223e+06	6.54226e+06	4.86069e+06	1.37397e+06	5.94744e+06	5.03825e+06	High	High	High	Peak Found	High	Peak Found	High	High
High	Master Protein	Q69ZK9	Neuroligin-2 OS=Mus musculus GN=Nlgn2 PE=1 SV=2	0	4	2	5	1	1	4.7	4.35	3.08	3.59			3.56		1	1	1	1			1		1	1	1	1			1		1.71945e+06	1.44896e+06	1.58815e+06	1.26123e+06	992729	712724	1.38212e+06	1.39503e+06	High	High	Peak Found	High	Peak Found	Peak Found	Peak Found	Peak Found
High	Master Protein	Q9WV55	Vesicle-associated membrane protein-associated protein A OS=Mus musculus GN=Vapa PE=1 SV=2	0	30	6	35	5	1	4.7	7.11	7.16	8.15	1.73	6.14	12.34	11.02	2	3	5	3	3	6	7	6	2	3	3	2	2	4	5	4	5.77039e+07	6.21979e+07	6.01897e+07	6.07379e+07	6.22873e+07	5.08004e+07	6.78018e+07	6.4207e+07	High	High	High	High	High	High	High	High
High	Master Protein	Q3UUI3	Acyl-coenzyme A thioesterase THEM4 OS=Mus musculus GN=Them4 PE=1 SV=1	0	14	3	15	3	1	4.73	6.57	2.79	2.08	2.31		2.33	6.77	2	4	2	2	1		1	3	2	3	2	2	1		1	2	3.39261e+06	3.09656e+06	3.77945e+06	3.01956e+06	2.18683e+06	1.37838e+06	2.47969e+06	2.47611e+06	High	High	High	High	High	Peak Found	High	High
High	Master Protein	O70589	Peripheral plasma membrane protein CASK OS=Mus musculus GN=Cask PE=1 SV=2	0	6	3	6	3	1	4.74	5.06		3.8			5.11	4.34	1	1		2			1	1	1	1		2			1	1	5.48512e+06	4.91962e+06	5.1186e+06	4.81121e+06	3.57424e+06	812423	3.87927e+06	3820937	High	High	Peak Found	High	Peak Found	Peak Found	High	High
High	Master Protein	Q01405	Protein transport protein Sec23A OS=Mus musculus GN=Sec23a PE=1 SV=2	0	6	3	8	3	1	4.75	4.8	5.45	0	0		8.5		1	2	1	1	1		2		1	2	1	1	1		2		8.62221e+06	9.04012e+06	9.046e+06	8.19298e+06	2.35052e+06	1.93228e+06	3.49412e+06	3.15468e+06	High	High	High	High	High	Peak Found	High	Peak Found
High	Master Protein	Q8R0A7	Uncharacterized protein KIAA0513 OS=Mus musculus GN=Kiaa0513 PE=1 SV=1	0	9	3	13	3	1	4.76	0	1.77			3.94		3.58	2	2	2			3		4	2	2	1			2		2	1.24117e+07	1.29477e+07	1.21683e+07	1.01377e+07	9.86048e+06	1.23769e+07	1.19169e+07	1.25522e+07	High	High	High	Peak Found	Peak Found	High	Peak Found	High
High	Master Protein	Q91YR1	Twinfilin-1 OS=Mus musculus GN=Twf1 PE=1 SV=2	0	10	3	24	3	1	4.77	4.65	7.24	2.43	4.33	14.72	8.22	6.26	2	2	3	1	2	7	3	4	1	1	1	1	1	3	2	1	6.39119e+06	6.18962e+06	1.10443e+07	5.59951e+06	5.17503e+06	1.48237e+07	5.18421e+06	5.95906e+06	High	High	High	High	High	High	High	High
High	Master Protein	P49070	Calcium signal-modulating cyclophilin ligand OS=Mus musculus GN=Camlg PE=1 SV=2	0	7	1	9	1	1	4.78	0	4.55		0		2.28	5.01	2	1	2		1		1	2	1	1	1		1		1	1	399611	362813	508902	348365	297939	250338	291762	326119	High	High	High	Peak Found	High	Peak Found	High	High
High	Master Protein	Q792Z1	MCG140784 OS=Mus musculus GN=Try10 PE=1 SV=1	0	8	2	11	2	1	4.81	0	0	0		4.36	2.15	6.43	2	1	1	1		2	1	3	1	1	1	1		1	1	1	3.05618e+06	3.83684e+06	2.73921e+06	3.07709e+06	2.52856e+06	6.64376e+06	4.20436e+06	6272300	High	High	High	High	Peak Found	High	High	High
High	Master Protein	Q0GNC1	Inverted formin-2 OS=Mus musculus GN=Inf2 PE=1 SV=1	0	1	1	11	1	1	4.85	3.99	1.78	2.23				4.65	3	3	2	1				2	1	1	1	1				1	416930	380528	276507	263411	347125	43919.4	176223	374863	High	High	High	High	Peak Found	Peak Found	Peak Found	High
High	Master Protein	Q8CGF6	WD repeat-containing protein 47 OS=Mus musculus GN=Wdr47 PE=1 SV=2	0	2	2	4	2	1	4.86						1.72	0	2						1	1	2						1	1	2.912e+06	2.7237e+06	2.76896e+06	2.73706e+06	1.81422e+06	443300	2.69934e+06	2.16398e+06	High	Peak Found	Peak Found	Peak Found	Peak Found	Peak Found	High	High
High	Master Protein	Q9DBS2	Tumor protein p63-regulated gene 1-like protein OS=Mus musculus GN=Tprg1l PE=1 SV=1	0	17	2	5	2	1	4.86	3.89	9.28					4.16	1	1	2					1	1	1	2					1	3.20184e+06	3.83475e+06	4.34072e+06	3.0525e+06	2.98255e+06	1.14839e+06	2.9834e+06	3.2757e+06	High	High	High	Peak Found	Peak Found	Peak Found	Peak Found	High
High	Master Protein	Q640R3	Hepatocyte cell adhesion molecule OS=Mus musculus GN=Hepacam PE=1 SV=2	0	15	3	32	3	1	4.86	22.95	5.03	15.78	22.27	24.99	21.12	8.18	1	6	1	4	6	6	6	2	1	3	1	1	2	2	2	2	8.95006e+06	9.95008e+06	1.02004e+07	1.05232e+07	8.52608e+06	1.46786e+07	9.47605e+06	1.5142e+07	High	High	High	High	High	High	High	High
High	Master Protein	Q61490	CD166 antigen OS=Mus musculus GN=Alcam PE=1 SV=3	0	13	4	26	4	1	4.87	5.4	7.76	12.7	4.78	24.91	13.85	5.16	2	3	3	4	1	7	4	2	1	2	2	3	1	4	3	1	1.35117e+07	1.42784e+07	1.44502e+07	1.34215e+07	8.92268e+06	1.77131e+07	1.29761e+07	1.54122e+07	High	High	High	High	High	High	High	High
High	Master Protein	O35633	Vesicular inhibitory amino acid transporter OS=Mus musculus GN=Slc32a1 PE=1 SV=3	0	15	6	48	5	1	4.89	8.86	6.28	5.85	8.03	0	9.39	0	7	7	8	5	6	3	7	5	4	4	4	3	4	1	4	2	2.8101e+07	2.64324e+07	2.93598e+07	2.61986e+07	2.58379e+07	6.86287e+06	2.68665e+07	2.08463e+07	High	High	High	High	High	High	High	High
High	Master Protein	Q80WQ2	Protein VAC14 homolog OS=Mus musculus GN=Vac14 PE=1 SV=1	0	1	1	16	1	1	4.9	3.9	4.32	2.38	2.11	0	4.14	4.74	2	2	2	2	3	1	2	2	1	1	1	1	1	1	1	1	636035	573316	557531	588658	495530	137829	490899	557898	High	High	High	High	High	High	High	High
High	Master Protein	P85094	Isochorismatase domain-containing protein 2A OS=Mus musculus GN=Isoc2a PE=1 SV=1	0	54	5	30	5	1	4.9	2.08	8.4	10.04	26.68	4.64	29.67	15.1	1	1	2	4	8	2	8	4	1	1	1	3	5	1	4	2	5.37278e+06	4.17586e+06	6.01352e+06	5.59083e+06	7.15361e+06	3.24651e+06	8.2266e+06	7.30683e+06	High	High	High	High	High	High	High	High
High	Master Protein	O55091	Protein IMPACT OS=Mus musculus GN=Impact PE=1 SV=2	0	11	2	15	2	1	4.9	5.59	3.51	4.69	4.05	5.11	3.7	1.77	2	2	1	2	2	2	2	2	2	2	1	2	2	2	2	1	7.76127e+06	8.44009e+06	3.67419e+06	7.68853e+06	3.79955e+06	6.03422e+06	7.82178e+06	8290989	High	High	High	High	High	High	High	High
High	Master Protein	Q8BU31	Ras-related protein Rap-2c OS=Mus musculus GN=Rap2c PE=1 SV=1	0	32	4	20	1	1	4.91	1.65	5.46	1.66	0		6.16	0	2	3	5	2	3		3	2	2	2	3	1	2		2	1	329399	245788	187858	213478	182529		204155	228774	Peak Found	Peak Found	High	Peak Found	Peak Found	Not Found	Peak Found	Peak Found
High	Master Protein	Q91XH5	Sepiapterin reductase OS=Mus musculus GN=Spr PE=1 SV=1	0	15	3	18	3	1	4.92	5.11	4.96	2.57	4.88	2.52	4.97	6.68	2	2	3	2	3	1	2	3	1	1	3	2	2	1	1	1	1.35435e+07	1.30261e+07	1.17359e+07	1.21249e+07	1.42804e+07	8.81453e+06	1.63682e+07	1.3561e+07	High	High	High	High	High	High	High	High
High	Master Protein	Q91VM9	Inorganic pyrophosphatase 2, mitochondrial OS=Mus musculus GN=Ppa2 PE=1 SV=1	0	12	3	18	3	1	4.93	2.04	4.93	6.28	5.04	2.4	5.34	5.18	3	2	3	3	2	1	2	2	3	2	2	2	2	1	2	2	1.02142e+07	7.05403e+06	8.56101e+06	8.59538e+06	1.09458e+07	6.76083e+06	1.50026e+07	1.42584e+07	High	High	High	High	High	High	High	High
High	Master Protein	Q99K48	Non-POU domain-containing octamer-binding protein OS=Mus musculus GN=Nono PE=1 SV=3	0	9	3	15	2	1	4.94	6.96	7.18	4.93	8.98	5.22	7.39	8.28	1	2	2	2	2	2	2	2	1	2	2	2	2	2	2	1	3.95372e+06	4.51596e+06	5.28705e+06	4.18395e+06	2.6451e+06		1.86798e+06	4.19265e+06	High	High	High	High	High	High	High	High
High	Master Protein	P63137	Gamma-aminobutyric acid receptor subunit beta-2 OS=Mus musculus GN=Gabrb2 PE=1 SV=2	0	7	3	21	2	1	4.94	6.66	6.83	2.63	2.02	2.09	7.63	2.01	3	4	4	2	2	1	3	2	3	3	3	2	2	1	2	1	8.26245e+06	7.04202e+06	7.9705e+06	6.79659e+06	4.95469e+06	4.29684e+06	5.53992e+06	5.55464e+06	High	High	High	High	High	High	High	High
High	Master Protein	Q9Z239	Phospholemman OS=Mus musculus GN=Fxyd1 PE=1 SV=1	0	13	1	10	1	1	4.97	2.64	2.31	2.6	2.79	5.83	2.58	2.79	2	1	1	1	1	2	1	1	1	1	1	1	1	1	1	1	7.60569e+06	7.99729e+06	7.20801e+06	6.56277e+06	1.00075e+07	1.3887e+07	8.47772e+06	8187225	High	High	High	High	High	High	High	High
High	Master Protein	Q9CZP5	Mitochondrial chaperone BCS1 OS=Mus musculus GN=Bcs1l PE=1 SV=1	0	11	2	14	2	1	4.99	5.91	4.14	6.11	2.62	0	6.11	4.79	2	2	1	2	3	1	2	1	2	2	1	2	2	1	2	1	911658	845682	814959	702602	350367	442008	545982	832335	High	High	High	High	High	High	High	High
High	Master Protein	Q922Q8	Leucine-rich repeat-containing protein 59 OS=Mus musculus GN=Lrrc59 PE=1 SV=1	0	8	2	8	2	1	5.02	1.94	1.69	5.32			1.68	1.83	2	1	1	2			1	1	2	1	1	2			1	1	5.84961e+06	4.91531e+06	6.15535e+06	5.33462e+06	4.11926e+06	4.10134e+06	4.70612e+06	4.51771e+06	High	High	High	High	Peak Found	Peak Found	High	High
High	Master Protein	Q9JME5	AP-3 complex subunit beta-2 OS=Mus musculus GN=Ap3b2 PE=1 SV=2	0	6	5	17	5	1	5.03	4.74	2.06	7.25	0		9.05	6.39	2	2	3	3	1		3	3	2	2	2	2	1		3	2	1.15039e+07	1.09155e+07	1.34401e+07	1.15016e+07	7.05081e+06	2.48998e+06	1.01773e+07	9.94966e+06	High	High	High	High	High	Peak Found	High	High
High	Master Protein	Q60631	Growth factor receptor-bound protein 2 OS=Mus musculus GN=Grb2 PE=1 SV=1	0	12	2	9	2	1	5.03	2.49	2.28	0			2.05	5.77	2	2	1	1			1	2	1	2	1	1			1	1	6.3515e+06	6.69513e+06	6.98729e+06	6.54613e+06	5.60398e+06	5.25213e+06	5.83702e+06	6.21225e+06	High	High	High	High	Peak Found	Peak Found	High	High
High	Master Protein	P23927	Alpha-crystallin B chain OS=Mus musculus GN=Cryab PE=1 SV=2	0	35	6	38	6	1	5.07	4	0	3.93	2.25	12.82	2.08	11.28	2	2	1	2	4	14	4	9	2	2	1	2	3	5	4	6	3.23836e+07	3.14234e+07	2.64265e+07	3.27354e+07	4.9946e+07	1.10148e+08	5.36726e+07	7.69199e+07	High	High	High	High	High	High	High	High
High	Master Protein	A6H5Z3	Exocyst complex component 6B OS=Mus musculus GN=Exoc6b PE=1 SV=1	0	2	1	15	1	1	5.07	2.2	2.63	0	0		0	4.19	2	3	3	1	2		2	2	1	1	1	1	1		1	1	296876	257607	278244	218628	210275		93266.7	201530	High	High	High	High	High	Not Found	High	High
High	Master Protein	Q80XI4	Phosphatidylinositol 5-phosphate 4-kinase type-2 beta OS=Mus musculus GN=Pip4k2b PE=1 SV=1	0	17	5	13	3	1	5.09	0	0	1.85			4.6	10.26	3	1	1	2			2	4	1	1	1	2			2	3	6.98491e+06	8.78818e+06	5.68952e+06	1.05432e+07	5.38487e+06	2.94292e+06	4.74373e+06	4.65984e+06	Peak Found	Peak Found	Peak Found	High	Peak Found	Peak Found	High	High
High	Master Protein	P43274	Histone H1.4 OS=Mus musculus GN=Hist1h1e PE=1 SV=2	0	15	4	100	2	1	5.1	5.86	5.1	4.5	3.67	20.07	9.39	14.46	11	12	10	12	9	21	13	12	3	3	3	3	3	4	3	3	2.78277e+07	2.49056e+07	2.22544e+07	2.64121e+07	2.58596e+07	9.17361e+07	3.75844e+07	5.06371e+07	High	High	High	High	High	High	High	High
High	Master Protein	P24369	Peptidyl-prolyl cis-trans isomerase B OS=Mus musculus GN=Ppib PE=1 SV=2	0	20	4	35	4	1	5.12	2.55	2.54	1.62	1.61	8.77	5.69	7.85	5	4	3	2	2	8	5	6	2	3	2	1	1	3	3	3	1.64902e+07	1.94906e+07	1.81891e+07	1.8538e+07	1.26308e+07	3.44645e+07	1.3866e+07	1.89668e+07	High	High	High	High	High	High	High	High
High	Master Protein	Q9WU78	Programmed cell death 6-interacting protein OS=Mus musculus GN=Pdcd6ip PE=1 SV=3	0	3	2	18	2	1	5.12	4.43	5.07	2.89	3.03		8.85	11.81	2	3	2	1	2		3	5	1	1	1	1	1		1	2	2.86221e+06	2.73001e+06	2.62838e+06	2.31247e+06	2.31414e+06	477026	2.34023e+06	1.91147e+06	High	High	High	High	High	Peak Found	High	High
High	Master Protein	Q08642	Protein-arginine deiminase type-2 OS=Mus musculus GN=Padi2 PE=1 SV=2	0	5	2	16	2	1	5.14	2.24	4.36	4.71	5.81		6.08	8.29	2	1	2	2	3		3	3	1	1	1	1	1		1	2	1.14828e+06	1.16585e+06	1.0062e+06	1.01689e+06	1.57506e+06	453283	1.30243e+06	1.42374e+06	High	High	High	High	High	Peak Found	High	High
High	Master Protein	P03888	NADH-ubiquinone oxidoreductase chain 1 OS=Mus musculus GN=Mtnd1 PE=1 SV=3	0.003	3	1	17	1	1	5.18	1.71	3.44	1.71	1.73		3.72	3.73	3	2	3	2	2		2	3	1	1	1	1	1		1	1	6.95389e+06	7.13152e+06	8.86472e+06	6.03463e+06	5.29095e+06	1.84622e+06	5.93366e+06	5952491	High	High	High	High	High	Peak Found	High	High
High	Master Protein	P34022	Ran-specific GTPase-activating protein OS=Mus musculus GN=Ranbp1 PE=1 SV=2	0	26	4	15	4	1	5.18	5.86		5.44	0	4.26	5.9	6.19	1	2		3	1	3	2	3	1	2		3	1	2	2	3	9.59391e+06	1.05838e+07	1.07933e+07	1.07334e+07	3.6303e+06	9.73807e+06	1.05309e+07	6.395e+06	High	High	Peak Found	High	High	High	High	High
High	Master Protein	P26043	Radixin OS=Mus musculus GN=Rdx PE=1 SV=3	0	16	7	76	3	1	5.22	10.94	3.59	13.66	11.02	25.56	8.32	14.6	9	8	8	7	7	17	8	12	4	3	3	4	3	6	3	4	2.34795e+07	3.02791e+07	2.90121e+07	2.63991e+07	2.12334e+07	3.35709e+07	2.84721e+07	3.01518e+07	High	High	High	High	Peak Found	High	High	High
High	Master Protein	Q9CPS8	Small membrane A-kinase anchor protein OS=Mus musculus PE=1 SV=1	0	18	1	21	1	1	5.22	4.7	4.46	0	2.11		2.2	10.49	3	3	3	2	4		2	4	1	1	1	1	1		1	1	264706	218321	177287	145435	205694	53175.7	75152.8	233791	High	High	High	High	High	Peak Found	High	High
High	Master Protein	Q8CBB7	AP-1 complex subunit gamma-1 OS=Mus musculus GN=Ap1g1 PE=1 SV=1	0	13	7	31	7	1	5.24	8.17	7.2	1.64	4.11		16.65	6.97	5	3	5	4	3		7	4	4	3	4	4	3		6	4	2.03227e+07	1.99388e+07	2.18796e+07	2.13774e+07	1.62624e+07	6.99564e+06	1.57589e+07	1.28988e+07	High	High	High	High	High	Peak Found	High	High
High	Master Protein	A0A0R4J094	Fumarylacetoacetate hydrolase domain-containing 2A OS=Mus musculus GN=Fahd2a PE=1 SV=1	0	14	3	13	3	1	5.25	4.63		2.4	3.05	2.84	7.48	5.12	2	2		1	1	1	4	2	2	1		1	1	1	3	1	6.83781e+06	6.83833e+06	7.33657e+06	7.10912e+06	7.54924e+06	5.96654e+06	8.58318e+06	7.80741e+06	High	High	Peak Found	High	High	High	High	High
High	Master Protein	P28658	Ataxin-10 OS=Mus musculus GN=Atxn10 PE=1 SV=2	0	6	2	11	2	1	5.26	4.74	6.32	4.9			5.94	2.58	2	2	2	2			2	1	1	1	2	1			2	1	2.56314e+06	2.62839e+06	2.70839e+06	2.60209e+06	1.6951e+06	803059	2.15311e+06	1.76243e+06	High	High	High	High	Peak Found	Peak Found	High	High
High	Master Protein	P56382	ATP synthase subunit epsilon, mitochondrial OS=Mus musculus GN=Atp5e PE=1 SV=2	0	29	2	35	2	1	5.27	1.78	1.63	1.74	1.97	4.99	1.64	1.68	4	4	4	5	4	5	5	4	2	2	2	2	2	2	2	2	1.14428e+08	1.09663e+08	1.16371e+08	1.07502e+08	1.25733e+08	1.76212e+08	1.09231e+08	138541240	High	High	High	High	High	High	High	High
High	Master Protein	O09111	NADH dehydrogenase [ubiquinone] 1 beta subcomplex subunit 11, mitochondrial OS=Mus musculus GN=Ndufb11 PE=1 SV=2	0	19	2	21	2	1	5.3	4.52	3.34	1.7	0	6.3	5.09	0	3	3	3	2	2	4	3	1	2	2	2	1	1	2	2	1	2.90758e+07	2.87233e+07	2.97451e+07	2.88483e+07	3.0914e+07	3.7234e+07	3.1405e+07	3.05287e+07	High	High	High	High	High	High	High	High
High	Master Protein	Q8BG51	Mitochondrial Rho GTPase 1 OS=Mus musculus GN=Rhot1 PE=1 SV=1	0	4	2	12	2	1	5.33	2.65	1.89		2.1		5.41	2.42	2	2	1		1		5	1	2	1	1		1		2	1	2.73312e+06	3.18612e+06	2.67441e+06	2.76582e+06	3.03021e+06	1.62981e+06	3.41174e+06	2.58774e+06	High	High	High	Peak Found	High	Peak Found	High	High
High	Master Protein	Q9CZX8	40S ribosomal protein S19 OS=Mus musculus GN=Rps19 PE=1 SV=3	0	39	6	44	6	1	5.33	7.4	7.62	4.83	6.93	23.47	13.54	11.79	4	4	4	3	4	11	6	8	3	3	3	3	3	4	4	4	3.7149e+07	5.16426e+07	4.52129e+07	6.39033e+07	3.42508e+07	8.1976e+07	2.78705e+07	3.71647e+07	High	High	High	High	High	High	High	High
High	Master Protein	Q8R404	MICOS complex subunit MIC13 OS=Mus musculus GN=Mic13 PE=1 SV=1	0	35	2	16	2	1	5.33	3.09	3.8	4.53	2.45	6.82	9.81	6.8	2	1	1	3	1	2	4	2	1	1	1	1	1	2	1	1	3.38168e+06	3.45321e+06	3.52863e+06	3.12324e+06	2.49769e+06	2.16339e+06	2.40704e+06	2.75821e+06	High	High	High	High	High	High	High	High
High	Master Protein	Q8BJY1	26S proteasome non-ATPase regulatory subunit 5 OS=Mus musculus GN=Psmd5 PE=1 SV=4	0	7	2	5	2	1	5.34	1.61	2.25	0					2	1	1	1					1	1	1	1					4.95785e+06	5.96983e+06	5.38296e+06	4.44636e+06	3.49645e+06	2.97036e+06	4.11453e+06	3.60293e+06	High	High	High	High	Peak Found	Peak Found	Peak Found	Peak Found
High	Master Protein	Q62426	Cystatin-B OS=Mus musculus GN=Cstb PE=1 SV=1	0	33	2	15	2	1	5.34	3.88	1.61	3.08	5	2.53	9.82	5.98	2	1	2	1	2	2	3	2	2	1	2	1	1	1	2	2	8.51583e+06	8.31254e+06	9.64422e+06	7.66586e+06	7.41601e+06	8.06009e+06	1.03171e+07	8.33703e+06	High	High	High	High	High	High	High	High
High	Master Protein	P97351	40S ribosomal protein S3a OS=Mus musculus GN=Rps3a PE=1 SV=3	0	26	6	34	6	1	5.35	10	9.27	14.48	3.09	10.28	7.59	10.12	4	5	5	7	2	4	3	4	3	4	4	5	2	2	1	2	3.47986e+07	4.22666e+07	4.25677e+07	4.18407e+07	4.29432e+07	4.65828e+07	3.78466e+07	3.87686e+07	High	High	High	High	High	High	High	High
High	Master Protein	Q99PL6	UBX domain-containing protein 6 OS=Mus musculus GN=Ubxn6 PE=1 SV=1	0	3	1	10	1	1	5.37	1.66	2.58		4.93	1.66	2.69	3.89	2	1	1		2	1	1	2	1	1	1		1	1	1	1	1.45677e+06	1.74569e+06	1.61056e+06	1.88982e+06	1.13548e+06	943446	1.50357e+06	1.15738e+06	High	High	High	Peak Found	High	High	High	High
High	Master Protein	Q99KH8	Serine/threonine-protein kinase 24 OS=Mus musculus GN=Stk24 PE=1 SV=1	0	10	3	15	3	1	5.41	2.72	2.53	5.15	2.12	1.77	5.57	11.58	2	1	1	2	2	2	2	3	1	1	1	1	2	1	1	2	3.09493e+06	2.52672e+06	2.40798e+06	2.73519e+06	2.20979e+06	1.25887e+06	2.89363e+06	2.5965e+06	High	High	High	High	High	High	High	High
High	Master Protein	Q64310	Surfeit locus protein 4 OS=Mus musculus GN=Surf4 PE=1 SV=1	0	5	1	3	1	1	5.47						2.73		2						1		1						1		1.55584e+06	1.25442e+06	1.41562e+06	1.13645e+06	1.09225e+06	287725	1.22538e+06	1.14538e+06	High	Peak Found	Peak Found	Peak Found	Peak Found	Peak Found	High	Peak Found
High	Master Protein	Q9CPY7	Cytosol aminopeptidase OS=Mus musculus GN=Lap3 PE=1 SV=3	0	15	6	33	6	1	5.48	5.88	5.3	5.56	12.49	3.96	7.6	12.73	3	4	4	3	7	2	4	6	1	2	2	1	4	1	2	3	1.99971e+07	1.95723e+07	1.92146e+07	1.94787e+07	2.75394e+07	1.65584e+07	2.53697e+07	24339839	High	High	High	High	High	High	High	High
High	Master Protein	P62305	Small nuclear ribonucleoprotein E OS=Mus musculus GN=Snrpe PE=1 SV=1	0	39	2	8	2	1	5.49	5.8	2.5	1.98		0		2.45	2	2	1	1		1		1	1	2	1	1		1		1	1.97933e+06	2.1886e+06	2.25492e+06	2.30994e+06	953860	1.83475e+06	1.90956e+06	2.56568e+06	High	High	High	High	Peak Found	High	Peak Found	High
High	Master Protein	Q9ER00	Syntaxin-12 OS=Mus musculus GN=Stx12 PE=1 SV=1	0	20	4	33	4	1	5.5	8.67	6.8	8.75	13.25	17.78	21.13	13.27	2	3	2	3	5	6	7	5	2	3	2	3	3	4	4	3	2.04985e+07	1.81102e+07	1.87006e+07	1.90556e+07	1.96444e+07	2.57338e+07	2.09821e+07	2.09731e+07	High	High	High	High	High	High	High	High
High	Master Protein	Q64516	Glycerol kinase OS=Mus musculus GN=Gk PE=1 SV=2	0	4	2	5	2	1	5.5	2.18					2.28	2.41	2	1					1	1	2	1					1	1	8.20351e+06	538915	7.11669e+06	7.10118e+06	7.43151e+06	4.62196e+06	8.43036e+06	7.40631e+06	High	High	Peak Found	Peak Found	Peak Found	Peak Found	High	High
High	Master Protein	Q91VN4	MICOS complex subunit Mic25 OS=Mus musculus GN=Chchd6 PE=1 SV=2	0	19	4	16	4	1	5.52	3.65	3.08	2.95	3.41	6.45	3.13	3.64	2	2	2	1	2	4	2	1	2	2	2	1	2	3	2	1	2.24782e+07	2.47607e+07	2.48862e+07	3.0317e+07	2.29846e+07	2.34371e+07	1.82583e+07	20376949	High	High	High	High	High	High	High	High
High	Master Protein	E9QM90	RIKEN cDNA 2310035C23 gene OS=Mus musculus GN=2310035C23Rik PE=1 SV=2	0	3	3	6	3	1	5.53	3.31	5.4	2.45					2	1	2	1					2	1	2	1					2.73417e+06	2.41596e+06	2.4621e+06	1.93461e+06	1.80868e+06	827416	1.85358e+06	1.93061e+06	High	High	High	High	Peak Found	Peak Found	Peak Found	Peak Found
High	Master Protein	P62242	40S ribosomal protein S8 OS=Mus musculus GN=Rps8 PE=1 SV=2	0	24	4	29	4	1	5.53	8.88	9.57	8.57	11	9.03	11.69	12.14	4	3	3	4	4	3	4	4	3	2	2	4	3	2	2	2	2.81306e+07	2.6888e+07	3.25826e+07	2.83189e+07	2.49584e+07	2.07622e+07	2.56557e+07	2.18079e+07	High	High	High	High	High	High	High	High
High	Master Protein	Q9D8W5	26S proteasome non-ATPase regulatory subunit 12 OS=Mus musculus GN=Psmd12 PE=1 SV=4	0	10	3	20	3	1	5.54	7.81	7.22	5.15	3.5	2.13	5.09	5.57	3	3	5	2	1	1	3	2	2	2	3	1	1	1	2	1	3.46269e+06	3.29471e+06	6.42665e+06	3.10138e+06	2.27624e+06	1.5815e+06	2.49217e+06	2.84612e+06	High	High	High	High	High	High	High	High
High	Master Protein	Q80U23	Syntaphilin OS=Mus musculus GN=Snph PE=1 SV=3	0	10	3	10	3	1	5.59	2.96	2.01	2.61	2.71		5.3	5.7	2	1	1	1	1		2	2	2	1	1	1	1		2	2	1.01632e+07	6.91576e+06	8.14743e+06	8.57975e+06	9.35563e+06	3.57732e+06	1.17319e+07	7.6136e+06	High	High	High	High	High	Peak Found	High	High
High	Master Protein	Q9JJI8	60S ribosomal protein L38 OS=Mus musculus GN=Rpl38 PE=1 SV=3	0	36	2	15	2	1	5.6	3.08	5.83	5.55	3.07	9.55	3.95	3.59	2	1	2	2	1	4	1	2	1	1	1	1	1	2	1	2	4.97311e+06	5.29068e+06	6.55719e+06	5.35576e+06	3.6723e+06	8.68944e+06	4.34904e+06	6.76799e+06	High	High	High	High	High	High	High	High
High	Master Protein	Q8BH44	Coronin-2B OS=Mus musculus GN=Coro2b PE=1 SV=2	0	7	3	11	3	1	5.6	4.88	6.29	5.08			2.8	5.49	2	2	2	2			1	2	2	2	1	2			1	2	7.292e+06	6.77889e+06	6.80241e+06	5.57625e+06	5.33351e+06	1.50927e+06	6.0735e+06	5.46447e+06	High	High	High	High	Peak Found	Peak Found	High	High
High	Master Protein	Q922H2	[Pyruvate dehydrogenase (acetyl-transferring)] kinase isozyme 3, mitochondrial OS=Mus musculus GN=Pdk3 PE=1 SV=1	0	3	1	8	1	1	5.6	1.66	1.89	2.09		2.11	2.28	2.23	2	1	1	1		1	1	1	1	1	1	1		1	1	1	581597	440288	282831	344664	313969	238544	268400	461009	High	High	High	High	Peak Found	High	High	High
High	Master Protein	Q9JHZ2	Progressive ankylosis protein OS=Mus musculus GN=Ankh PE=2 SV=1	0	4	1	22	1	1	5.61	4.4	2.67	0	2.61	0	2.59	8.84	3	2	3	2	3	3	3	3	1	1	1	1	1	1	1	1	286892	269887	273885	203988	212180	178779	148972	261620	High	High	High	High	High	High	High	High
High	Master Protein	A2ALS4	Rap1 GTPase-activating protein 1 OS=Mus musculus GN=Rap1gap PE=1 SV=1	0	5	3	15	3	1	5.68	3.2	5.79	6.02	5.98	0	5.12	6.35	2	1	2	2	3	1	2	2	1	1	1	1	1	1	2	1	1.66878e+06	1.33509e+06	1.467e+06	1.33353e+06	1.25072e+06	805358	1.38355e+06	1.49429e+06	High	High	High	High	High	High	High	High
High	Master Protein	Q9EPN1	Neurobeachin OS=Mus musculus GN=Nbea PE=1 SV=1	0	2	3	9	3	1	5.68	3.71	4.5	6.2	3.39		3.21	0	1	2	1	1	1		2	1	1	2	1	1	1		2	1	3.11224e+06	100618	1.69099e+06	3.03099e+06	2.57124e+06		2.76869e+06	1.92237e+06	High	High	High	High	High	Not Found	High	High
High	Master Protein	Q3UUG6	TBC1 domain family member 24 OS=Mus musculus GN=Tbc1d24 PE=1 SV=2	0	2	1	14	1	1	5.72	5.43	5.35	4.38	4.93		4.7	6.18	2	2	2	2	2		2	2	1	1	1	1	1		1	1	1.56861e+06	1.38009e+06	1.39487e+06	1.35339e+06	1.23084e+06	228820	887397	1.04657e+06	High	High	High	High	High	Peak Found	High	High
High	Master Protein	Q61239	Protein farnesyltransferase/geranylgeranyltransferase type-1 subunit alpha OS=Mus musculus GN=Fnta PE=1 SV=1	0	5	1	14	1	1	5.73	2.66	2.82	2.05	2.49	4.56	6.84	6.53	2	1	2	1	2	2	2	2	1	1	1	1	1	1	1	1	270350	316509	374854	291009	221900	231945	263459	357937	High	High	High	High	High	High	High	High
High	Master Protein	P99026	Proteasome subunit beta type-4 OS=Mus musculus GN=Psmb4 PE=1 SV=1	0	8	1	1	1	1	5.74								1								1								2.14969e+06	2.14969e+06	2.48267e+06	1.87935e+06	1.57259e+06	1.95061e+06	2.53258e+06	2429787	High	Peak Found	Peak Found	Peak Found	Peak Found	Peak Found	Peak Found	Peak Found
High	Master Protein	P03930	ATP synthase protein 8 OS=Mus musculus GN=Mtatp8 PE=1 SV=1	0	43	3	51	3	1	5.74	7.84	7.84	5.88	3.87	10.04	9.63	6.28	6	7	6	4	4	8	8	8	3	3	3	3	3	2	3	3	7.83585e+07	8.00758e+07	7.95168e+07	8.10707e+07	7.01912e+07	9.7164e+07	8.27042e+07	82054597	High	High	High	High	High	High	High	High
High	Master Protein	Q9D1X0	Nucleolar protein 3 OS=Mus musculus GN=Nol3 PE=1 SV=1	0	12	2	14	2	1	5.74	3.37	5.91	2.66	4.8	6.51	6.32	4.8	2	1	2	1	2	2	2	2	1	1	1	1	1	1	1	2	3.58991e+06	2.67591e+06	2.98633e+06	2.91742e+06	2.68614e+06	3.55285e+06	3.30688e+06	3.86293e+06	High	High	High	High	High	High	High	High
High	Master Protein	Q6PGN3	Serine/threonine-protein kinase DCLK2 OS=Mus musculus GN=Dclk2 PE=1 SV=1	0	5	3	6	3	1	5.77	2.49	5.72				2.64		2	1	2				1		2	1	2				1		2.29965e+06	1.77909e+06	1.9291e+06	1.67339e+06	1.33349e+06	261197	1.32277e+06	1.60874e+06	High	High	High	Peak Found	Peak Found	Peak Found	High	Peak Found
High	Master Protein	D3Z0M6	Cytoplasmic dynein 1 intermediate chain 1 OS=Mus musculus GN=Dync1i1 PE=1 SV=1	0	11	4	10	4	1	5.77	6.22	6.29	3.39			3.66	3.61	2	2	2	1			2	1	2	2	2	1			2	1	2.02671e+07	2.35162e+07	2.05804e+07	2.02012e+07	1.56246e+07	1.83668e+07	1.81509e+07	1.91095e+07	High	High	High	High	Peak Found	Peak Found	High	High
High	Master Protein	O88456	Calpain small subunit 1 OS=Mus musculus GN=Capns1 PE=1 SV=1	0	3	1	39	1	1	5.78	3.9	3.89	3.94	3.73	3.44	5.95	5.63	4	5	5	5	4	4	6	6	1	1	1	1	1	1	1	1	1.08786e+06	1.03827e+06	1.13866e+06	918407	807896	1.16516e+06	1.07219e+06	1.41875e+06	High	High	High	High	High	High	High	High
High	Master Protein	A0A0R4J263	1-acyl-sn-glycerol-3-phosphate acyltransferase OS=Mus musculus GN=Agpat1 PE=1 SV=1	0	7	1	14	1	1	5.78	6.28	6.08	5.06	2.44	0	6.5	3.08	3	2	2	2	1	1	2	1	1	1	1	1	1	1	1	1	768817	718993	646405	453511	357007	160417	530878	408662	High	High	High	High	High	High	High	High
High	Master Protein	Q99JB2	Stomatin-like protein 2, mitochondrial OS=Mus musculus GN=Stoml2 PE=1 SV=1	0	8	2	15	2	1	5.78	2.33	6.04	3.04	2.95	10.72	5.76	6.83	2	1	2	1	1	4	2	2	1	1	1	1	1	2	1	1	3.1603e+06	3.55732e+06	4.09285e+06	3.79266e+06	3.55036e+06	4.72165e+06	2.73566e+06	1.70745e+06	High	High	High	High	High	High	High	High
High	Master Protein	Q9D5S7	Leucine-rich repeat and guanylate kinase domain-containing protein OS=Mus musculus GN=Lrguk PE=1 SV=1	0	1	2	72	1	1	5.79	7.49	7.04	9.7	5.44	3.75	5.48	3.21	7	10	10	10	7	9	10	9	2	2	2	2	2	2	2	2	6.4123e+07	6.52033e+07	6.27442e+07	6.28284e+07	5.28926e+07	6.96795e+07	5.64241e+07	71761120	High	High	High	High	High	High	High	High
High	Master Protein	Q9Z0X1	Apoptosis-inducing factor 1, mitochondrial OS=Mus musculus GN=Aifm1 PE=1 SV=1	0	7	3	12	3	1	5.79	7.34	6.19	5.47		3.08	2.93	2.48	2	3	2	2		1	1	1	2	2	2	2		1	1	1	1.0468e+07	1.21008e+07	1.07391e+07	1.40992e+07	5.1222e+06	5.28609e+06	5.23672e+06	5.02362e+06	High	High	High	High	Peak Found	High	High	High
High	Master Protein	E9QN59	Mitogen-activated protein kinase OS=Mus musculus GN=Mapk10 PE=1 SV=1	0	7	2	16	2	1	5.81	0	0	1.66	1.65	1.7	6.55	1.62	3	1	2	2	2	1	3	2	2	1	1	1	1	1	2	1	7.08456e+06	6.38733e+06	7.14424e+06	6.10528e+06	4.62395e+06	3.00214e+06	5.91004e+06	5.30597e+06	High	High	High	High	High	High	High	High
High	Master Protein	F8VPQ4	SLIT-ROBO Rho GTPase-activating protein 3 OS=Mus musculus GN=Srgap3 PE=1 SV=1	0	1	1	12	1	1	5.82	5.15	5.25	4.97	2.63		2.75	5.42	2	2	2	2	1		1	2	1	1	1	1	1		1	1	948971	708075	806142	600079	600361	127988	490433	672369	High	High	High	High	High	Peak Found	High	High
High	Master Protein	P56959	RNA-binding protein FUS OS=Mus musculus GN=Fus PE=1 SV=1	0	7	4	28	4	1	5.85	6.99	5.15	5.65	1.84	12.74	5.6	3.68	3	4	3	3	2	7	3	3	1	2	1	1	1	3	1	1	1.70318e+07	2.06832e+07	1.85894e+07	1.75823e+07	1.03959e+07	2.3457e+07	1.4407e+07	1.68727e+07	High	High	High	High	High	High	High	High
High	Master Protein	Q8VCW8	Acyl-CoA synthetase family member 2, mitochondrial OS=Mus musculus GN=Acsf2 PE=1 SV=1	0	7	2	8	2	1	5.86	3.19	3.09	0		4.56	8.79	6.28	1	1	1	1		1	2	1	1	1	1	1		1	2	1	1.11057e+06	1.18861e+06	974895	1.07371e+06	1.12573e+06	706178	1.34645e+06	1.37347e+06	High	High	High	High	Peak Found	High	High	High
High	Master Protein	A0A1B0GRP7	Proline synthase co-transcribed bacterial homolog protein (Fragment) OS=Mus musculus GN=Prosc PE=1 SV=1	0	9	2	9	2	1	5.86	4.25	5.2			4.99		0	2	2	2			2		1	2	2	1			2		1	1.19597e+07	1.12436e+07	1.20783e+07	1.18704e+07	1.02866e+07	9.00778e+06	9.92052e+06	7.96683e+06	High	High	High	Peak Found	Peak Found	High	Peak Found	High
High	Master Protein	Q9QZE5	Coatomer subunit gamma-1 OS=Mus musculus GN=Copg1 PE=1 SV=1	0	3	2	14	2	1	5.86	5.36	5.53	3.16	1.79		5.21	5.19	3	2	2	1	1		2	3	1	1	1	1	1		1	2	2.17576e+06	2.10471e+06	2.82143e+06	2.11922e+06	2.44997e+06	751821	2.7512e+06	2.30063e+06	High	High	High	High	High	Peak Found	High	High
High	Master Protein	P50247	Adenosylhomocysteinase OS=Mus musculus GN=Ahcy PE=1 SV=3	0	18	7	35	6	1	5.87	8.1	6.01	2.84	5.22	1.97	6.01	2.48	4	6	5	5	5	3	4	3	3	4	4	4	4	3	3	2	2.21873e+07	2.10646e+07	2.21108e+07	1.99349e+07	1.96647e+07	1.13233e+07	2.28449e+07	1.96534e+07	High	High	High	High	High	High	High	High
High	Master Protein	P21614	Vitamin D-binding protein OS=Mus musculus GN=Gc PE=1 SV=2	0	5	1	17	1	1	5.87	0	0	0	0	12.13	4.33	6.63	2	2	1	1	2	5	2	2	1	1	1	1	1	1	1	1	198596	186461	153935	136432	204520	306554	174342	184267	High	High	High	High	High	High	High	High
High	Master Protein	P28028	Serine/threonine-protein kinase B-raf OS=Mus musculus GN=Braf PE=1 SV=3	0	2	1	11	1	1	5.88	4.61	2.81	5.82	2.58			6.07	2	2	2	2	1			2	1	1	1	1	1			1	244450	258922	158185	189421	165440		63708.2	194484	High	High	High	High	High	Not Found	Peak Found	High
High	Master Protein	Q8C754	Vacuolar protein sorting-associated protein 52 homolog OS=Mus musculus GN=Vps52 PE=1 SV=1	0	4	1	7	1	1	5.88	5.77	5.62	4.78		4.86	5.17	5.38	1	1	1	1		1	1	1	1	1	1	1		1	1	1									High	High	High	High	Not Found	High	High	High
High	Master Protein	P27546	Microtubule-associated protein 4 OS=Mus musculus GN=Map4 PE=1 SV=3	0	5	4	15	4	1	5.89	2.69	1.7	0	7.23	2.1	2.01	2.19	3	2	2	1	4	1	1	1	2	2	2	1	4	1	1	1	1.39416e+07	1.29351e+07	1.20064e+07	1.36838e+07	1.39111e+07	1.03046e+07	1.45385e+07	1.36799e+07	High	High	High	High	High	High	High	High
High	Master Protein	Q7TT50	Serine/threonine-protein kinase MRCK beta OS=Mus musculus GN=Cdc42bpb PE=1 SV=2	0	4	3	8	3	1	5.89		6.27	0	0			2.92	3		2	1	1			1	3		2	1	1			1	1.74554e+06	1.03227e+06	1.72606e+06	640446	1.03859e+06	129531	733898	609446	High	Peak Found	High	High	High	Peak Found	Peak Found	High
High	Master Protein	P48771	Cytochrome c oxidase subunit 7A2, mitochondrial OS=Mus musculus GN=Cox7a2 PE=1 SV=2	0	41	2	38	2	1	5.9	7.34	9.51	7.92	0	16.46	3.35	8.19	4	5	6	5	3	8	3	4	1	1	1	1	1	2	1	1	5.69062e+07	5.07724e+07	6.39637e+07	4.92204e+07	4.34552e+07	9.81854e+07	4.88271e+07	55244308	High	High	High	High	High	High	High	High
High	Master Protein	P29758	Ornithine aminotransferase, mitochondrial OS=Mus musculus GN=Oat PE=1 SV=1	0	15	5	17	5	1	5.9	4.65				6.01	7.56	18.9	3	2				2	3	7	3	2				2	3	4	1.383e+07	8.88223e+06	1.69223e+07	1.71664e+07	1.6213e+07	4.44566e+06	1.45905e+07	13359542	High	High	Peak Found	Peak Found	Peak Found	High	High	High
High	Master Protein	Q9DCJ5	NADH dehydrogenase [ubiquinone] 1 alpha subcomplex subunit 8 OS=Mus musculus GN=Ndufa8 PE=1 SV=3	0	28	4	54	4	1	5.94	13.35	10.03	14.5	11.73	36.22	16.96	19.1	4	5	4	5	5	15	8	8	2	2	2	2	2	4	4	3	6.76566e+07	6.71322e+07	6.23745e+07	7.01737e+07	5.85874e+07	1.41703e+08	7.28963e+07	8.8478e+07	High	High	High	High	High	High	High	High
High	Master Protein	P45376	Aldose reductase OS=Mus musculus GN=Akr1b1 PE=1 SV=3	0	22	5	28	5	1	5.99	11.58	8.68	8.72	5.79	6.67	8.08	7.99	3	5	4	4	3	2	3	4	2	4	4	3	2	1	3	4	3.91521e+07	3.34029e+07	3.41358e+07	3.28662e+07	3.48452e+07	2.28371e+07	3.75639e+07	3.9005e+07	High	High	High	High	High	High	High	High
High	Master Protein	E9PYL9	Uncharacterized protein OS=Mus musculus GN=Gm10036 PE=3 SV=1	0	8	1	14	1	1	6	3.94	4.86	4.71	4.4		4.43	5.22	2	2	2	2	2		2	2	1	1	1	1	1		1	1	5.36785e+06	5.6127e+06	6.23707e+06	5.57244e+06	3.96377e+06	3.68122e+06	4.94034e+06	4.96177e+06	High	High	High	High	High	Peak Found	High	High
High	Master Protein	Q60676	Serine/threonine-protein phosphatase 5 OS=Mus musculus GN=Ppp5c PE=1 SV=3	0	5	2	15	2	1	6.01	6.34	4.27	5.99	8.89		2.25	9.71	2	2	2	2	3		1	3	2	2	1	2	2		1	2	1.11044e+07	9.85684e+06	1.22189e+07	1.29294e+07	1.20774e+07	4.15654e+06	1.29816e+07	1.06482e+07	High	High	High	High	High	Peak Found	High	High
High	Master Protein	Q9CZB0	Succinate dehydrogenase cytochrome b560 subunit, mitochondrial OS=Mus musculus GN=Sdhc PE=1 SV=1	0.001	5	1	11	1	1	6.02	3.56	2.02	4.14	3.9		0		3	2	1	2	2		1		1	1	1	1	1		1		9.48957e+06	9.27927e+06	1.00767e+07	8.2204e+06	7.92049e+06	3.13728e+06	9.82004e+06	7.14466e+06	High	High	High	High	High	Peak Found	High	Peak Found
High	Master Protein	Q8CHP8	Glycerol-3-phosphate phosphatase OS=Mus musculus GN=Pgp PE=1 SV=1	0	32	4	11	4	1	6.05	2.39	5.25			1.6	1.78	4.68	2	1	3			2	1	2	2	1	3			2	1	2	8.51092e+06	8.59446e+06	8.01327e+06	7.62253e+06	8.46372e+06	4.27558e+06	9.21034e+06	8.78086e+06	High	High	High	Peak Found	Peak Found	High	High	High
High	Master Protein	G3X914	Cullin 5 OS=Mus musculus GN=Cul5 PE=1 SV=1	0	7	3	9	3	1	6.05	8.82	5.51	5.94			5.55	8.61	1	2	2	1			1	2	1	2	2	1			1	2	1.05533e+06	878420	1.79901e+06	486275	1.71763e+06	236040	1.55793e+06	1.8845e+06	High	High	High	High	Peak Found	Peak Found	High	High
High	Master Protein	Q9QYB1	Chloride intracellular channel protein 4 OS=Mus musculus GN=Clic4 PE=1 SV=3	0	12	2	20	2	1	6.06	5.97	2.61	0	7.63	2.33	7.47	9.92	2	2	1	2	3	3	4	3	1	1	1	1	1	1	2	1	7.15432e+06	8.62557e+06	8.54867e+06	7.44674e+06	1.09615e+07	7.06531e+06	1.10623e+07	9.89943e+06	High	High	High	High	High	High	High	High
High	Master Protein	P70670	Nascent polypeptide-associated complex subunit alpha, muscle-specific form OS=Mus musculus GN=Naca PE=1 SV=2	0	2	3	13	3	1	6.07	2.56	6.52	2.45		9.69	3.18	9.92	2	1	2	1		3	1	3	2	1	2	1		3	1	2	9.53346e+06	9.18491e+06	8.88367e+06	8.78177e+06	5.44273e+06	1.46663e+07	8.32752e+06	9.22351e+06	High	High	High	High	Peak Found	High	High	High
High	Master Protein	P28738	Kinesin heavy chain isoform 5C OS=Mus musculus GN=Kif5c PE=1 SV=3	0	7	5	30	2	1	6.13	6.61	8.09	10.21	7.09	3.32	9.09	12.02	3	3	4	5	4	2	5	4	3	3	3	4	4	2	4	2	8.28542e+06	9.67104e+06	9.68208e+06	1.00111e+07	7.0443e+06	2.44056e+06	5.24346e+06	4.59511e+06	High	High	High	High	High	High	High	High
High	Master Protein	O88952	Protein lin-7 homolog C OS=Mus musculus GN=Lin7c PE=1 SV=2	0	19	3	24	1	1	6.14	5.11	2.78	6.4	9.95	8.06	5.99	6.13	3	3	2	3	4	4	2	3	3	2	2	2	3	3	2	3	4.58202e+06	4.06451e+06	3.45764e+06	3.93073e+06	5.42517e+06	6.68085e+06	5.42669e+06	5681835	High	Peak Found	Peak Found	Peak Found	High	High	High	High
High	Master Protein	Q69ZS6	Synaptic vesicle glycoprotein 2C OS=Mus musculus GN=Sv2c PE=1 SV=2	0	6	3	15	2	1	6.16	2.34	2.18	5.98		5.21	2.2	3.88	3	1	1	3		4	1	2	1	1	1	1		2	1	2	49372.5	74415.8	57479.4	61077.5	40869.6	70586.8	38208.5	60350.6	Peak Found	Peak Found	Peak Found	Peak Found	Peak Found	High	Peak Found	High
High	Master Protein	Q9JMA1	Ubiquitin carboxyl-terminal hydrolase 14 OS=Mus musculus GN=Usp14 PE=1 SV=3	0	12	4	8	4	1	6.17		0			1.72	0	2.93	2		1			2	1	2	2		1			2	1	2	5.23274e+06	4.87276e+06	4.81995e+06	4.50163e+06	4.86238e+06	5.08355e+06	5.52543e+06	6.14063e+06	High	Peak Found	High	Peak Found	Peak Found	High	High	High
High	Master Protein	P63082	V-type proton ATPase 16 kDa proteolipid subunit OS=Mus musculus GN=Atp6v0c PE=1 SV=1	0	12	1	8	1	1	6.17	2.98	6.38	3.72			2.41	2.49	2	1	2	1			1	1	1	1	1	1			1	1	6.03365e+06	5.59639e+06	6.3739e+06	4.52107e+06	1.92143e+06	1.64699e+06	3.1645e+06	4.08774e+06	High	High	High	High	Peak Found	Peak Found	High	High
High	Master Protein	Q8BHZ0	Protein FAM49A OS=Mus musculus GN=Fam49a PE=1 SV=1	0	16	3	8	3	1	6.19	3.34		2.72			9.43	3.07	2	1		1			3	1	2	1		1			2	1	7.07751e+06	6.18258e+06	7.24875e+06	4.56817e+06	4.38578e+06	3.38236e+06	5.31523e+06	6.70402e+06	High	High	Peak Found	High	Peak Found	Peak Found	High	High
High	Master Protein	Q8BP47	Asparagine--tRNA ligase, cytoplasmic OS=Mus musculus GN=Nars PE=1 SV=2	0	13	7	22	7	1	6.23	7.29	5.37	3.66	5.01		15.11	8.34	2	2	3	2	2		8	3	2	2	3	2	2		5	3	2.85956e+07	2.73908e+07	2.41844e+07	2.64171e+07	2.56559e+07	1.19646e+07	2.72164e+07	2.48715e+07	High	High	High	High	High	Peak Found	High	High
High	Master Protein	E9Q5L3	Short/branched chain-specific acyl-CoA dehydrogenase, mitochondrial OS=Mus musculus GN=Acadsb PE=1 SV=1	0	9	2	17	2	1	6.23	10.45	10.9	4.92	12.96	6.09	14.29	15.43	1	2	2	1	3	2	3	3	1	1	1	1	2	1	2	2	2.16968e+06	1.8047e+06	2.17362e+06	2.06177e+06	1.63411e+06	815016	1.92921e+06	1.74009e+06	High	High	High	High	High	High	High	High
High	Master Protein	Q9Z1R9	MCG124046 OS=Mus musculus GN=Prss1 PE=1 SV=1	0	8	1	43	1	1	6.25	4.68	6.92	8.93	9.2	14.13	6.86	14.11	4	3	4	6	5	8	6	7	1	1	1	1	1	1	1	1	2.48089e+08	2.15031e+08	2.2166e+08	2.51936e+08	1.84853e+08	5.40863e+08	2.11935e+08	265826626	High	High	High	High	High	High	High	High
High	Master Protein	P02535	Keratin, type I cytoskeletal 10 OS=Mus musculus GN=Krt10 PE=1 SV=3	0	11	6	34	5	1	6.25	3.89	2.16	20.51	10.33	5.57	5.03		7	4	1	11	5	3	3		5	3	1	6	4	3	3		1.69185e+08	1.14263e+08	6.43022e+07	3.00052e+08	1.06892e+08	6.75106e+07	7.49004e+07	6.05181e+07	High	High	High	High	High	High	High	Peak Found
High	Master Protein	Q9D1A2	Cytosolic non-specific dipeptidase OS=Mus musculus GN=Cndp2 PE=1 SV=1	0	26	9	44	9	1	6.26	8.7	6.57	5.43	7.65	11.21	11.13	7.91	7	6	5	3	3	4	8	8	4	5	3	2	3	2	7	6	2.53214e+07	2.66136e+07	2.56569e+07	2.3481e+07	2.4337e+07	2.3624e+07	2.90123e+07	2.52185e+07	High	High	High	High	High	High	High	High
High	Master Protein	P29341	Polyadenylate-binding protein 1 OS=Mus musculus GN=Pabpc1 PE=1 SV=2	0	20	9	37	9	1	6.27	8.13	8.54	7.21	5	13.03	11.99	14.42	3	3	4	4	3	8	5	7	2	2	3	3	2	4	4	5	3.35766e+07	3.23898e+07	3.3996e+07	3.44625e+07	2.72259e+07	3.21022e+07	3.14524e+07	2.71089e+07	High	High	High	High	High	High	High	High
High	Master Protein	A0A0A0MQD5	SH3 and multiple ankyrin repeat domains protein 3 OS=Mus musculus GN=Shank3 PE=1 SV=1	0	5	6	10	6	1	6.27	0	3.28	2.9				6.66	3	1	2	2				2	3	1	2	2				2	1.68903e+07	1.4061e+07	1.57294e+07	1.68184e+07	1.06045e+07	9.70938e+06	1.02374e+07	1.00747e+07	High	High	High	High	Peak Found	Peak Found	Peak Found	High
High	Master Protein	Q9D892	Inosine triphosphate pyrophosphatase OS=Mus musculus GN=Itpa PE=1 SV=2	0	19	2	10	2	1	6.29	7.44	7.1				5.96	2.12	2	2	3				2	1	2	2	2				2	1	3.5198e+06	7.52393e+06	8.1275e+06	3.65572e+06	2.15356e+06	1.83534e+06	9.21851e+06	8878729	High	High	High	Peak Found	Peak Found	Peak Found	High	High
High	Master Protein	Q91YE6	Importin-9 OS=Mus musculus GN=Ipo9 PE=1 SV=3	0	4	2	20	2	1	6.31	4.39	7.73	2.88	2.36	0	8.43	4.76	2	2	4	3	3	1	3	2	1	1	2	2	1	1	1	1	380627	303315	313235	304348	244854	80115.6	288518	243851	High	High	High	High	High	High	High	High
High	Master Protein	P62264	40S ribosomal protein S14 OS=Mus musculus GN=Rps14 PE=1 SV=3	0	23	3	19	3	1	6.32	2.62	2.68	0	6.73	7.05	2.52	7.9	3	2	2	1	3	3	1	4	2	2	2	1	1	1	1	2	3.79303e+07	3.48466e+07	3.62805e+07	3.74277e+07	3.06903e+07	3.83655e+07	3.10452e+07	3.34182e+07	High	High	High	High	High	High	High	High
High	Master Protein	F6X4N5	Syntaxin-16 OS=Mus musculus GN=Stx16 PE=1 SV=1	0	8	2	10	2	1	6.36	4.59	4.13	3.95	4.31	3.93	4.62	6.05	2	1	1	1	1	1	1	2	1	1	1	1	1	1	1	2	2.03453e+06	1.16789e+06	891367	931639	1.4253e+06	1.46964e+06	854936	1969371	High	High	High	High	High	High	High	High
High	Master Protein	F8VPK5	Rho-associated protein kinase OS=Mus musculus GN=Rock2 PE=1 SV=1	0	2	2	4	2	1	6.37		2.44		2.59				2		1		1				2		1		1				2.90278e+06	2.43449e+06	2.37442e+06	2.05069e+06	1.80738e+06	479641	1.7146e+06	1.89425e+06	High	Peak Found	High	Peak Found	High	Peak Found	Peak Found	Peak Found
High	Master Protein	Q8K406	Leucine-rich repeat LGI family member 3 OS=Mus musculus GN=Lgi3 PE=1 SV=1	0	3	1	15	1	1	6.37		3.55	3.06	6.77	10.86	7.35	10.74	2		1	1	2	4	2	3	1		1	1	1	1	1	1	1.31569e+06	1.34517e+06	1.12843e+06	1.10893e+06	1.74453e+06	1.41207e+06	1.33421e+06	2.15673e+06	High	Peak Found	High	High	High	High	High	High
High	Master Protein	Q91ZJ5	UTP--glucose-1-phosphate uridylyltransferase OS=Mus musculus GN=Ugp2 PE=1 SV=3	0	16	6	31	6	1	6.39	12.52	9.77	7.09	9.14	14.24	11.02	18.75	2	4	3	4	3	6	3	6	2	3	2	4	2	5	2	4	1.02394e+07	1.09149e+07	1.16145e+07	1.09552e+07	8.69104e+06	1.49339e+07	9.67292e+06	10381976	High	High	High	High	High	High	High	High
High	Master Protein	Q3UVL4	Vacuolar protein sorting-associated protein 51 homolog OS=Mus musculus GN=Vps51 PE=1 SV=2	0	7	3	12	3	1	6.45	3.82	6.41	0	4.5			4.93	3	3	2	1	2			1	2	1	1	1	2			1	2.51027e+06	1.96039e+06	1.95543e+06	1.68504e+06	1.61663e+06	154848	1.2182e+06	1.61655e+06	High	High	High	High	High	Peak Found	Peak Found	High
High	Master Protein	P16460	Argininosuccinate synthase OS=Mus musculus GN=Ass1 PE=1 SV=1	0	18	5	24	5	1	6.47	6.34	4.45	4.22	10.86	9.95	24.03	19.45	2	2	1	1	3	4	6	5	2	1	1	1	2	3	4	4	7.27993e+06	6.16677e+06	6.00464e+06	6.17671e+06	7.34501e+06	5.57547e+06	7.58794e+06	8.42303e+06	High	High	High	High	High	High	High	High
High	Master Protein	Q9EPL8	Importin-7 OS=Mus musculus GN=Ipo7 PE=1 SV=2	0	5	4	12	4	1	6.49	5.99	7.05	5.57			8.31	0	2	2	2	2			3	1	2	2	2	2			3	1	3.09801e+06	7.32345e+06	7.94938e+06	2.78144e+06	5.92861e+06	498256	2.91654e+06	6.47766e+06	High	High	High	High	Peak Found	Peak Found	High	High
High	Master Protein	Q8BHE3	Caytaxin OS=Mus musculus GN=Atcay PE=1 SV=1	0	15	4	20	4	1	6.5	6.84	0	4.84	1.88	5.07	0	6.22	3	4	3	2	1	2	2	3	3	3	3	1	1	1	2	3	6.0361e+06	7.46775e+06	8.48054e+06	7.32675e+06	5.25391e+06	6.24809e+06	6.23827e+06	6.70533e+06	High	High	High	High	High	High	High	High
High	Master Protein	Q8R2R9	AP-3 complex subunit mu-2 OS=Mus musculus GN=Ap3m2 PE=1 SV=1	0	13	3	9	3	1	6.51	0	0				5.88	3.04	3	1	2				2	1	3	1	2				2	1	6.55598e+06	5.80518e+06	6.43496e+06	6.12964e+06	4.8754e+06	741837	5.50604e+06	5.74501e+06	High	High	High	Peak Found	Peak Found	Peak Found	High	High
High	Master Protein	Q91XU3	Phosphatidylinositol 5-phosphate 4-kinase type-2 gamma OS=Mus musculus GN=Pip4k2c PE=1 SV=1	0	7	2	11	2	1	6.51	7.01	6.35	3.31	5.32	2.75	3.67		2	2	2	1	2	1	1		1	1	2	1	2	1	1		8.03278e+06	6.26458e+06	7.58538e+06	7.21092e+06	6.52542e+06	5.19702e+06	8.87063e+06	4462640	High	High	High	High	High	High	High	Peak Found
High	Master Protein	A2AGQ4	MAP kinase-activating death domain protein OS=Mus musculus GN=Madd PE=1 SV=1	0	2	3	7	3	1	6.53		0	3.15			4.51		2		2	1			2		2		2	1			2		2.44642e+06	1.31422e+06	1.55733e+06	2.00314e+06	683196	37657.1	2.13351e+06	122015	High	Peak Found	High	High	Peak Found	Peak Found	High	Peak Found
High	Master Protein	P29391	Ferritin light chain 1 OS=Mus musculus GN=Ftl1 PE=1 SV=2	0	9	1	18	1	1	6.54		3.7	6.63	10.02	10.25	10.7	14.5	2		1	2	3	3	3	4	1		1	1	1	1	1	1	2.58152e+06	2.99805e+06	3.13921e+06	3.45827e+06	5.13659e+06	6.65505e+06	6.45853e+06	6.40335e+06	High	Peak Found	High	High	High	High	High	High
High	Master Protein	Q8CGA0	Protein phosphatase 1F OS=Mus musculus GN=Ppm1f PE=1 SV=1	0	6	1	22	1	1	6.54	5.68	5.61	5.08	3.43	0	9.16	6.93	2	3	4	2	2	2	5	2	1	1	1	1	1	1	1	1	1.05446e+06	1.15574e+06	1.04222e+06	845958	847133	451160	931312	881668	High	High	High	High	High	High	High	High
High	Master Protein	P28474	Alcohol dehydrogenase class-3 OS=Mus musculus GN=Adh5 PE=1 SV=3	0	22	4	19	4	1	6.54	9.65	8.04	7.44	8.7	2.4	9.63	12.38	2	3	2	2	3	1	3	3	2	3	2	2	3	1	2	2	1.0546e+07	9.93675e+06	1.05242e+07	8.34563e+06	8.06974e+06	5.95449e+06	1.07077e+07	1.05595e+07	High	High	High	High	High	High	High	High
High	Master Protein	Q80WJ7	Protein LYRIC OS=Mus musculus GN=Mtdh PE=1 SV=1	0	4	2	14	2	1	6.56	5.11	2.68	4.92	2.12	4.69	4.47	2.23	3	2	1	2	1	2	2	1	2	1	1	2	1	1	1	1	5.97159e+06	5.52837e+06	4.59408e+06	4.65758e+06	1.16101e+06	1.53336e+06	1.30109e+06	1.52269e+06	High	High	High	High	High	High	High	High
High	Master Protein	Q8BGT8	Phytanoyl-CoA hydroxylase-interacting protein-like OS=Mus musculus GN=Phyhipl PE=1 SV=1	0	13	5	21	4	1	6.6	3.45	6.17	2.73	5.53		5.64	1.64	4	1	3	2	3		5	3	3	1	2	2	3		3	1	1.86368e+07	1.75938e+07	2.0286e+07	1.8304e+07	1.81726e+07	6.42838e+06	1.94588e+07	1.54632e+07	High	High	High	High	High	Peak Found	High	Peak Found
High	Master Protein	Q80YN3	Breast carcinoma-amplified sequence 1 homolog OS=Mus musculus GN=Bcas1 PE=1 SV=3	0	13	6	42	6	1	6.64	8.36	8.18	9.43	7.04	8.89	8.99	7.48	4	6	6	6	6	4	5	5	4	5	5	5	5	4	4	4	5.54992e+07	5.47637e+07	4.88775e+07	5.65537e+07	4.75235e+07	6.20871e+07	3.03998e+07	4.13994e+07	High	High	High	High	High	High	High	High
High	Master Protein	Q925I1	ATPase family AAA domain-containing protein 3 OS=Mus musculus GN=Atad3 PE=1 SV=1	0	10	5	29	5	1	6.64	2.87	5.3		0	3.85	2.08	4.01	4	1	4		4	3	7	6	2	1	3		1	2	2	2	8.72693e+07	6.09711e+07	9.52839e+07	7.19455e+07	1.51799e+08	4.57008e+07	1.4651e+08	8.48834e+07	High	High	High	Peak Found	High	High	High	High
High	Master Protein	O35405	Phospholipase D3 OS=Mus musculus GN=Pld3 PE=1 SV=1	0	4	2	24	2	1	6.64	6.98	8.35	8.62	6.78	4.88	4.22	7.49	3	3	4	4	3	2	2	3	2	2	2	2	2	2	2	2	1.19957e+07	1.15113e+07	1.21636e+07	1.16621e+07	8.01177e+06	7.78992e+06	9.30721e+06	7.98054e+06	High	High	High	High	High	High	High	High
High	Master Protein	A2AJA9	Uncharacterized protein C9orf172 homolog OS=Mus musculus GN=Gm996 PE=1 SV=1	0	5	3	11	3	1	6.65	5.47	2.48	4.89	2.2		2.7		2	3	1	3	1		1		2	3	1	3	1		1		7.93785e+06	6.43814e+06	7.15835e+06	6.95429e+06	1.01387e+07	4.54125e+06	5.8005e+06	5.52251e+06	High	High	High	High	High	Peak Found	High	Peak Found
High	Master Protein	P42125	Enoyl-CoA delta isomerase 1, mitochondrial OS=Mus musculus GN=Eci1 PE=1 SV=2	0	10	2	17	2	1	6.67		2.46	6.02	10.1	11.93	6.44	9.63	2		1	2	3	4	2	3	1		1	1	1	2	1	1	4.20012e+06	4.01732e+06	4.32612e+06	4.25527e+06	4.69845e+06	5.56718e+06	4.76665e+06	5.10964e+06	High	Peak Found	High	High	High	High	High	High
High	Master Protein	H3BJD6	Protein phosphatase 1, regulatory (inhibitor) subunit 9A OS=Mus musculus GN=Ppp1r9a PE=1 SV=1	0	5	3	11	3	1	6.68	2.73	10.47			0	9.95	4.67	2	1	3			1	3	1	2	1	2			1	3	1	1.45269e+07	1.40453e+07	1.16269e+07	1.31335e+07	1.11971e+07	1.23155e+07	1.31882e+07	1.48735e+07	High	High	High	Peak Found	Peak Found	High	High	High
High	Master Protein	Q62348	Translin OS=Mus musculus GN=Tsn PE=1 SV=1	0	15	2	16	2	1	6.68	5.37	5.33	2.8	4.73	5.72	8.53	5.82	2	2	2	1	2	2	3	2	1	1	1	1	1	1	2	1	3.52521e+06	2.89528e+06	3.71389e+06	3.50859e+06	3.71775e+06	3.30129e+06	4.45052e+06	4619227	High	High	High	High	High	High	High	High
High	Master Protein	P18242	Cathepsin D OS=Mus musculus GN=Ctsd PE=1 SV=1	0	33	9	57	9	1	6.69	7.21	7.84	9.34	7.67	22.11	24.71	33.97	3	3	4	5	4	11	13	14	2	2	3	4	3	6	6	6	5.64723e+07	5.21745e+07	5.35718e+07	5.27903e+07	5.58536e+07	7.66651e+07	6.36245e+07	6.93574e+07	High	High	High	High	High	High	High	High
High	Master Protein	A0A0M3HEP7	Phospholipid-transporting ATPase OS=Mus musculus GN=Atp8a1 PE=1 SV=1	0	6	6	16	6	1	6.75	2.76	2.87	5.36	8.2		12.27	8.57	2	1	1	2	3		4	3	2	1	1	2	3		4	3	1.51468e+07	1.36962e+07	1.30541e+07	1.54989e+07	1.54779e+07	2.62258e+06	7.5223e+06	5.96913e+06	High	High	High	High	High	Peak Found	High	High
High	Master Protein	P0C0S6	Histone H2A.Z OS=Mus musculus GN=H2afz PE=1 SV=2	0	54	5	162	3	1	6.8	7.14	7.62	7.81	9	14.87	5.23	19.58	15	17	15	23	19	32	19	22	4	3	3	4	3	4	3	4	6.00466e+08	7.38969e+08	7.01472e+08	7.5116e+08	6.28992e+08	1.73859e+09	6.33275e+08	8.57675e+08	High	High	High	High	High	High	High	High
High	Master Protein	Q8CD76	Kinesin light chain 1 OS=Mus musculus GN=Klc1 PE=1 SV=1	0	8	3	11	3	1	6.8	3.11	3.88	9.16	5.07	2.99		2.6	2	1	1	3	2	1		1	2	1	1	2	2	1		1	4.15426e+06	3.39056e+06	3.23673e+06	3.91549e+06	2.48137e+06	1.53322e+06	3.09473e+06	3.04319e+06	High	High	High	High	High	High	Peak Found	High
High	Master Protein	A0A0R4J1E2	Elongation factor 1-delta OS=Mus musculus GN=Eef1d PE=1 SV=1	0	9	4	16	4	1	6.83	6.87	3.76	5.96	2.74	14.12		7.2	2	2	1	2	1	5		3	2	2	1	2	1	4		3	1.26899e+07	1.00661e+07	1.04179e+07	1.27069e+07	1.46278e+07	2.68793e+07	1.27967e+07	1.39255e+07	High	High	High	High	High	High	Peak Found	High
High	Master Protein	P52503	NADH dehydrogenase [ubiquinone] iron-sulfur protein 6, mitochondrial OS=Mus musculus GN=Ndufs6 PE=1 SV=2	0	47	4	37	4	1	6.85	7.45	2.69	2.91	4.51	10.32	9.11	9.22	5	4	5	3	2	6	6	6	3	3	3	2	2	4	4	4	5.44228e+07	6.14208e+07	6.71222e+07	6.10483e+07	3.12702e+07	6.42101e+07	7.74779e+07	7.47915e+07	High	High	High	High	High	High	High	High
High	Master Protein	P00158	Cytochrome b OS=Mus musculus GN=Mt-Cyb PE=1 SV=1	0	2	1	21	1	1	6.85	5.91	6.58	4.29	3.97	1.87	4.12	8.01	3	3	3	2	2	2	2	4	1	1	1	1	1	1	1	1	1.09584e+07	1.11887e+07	1.15727e+07	9.73103e+06	9.16775e+06	4.07232e+06	8.11084e+06	7.03021e+06	High	High	High	High	High	High	High	High
High	Master Protein	E9Q6P5	Tetratricopeptide repeat protein 7B OS=Mus musculus GN=Ttc7b PE=1 SV=1	0	4	2	2	2	1	6.85								2								2								816587	598960	771709	724827				563839	High	Peak Found	Peak Found	Peak Found	Not Found	Not Found	Not Found	Peak Found
High	Master Protein	Q9QUH0	Glutaredoxin-1 OS=Mus musculus GN=Glrx PE=1 SV=3	0	38	3	15	3	1	6.87	4.65	4.8	2.53	2.91	2.52	7.31	6.14	3	2	2	1	1	1	3	2	2	1	2	1	1	1	1	1	5.18344e+06	5.08822e+06	4.76735e+06	4.9809e+06	3.53218e+06	3.28996e+06	5.46726e+06	4267246	High	High	High	High	High	High	High	High
High	Master Protein	Q8BGD9	Eukaryotic translation initiation factor 4B OS=Mus musculus GN=Eif4b PE=1 SV=1	0	12	4	22	4	1	6.88	11.13	9.63	10.7	6.71	7.18	6.06	7.1	2	3	3	4	2	4	2	2	2	3	3	4	2	3	2	2	1.87009e+07	1.75707e+07	1.74044e+07	2.14074e+07	1.44365e+07	2.71188e+07	1.48581e+07	1.68538e+07	High	High	High	High	High	High	High	High
High	Master Protein	Q9R1V7	Disintegrin and metalloproteinase domain-containing protein 23 OS=Mus musculus GN=Adam23 PE=1 SV=1	0	6	4	21	4	1	6.92	8.06	2.75	8.78	8.9		10.99	11.41	2	3	1	3	4		4	4	2	3	1	3	3		3	3	1.17412e+07	1.04066e+07	1.13083e+07	1.09942e+07	1.23354e+07	6.40154e+06	1.30725e+07	1.27711e+07	High	High	High	High	High	Peak Found	High	High
High	Master Protein	Q3U741	DEAD (Asp-Glu-Ala-Asp) box polypeptide 17, isoform CRA_a OS=Mus musculus GN=Ddx17 PE=1 SV=1	0	6	3	17	1	1	6.92	4.03	4.59	7.16	5.44	1.98	8.28	2.01	3	2	2	3	2	1	3	1	1	1	1	3	1	1	1	1				3.48067e+06					Not Found	Not Found	Not Found	High	Not Found	Not Found	Not Found	Not Found
High	Master Protein	A0A0R4IZY0	Thimet oligopeptidase OS=Mus musculus GN=Thop1 PE=1 SV=1	0	2	1	9	1	1	6.94	3.35	6.24	3.78	3.94		4.92	4.09	2	1	2	1	1		1	1	1	1	1	1	1		1	1	5.70665e+06	6.35401e+06	4.98485e+06	4.96287e+06		1.27525e+06		5001654	High	High	High	High	High	Peak Found	High	High
High	Master Protein	Q3THS6	S-adenosylmethionine synthase isoform type-2 OS=Mus musculus GN=Mat2a PE=1 SV=2	0	7	2	8	2	1	6.96	1.69			2.52		2.45	2.66	3	1			1		1	2	2	1			1		1	1	6.82445e+06	6.15214e+06	6.36619e+06	5.90075e+06	5.73712e+06	5.0821e+06	7.24201e+06	6.58311e+06	High	High	Peak Found	Peak Found	High	Peak Found	High	High
High	Master Protein	Q9WV69	Dematin OS=Mus musculus GN=Dmtn PE=1 SV=1	0	9	3	15	3	1	6.99	2.37	2.69	5.44	4.43	2.65	4.33	7.38	3	1	1	2	2	1	2	3	2	1	1	2	1	1	1	2	1.50447e+07	1.44147e+07	1.38316e+07	1.38844e+07	1.23841e+07	1.26775e+07	1.45878e+07	14057926	High	High	High	High	High	High	High	High
High	Master Protein	P62830	60S ribosomal protein L23 OS=Mus musculus GN=Rpl23 PE=1 SV=1	0	20	2	21	2	1	6.99	11.06	8.51	9.15	6.44	5.91	11.18	6.55	2	4	3	3	2	2	3	2	1	2	2	2	1	1	1	1	1.00012e+07	9.99582e+06	1.05345e+07	9.78095e+06	7.41536e+06	7.98221e+06	9.84267e+06	1.04546e+07	High	High	High	High	High	High	High	High
High	Master Protein	P0DN34	NADH dehydrogenase [ubiquinone] 1 beta subcomplex subunit 1 OS=Mus musculus GN=Ndufb1 PE=3 SV=1	0	54	2	15	2	1	7.01	1.97	0	6.66			2.39	9.98	3	3	1	4			1	3	2	1	1	2			1	2	1.56277e+07	1.51018e+07	1.47714e+07	1.34867e+07	1.17543e+07	1.22602e+07	1.58243e+07	1.50876e+07	High	High	High	High	Peak Found	Peak Found	High	High
High	Master Protein	G3UY93	Valine--tRNA ligase (Fragment) OS=Mus musculus GN=Vars PE=1 SV=1	0	3	2	8	2	1	7.01	7.89	4.78	4.73	7.17			6.34	1	1	2	2	1			1	1	1	2	2	1			1	6.23723e+06	6.33877e+06	6.30446e+06		6.026e+06		5.31842e+06	4.93027e+06	High	High	High	High	High	Not Found	Peak Found	High
High	Master Protein	Q9CQE8	UPF0568 protein C14orf166 homolog OS=Mus musculus PE=1 SV=1	0	24	4	21	4	1	7.02	4.47	14.86	8.42	8.49	10.63	7.49	17.63	2	1	4	2	2	3	2	5	2	1	3	1	1	2	2	4	5.46771e+06	5.38897e+06	5.30269e+06	5.23837e+06	2.66277e+06	4.55414e+06	4.88855e+06	5.86306e+06	High	High	High	High	High	High	High	High
High	Master Protein	Q20BD0	Heterogeneous nuclear ribonucleoprotein A/B OS=Mus musculus GN=Hnrnpab PE=1 SV=1	0	18	5	45	4	1	7.04	12.36	11.8	8.95	4.23	14.15	11.49	7.05	4	7	7	7	3	6	5	6	3	5	4	4	3	4	3	5	1.81233e+07	1.83103e+07	1.69365e+07	1.71156e+07	1.30941e+07	1.48543e+07	5.53648e+06	6443243	High	High	High	High	High	High	High	High
High	Master Protein	Q9DCD0	6-phosphogluconate dehydrogenase, decarboxylating OS=Mus musculus GN=Pgd PE=1 SV=3	0	12	3	21	3	1	7.05	7.08	7.44	6.42	7.28	3.26	19.93	13.1	2	2	3	2	2	1	5	4	1	1	2	2	1	1	2	2	4.01027e+06	4.03357e+06	4.31749e+06	3.73052e+06	4.05598e+06	1.65835e+06	4.04012e+06	4.7359e+06	High	High	High	High	High	High	High	High
High	Master Protein	O54984	ATPase Asna1 OS=Mus musculus GN=Asna1 PE=1 SV=2	0	19	5	19	5	1	7.08	7.04	7.45	0	7.81	6.02	5.02	4.01	2	2	2	1	3	5	2	2	1	1	1	1	3	3	2	2	2.32658e+07	2.24748e+07	2.23278e+07	2.21748e+07	2.31826e+07	4.79981e+07	2.74143e+07	3.05578e+07	High	High	High	High	High	High	High	High
High	Master Protein	E9QPX3	NADH dehydrogenase [ubiquinone] iron-sulfur protein 4, mitochondrial OS=Mus musculus GN=Ndufs4 PE=1 SV=1	0	23	4	34	4	1	7.12	4.8	4.53	5.8	6.26	16.07	0	3.84	3	2	3	3	4	11	2	6	2	1	2	1	2	4	1	3	4.92156e+07	5.31714e+07	5.50299e+07	5.71137e+07	4.83625e+07	1.23434e+08	5.30062e+07	6.85295e+07	High	High	High	High	High	High	High	High
High	Master Protein	A2A7S7	Tyrosine--tRNA ligase OS=Mus musculus GN=Yars PE=1 SV=1	0	6	2	10	2	1	7.13	2.18	7.4	5.55	1.85		3.9	2.64	2	1	2	2	1		1	1	2	1	2	2	1		1	1	3.40415e+06	2.83848e+06	3.04322e+06	2.57114e+06	2.42092e+06	1.29728e+06	2.72096e+06	2.43452e+06	High	High	High	High	High	Peak Found	High	High
High	Master Protein	Q9CQ54	NADH dehydrogenase [ubiquinone] 1 subunit C2 OS=Mus musculus GN=Ndufc2 PE=1 SV=1	0	18	3	45	3	1	7.15	7.61	7.28	6.99	9.66	15.92	9.77	8.77	4	4	4	5	6	9	6	7	2	2	2	2	2	3	2	2	3.06838e+07	3.27371e+07	3.06043e+07	3.7369e+07	3.53708e+07	4.88853e+07	3.75289e+07	3.93712e+07	High	High	High	High	High	High	High	High
High	Master Protein	P29699	Alpha-2-HS-glycoprotein OS=Mus musculus GN=Ahsg PE=1 SV=1	0	15	2	16	2	1	7.16	6.77	7.76	4.87	4.94	5.72	7.48	0	3	2	2	1	2	3	2	1	2	2	2	1	2	2	2	1	576732	420521	267467	234625	324992	218605	218712	383274	High	High	High	High	High	High	High	High
High	Master Protein	P62075	Mitochondrial import inner membrane translocase subunit Tim13 OS=Mus musculus GN=Timm13 PE=1 SV=1	0	15	1	11	1	1	7.16	3.88	3.09			5.79	7.14	9.91	2	1	1			2	2	3	1	1	1			1	1	1	5.05855e+06	4.72338e+06	5.35504e+06	4.66922e+06	3.29806e+06	5.88855e+06	4.29755e+06	3.91869e+06	High	High	High	Peak Found	Peak Found	High	High	High
High	Master Protein	Q8VED9	Galectin-related protein OS=Mus musculus GN=Lgalsl PE=1 SV=1	0	26	3	15	3	1	7.16	2.88	5.02		3.86	5.72	7.17	8.88	2	1	2		2	2	2	4	1	1	1		2	2	1	3	1.25733e+07	1.02516e+07	1.07637e+07	9.29444e+06	1.21283e+07	9.56317e+06	1.58829e+07	1.59791e+07	High	High	High	Peak Found	High	High	High	High
High	Master Protein	Q9CPW4	Actin-related protein 2/3 complex subunit 5 OS=Mus musculus GN=Arpc5 PE=1 SV=3	0	21	2	22	2	1	7.18	9.09	5.93	3.44	3.78	7.53	5.06	9.26	3	4	3	2	2	3	2	3	2	2	2	1	1	2	1	2	1.91818e+07	1.81709e+07	2.00528e+07	1.66205e+07	1.15647e+07	1.76018e+07	1.51645e+07	20394257	High	High	High	High	High	High	High	High
High	Master Protein	Q9CQ60	6-phosphogluconolactonase OS=Mus musculus GN=Pgls PE=1 SV=1	0	39	4	16	4	1	7.19	4.84	8.18	9.17	6.85	8.05	13.55	4.54	2	1	2	3	2	2	3	1	2	1	2	2	2	2	3	1	5.62205e+06	5.30638e+06	5.94513e+06	4.36333e+06	4.92245e+06	2.85292e+06	4.62862e+06	5.00992e+06	High	High	High	High	High	High	High	High
High	Master Protein	Q9WV18	Gamma-aminobutyric acid type B receptor subunit 1 OS=Mus musculus GN=Gabbr1 PE=1 SV=1	0	4	3	21	3	1	7.19	2.52	8.09	2.54	2.27	2.16	6.69	10.66	4	3	4	1	1	1	3	4	3	2	3	1	1	1	3	3	1.1839e+07	9.1954e+06	9.52418e+06	9.75067e+06	8.24775e+06	6.78515e+06	1.01579e+07	1.14044e+07	High	High	High	High	High	High	High	High
High	Master Protein	Q9DBE8	Alpha-1,3/1,6-mannosyltransferase ALG2 OS=Mus musculus GN=Alg2 PE=1 SV=2	0	12	3	17	3	1	7.19	6.97		6.03	9.88	6.13	11.28	11.76	2	2		2	3	2	3	3	2	2		2	3	2	2	2	3.50534e+06	3.44985e+06	4.20213e+06	3.37013e+06	2.90949e+06	2.541e+06	3.49177e+06	3.60581e+06	High	High	Peak Found	High	High	High	High	High
High	Master Protein	Q9R1P3	Proteasome subunit beta type-2 OS=Mus musculus GN=Psmb2 PE=1 SV=1	0	27	4	30	4	1	7.2	7.66	7.63	10.6	11.11	11.04	7.67	13.05	3	3	3	4	4	5	3	5	1	1	1	2	2	2	1	2	1.70322e+07	1.61146e+07	1.58456e+07	1.62811e+07	1.67671e+07	1.46913e+07	1.61658e+07	1.52603e+07	High	High	High	High	High	High	High	High
High	Master Protein	A0A0N4SVP8	Predicted pseudogene 5580 OS=Mus musculus GN=Gm5580 PE=3 SV=1	0	12	3	16	1	1	7.21	6.07	8.93	5.41	5.06	6.6	2.05	0	3	2	3	2	2	2	1	1	2	1	2	1	2	1	1	1	353291	208632	240255	323538		171289	254783	257393	Peak Found	Peak Found	Peak Found	Peak Found	Not Found	Peak Found	High	High
High	Master Protein	Q3UKW2	Calmodulin OS=Mus musculus GN=Calm1 PE=1 SV=1	0	34	5	55	5	1	7.22	31.54	11.43	11.16	6.08	36.58	16	23.28	2	11	4	5	3	16	6	8	1	5	3	3	2	5	2	3	3.95622e+07	7.6747e+07	4.6932e+07	5.42084e+07	5.13712e+07	1.28768e+08	4.216e+07	6.44813e+07	High	High	High	High	High	High	High	High
High	Master Protein	P70398	Probable ubiquitin carboxyl-terminal hydrolase FAF-X OS=Mus musculus GN=Usp9x PE=1 SV=2	0	3	6	17	6	1	7.27	5.78	2.03	5	4.51		8.94	5.84	5	2	3	1	2		3	1	5	2	3	1	2		3	1	1.27315e+07	1.3291e+07	1.42358e+07	1.21467e+07	1.31855e+07		1.21483e+07	8.29804e+06	High	High	High	High	High	Not Found	High	High
High	Master Protein	Q9DCH4	Eukaryotic translation initiation factor 3 subunit F OS=Mus musculus GN=Eif3f PE=1 SV=2	0	9	2	15	2	1	7.29	5.72	0	4.64	5.49	3.98	7.09	7.61	2	2	1	2	3	1	2	2	1	1	1	1	2	1	1	1	3.73884e+06	4.27538e+06	3.13721e+06	3.23875e+06	2.58488e+06	2.83781e+06	3.31675e+06	4.04499e+06	High	High	High	High	High	High	High	High
High	Master Protein	Q9CWJ9	Bifunctional purine biosynthesis protein PURH OS=Mus musculus GN=Atic PE=1 SV=2	0	15	5	18	5	1	7.32	6.63	8.98	3.23	7.9		14.45	6.11	2	2	3	1	3		5	2	2	2	3	1	2		3	1	6.2108e+06	6.07302e+06	7.48499e+06	6.11581e+06	6.83027e+06	2.46835e+06	6.88512e+06	5.91228e+06	High	High	High	High	High	Peak Found	High	High
High	Master Protein	P97371	Proteasome activator complex subunit 1 OS=Mus musculus GN=Psme1 PE=1 SV=2	0	12	2	22	2	1	7.34	2.45	5.64	0	0	7.58	4.86	11.83	3	2	3	2	2	3	3	4	2	1	1	1	1	1	1	2	1.37132e+06	1.54136e+06	1.58552e+06	1.44936e+06	1.51751e+06	1.21033e+06	1.16679e+06	1.73485e+06	High	High	High	High	High	High	High	High
High	Master Protein	Q9WU28	Prefoldin subunit 5 OS=Mus musculus GN=Pfdn5 PE=1 SV=1	0	12	1	14	1	1	7.34	7.94	7.75	6.6	3.05	3.82	8.14	8.58	2	2	2	2	1	1	2	2	1	1	1	1	1	1	1	1	1.50093e+06	1.51217e+06	1.63589e+06	1.27322e+06	777906	1.48497e+06	1.03601e+06	1.50841e+06	High	High	High	High	High	High	High	High
High	Master Protein	P20108	Thioredoxin-dependent peroxide reductase, mitochondrial OS=Mus musculus GN=Prdx3 PE=1 SV=1	0	20	5	67	5	1	7.36	16	15.67	12.58	8.68	15.49	8.75	10.28	8	10	8	8	9	10	7	7	5	4	4	4	5	5	4	3	7.21856e+07	6.99636e+07	7.04465e+07	7.08092e+07	7.10794e+07	7.48114e+07	7.11516e+07	77274222	High	High	High	High	High	High	High	High
High	Master Protein	Q80ZJ1	Ras-related protein Rap-2a OS=Mus musculus GN=Rap2a PE=1 SV=2	0	37	5	23	2	1	7.37	4.16	5.46	1.66	0		6.16	3.29	3	4	4	2	4		3	3	3	3	2	1	3		2	2	4.34369e+07	4.22291e+07	4.72229e+07	4.15762e+07	3.14022e+07	1.5511e+07	3.80782e+07	3.56338e+07	High	High	Peak Found	Peak Found	High	Peak Found	Peak Found	High
High	Master Protein	Q3UMR5	Calcium uniporter protein, mitochondrial OS=Mus musculus GN=Mcu PE=1 SV=2	0	13	3	11	3	1	7.43	3.63	7.12	12.03			4.57	3.71	2	1	2	4			1	1	1	1	1	3			1	1	9.45759e+06	1.03458e+07	1.23889e+07	1.03533e+07	1.02412e+07	7.23643e+06	1.17786e+07	9.6356e+06	High	High	High	High	Peak Found	Peak Found	High	High
High	Master Protein	A2ACM0	Putative uncharacterized protein OS=Mus musculus GN=Rptor PE=1 SV=1	0	1	1	12	1	1	7.43	6.53	7.02	3.31	6.53		4.14	7.97	2	2	2	1	2		1	2	1	1	1	1	1		1	1	864369	593873	667299	469706	490955		495260	385943	High	High	High	High	High	Not Found	High	High
High	Master Protein	B0QZW1	Glutamate receptor 3 OS=Mus musculus GN=Gria3 PE=1 SV=1	0	7	4	23	3	1	7.48	7.62	14.81	8.98	5.9		10.27	1.93	4	3	5	3	2		4	2	3	3	4	2	2		3	2	4.59192e+06	3.74789e+06	4.52832e+06	3.84657e+06	3.30969e+06	1.40473e+06	3.07559e+06	3359851	High	High	High	High	High	Peak Found	High	High
High	Master Protein	O09061	Proteasome subunit beta type-1 OS=Mus musculus GN=Psmb1 PE=1 SV=1	0	25	4	33	4	1	7.48	6.56	7.49	2.76	2.57	5.81	5.64	5.49	5	4	5	2	4	5	3	5	2	3	3	2	3	4	2	3	1.31613e+07	1.33357e+07	1.26397e+07	1.29257e+07	1.17137e+07	1.51029e+07	1.3335e+07	1.14242e+07	High	High	High	High	High	High	High	High
High	Master Protein	Q8R2Y8	Peptidyl-tRNA hydrolase 2, mitochondrial OS=Mus musculus GN=Ptrh2 PE=1 SV=1	0	12	1	13	1	1	7.48	4.41	3.69	7.18	3.08	7.31	8.31	8.43	2	1	1	2	1	2	2	2	1	1	1	1	1	1	1	1				1.04664e+06	802537	605311	870095		High	High	High	High	High	High	High	High
High	Master Protein	Q80WM4	Hyaluronan and proteoglycan link protein 4 OS=Mus musculus GN=Hapln4 PE=2 SV=2	0	7	2	17	1	1	7.49	2.18	3.34		4.93	6.79	12.61	11.46	2	1	1		2	3	4	4	1	1	1		2	2	2	2	766335	1.06609e+06	810688	878323	1.01304e+06	810799	921605	999818	High	High	High	Peak Found	High	High	High	High
High	Master Protein	Q61481	Calcium/calmodulin-dependent 3',5'-cyclic nucleotide phosphodiesterase 1A OS=Mus musculus GN=Pde1a PE=1 SV=2	0	9	4	26	3	1	7.49	12.28	12.53	11.04	5.08	2.32	7.23	10.92	2	4	4	4	4	1	3	4	2	2	2	2	2	1	2	2	6.17149e+06	6.03804e+06	6.44429e+06	5.54753e+06	5.78892e+06	3.47634e+06	4.79648e+06	5.09597e+06	High	High	High	High	High	High	High	High
High	Master Protein	Q61425	Hydroxyacyl-coenzyme A dehydrogenase, mitochondrial OS=Mus musculus GN=Hadh PE=1 SV=2	0	20	3	29	3	1	7.51	8.46	9.74	5.57	8.45	6.07	15.16	19.18	4	3	3	3	3	3	5	5	1	1	1	1	1	1	2	2	2.42307e+06	2.45964e+06	2.9987e+06	2.47234e+06	2.36942e+06	2.32699e+06	2.86339e+06	3.2793e+06	High	High	High	High	High	High	High	High
High	Master Protein	Q9R1V6	Disintegrin and metalloproteinase domain-containing protein 22 OS=Mus musculus GN=Adam22 PE=1 SV=2	0	7	4	26	4	1	7.55	3.27	11.28	6.77	8.01	13.48	13.35	8.44	3	2	4	3	3	4	4	3	3	2	3	3	3	3	4	3	1.33401e+07	1.30372e+07	1.33744e+07	1.26109e+07	1.31956e+07	8.38674e+06	1.41883e+07	1.37547e+07	High	High	High	High	High	High	High	High
High	Master Protein	Q6R891	Neurabin-2 OS=Mus musculus GN=Ppp1r9b PE=1 SV=1	0	5	3	14	3	1	7.6	8.06	4.35	2.87		7.77	8.1	9.47	2	2	1	1		3	2	3	2	2	1	1		3	2	3	1.68311e+08	2.00311e+08	1.40103e+08	2.24515e+08	1.21125e+08	1.12277e+08	4.47578e+07	2.2737e+07	High	High	High	High	Peak Found	High	High	High
High	Master Protein	Q9CR21	Acyl carrier protein, mitochondrial OS=Mus musculus GN=Ndufab1 PE=1 SV=1	0	10	2	21	2	1	7.6	7.19	7.57		3.3	21.94	12.29	13.08	2	2	2		1	7	3	4	1	1	1		1	2	1	2	4.18341e+06	5.80433e+06	3.38646e+06	5.43232e+06	6.03364e+06	1.42944e+07	8.83333e+06	7.83667e+06	High	High	High	Peak Found	High	High	High	High
High	Master Protein	Q9D0S9	Histidine triad nucleotide-binding protein 2, mitochondrial OS=Mus musculus GN=Hint2 PE=1 SV=1	0	21	2	18	2	1	7.64	10.14	9.37	4.07	6.61	7.06	4.29	7.3	2	3	3	1	2	3	2	2	1	2	2	1	1	2	2	1	5.41672e+06	7.40175e+06	6.97974e+06	6.24461e+06	5.39953e+06	7.30203e+06	7.20934e+06	5819337	High	High	High	High	High	High	High	High
High	Master Protein	Q9DCZ1	GMP reductase 1 OS=Mus musculus GN=Gmpr PE=1 SV=1	0	4	1	35	1	1	7.66	7.25	6.56	5.01	5.03	4.34	5.79	12.36	4	4	5	4	4	4	5	5	1	1	1	1	1	1	1	1	796046	846423	736103	711379	653697	398344	631642	934577	High	High	High	High	High	High	High	High
High	Master Protein	Q8JZQ2	AFG3-like protein 2 OS=Mus musculus GN=Afg3l2 PE=1 SV=1	0	5	3	29	2	1	7.67	6.85	3.93	3.65	1.67	0	7.13	5.57	3	4	3	3	3	3	6	4	2	2	2	2	1	1	3	2	5.23686e+06	3.82753e+06	4.29108e+06	5.10927e+06	2.60585e+06	3.81779e+06	5.90726e+06	4764934	High	High	High	High	Peak Found	Peak Found	High	High
High	Master Protein	Q922B2	Aspartate--tRNA ligase, cytoplasmic OS=Mus musculus GN=Dars PE=1 SV=2	0	6	2	12	2	1	7.67		0	3.85	3.92	4.4	5.57	3.51	3		1	2	2	1	2	1	2		1	2	2	1	2	1	4.04043e+06	3.75948e+06	4.07421e+06	4.3071e+06	3.77775e+06	2.49068e+06	4.29672e+06	3870265	High	Peak Found	High	High	High	High	High	High
High	Master Protein	P11031	Activated RNA polymerase II transcriptional coactivator p15 OS=Mus musculus GN=Sub1 PE=1 SV=3	0	24	3	20	3	1	7.68	4.56	4.75	5.14	2.56	7.36	5.3	4.68	3	2	2	2	1	3	2	5	1	1	1	1	1	1	1	3	1.35404e+07	1.40582e+07	1.40408e+07	1.3523e+07	1.12671e+07	2.69905e+07	1.2481e+07	1.64381e+07	High	High	High	High	High	High	High	High
High	Master Protein	G3X9H5	Huntingtin OS=Mus musculus GN=Htt PE=1 SV=1	0	1	2	28	2	1	7.69	4.57	3.39	6.74	3.57		2.42	10.55	5	4	4	5	4		2	4	2	2	1	2	2		1	2	354104	290920	312843	257640	246734		209235	192033	High	High	High	High	High	Not Found	High	High
High	Master Protein	P24529	Tyrosine 3-monooxygenase OS=Mus musculus GN=Th PE=1 SV=3	0	6	2	14	2	1	7.71	2.48	2.4	2.14	2.74	0	7.64	2.54	3	2	1	1	1	2	3	1	2	1	1	1	1	1	2	1	1.05649e+06	792611	910600	870813	824301	544578	761958	1.02098e+06	High	High	High	High	High	High	High	High
High	Master Protein	O08547	Vesicle-trafficking protein SEC22b OS=Mus musculus GN=Sec22b PE=1 SV=3	0	26	4	15	4	1	7.71	6.54	3.64	5.44	3.79	5.35	3.12	7.24	3	3	1	2	1	2	1	2	3	3	1	2	1	2	1	2	2.59846e+07	2.98441e+07	2.64508e+07	2.79063e+07	1.77241e+07	5.18753e+07	1.85499e+07	2.92128e+07	High	High	High	High	High	High	High	High
High	Master Protein	P26041	Moesin OS=Mus musculus GN=Msn PE=1 SV=3	0	9	5	66	1	1	7.72	8.81	3.59	11.52	11.02	11.43	8.85	13.03	9	7	7	6	7	11	8	11	4	2	2	3	3	5	3	4	772167	666755	570154	638279	669080	903033	856634	1.21246e+06	High	Peak Found	Peak Found	Peak Found	Peak Found	High	High	High
High	Master Protein	Q3TVK3	Aspartyl aminopeptidase OS=Mus musculus GN=Dnpep PE=1 SV=1	0	9	2	12	2	1	7.72	3.78	7.39	5.69	3.52		6.51	6.88	2	1	2	2	1		2	2	1	1	1	1	1		2	1	2.84965e+06	2.02475e+06	2.42525e+06	2.21328e+06	1.34783e+06	347449	2.78151e+06	1229529	High	High	High	High	High	Peak Found	High	High
High	Master Protein	Q7TMK9	Heterogeneous nuclear ribonucleoprotein Q OS=Mus musculus GN=Syncrip PE=1 SV=2	0	7	4	30	2	1	7.76	6.77	8.93	4.87	0	2.44	2.63	7.14	5	4	5	3	2	3	3	5	3	2	3	2	1	2	2	2	5.69297e+06	5.42785e+06	5.14306e+06	5.30229e+06	3.77273e+06	4.27958e+06	4.3537e+06	5.09999e+06	High	High	High	High	Peak Found	High	High	High
High	Master Protein	Q9EP69	Phosphatidylinositide phosphatase SAC1 OS=Mus musculus GN=Sacm1l PE=1 SV=1	0	6	3	18	3	1	7.77	6.13	5.06	4.97	4.81		8.45	8.4	3	2	3	2	2		3	3	2	2	3	2	2		2	2	4.92163e+06	4.94588e+06	4.93069e+06	4.54497e+06	2.86232e+06	1.69715e+06	4.11546e+06	3.77792e+06	High	High	High	High	High	Peak Found	High	High
High	Master Protein	B7ZNL2	Nap1l4 protein OS=Mus musculus GN=Nap1l4 PE=1 SV=1	0	12	4	39	3	1	7.77	7.9	4.07	5.98	5.41	4.27	3.07	8.56	6	6	4	6	4	4	2	7	3	3	2	3	2	2	2	2	1.0018e+07	9.64739e+06	8.61357e+06	8.88436e+06	9.3549e+06	1.22612e+07	9.3479e+06	1.02261e+07	High	High	High	High	High	High	High	High
High	Master Protein	Q9Z2I0	LETM1 and EF-hand domain-containing protein 1, mitochondrial OS=Mus musculus GN=Letm1 PE=1 SV=1	0	35	15	64	15	1	7.78	14.81	10.24	8.83	10.85	53.5	22.14	27.24	4	7	5	5	4	19	6	14	4	6	4	5	3	14	4	10	3.9365e+07	4.03961e+07	3.56215e+07	3.56065e+07	3.24604e+07	5.84402e+07	3.84205e+07	4.99624e+07	High	High	High	High	High	High	High	High
High	Master Protein	G5E866	Splicing factor 3B subunit 1 OS=Mus musculus GN=Sf3b1 PE=1 SV=1	0	1	1	11	1	1	7.81	8.64	2.74		2.14		8.27	7.6	2	3	1		1		2	2	1	1	1		1		1	1	638804	547432	691699		392985	225317	689816		High	High	High	Not Found	High	Peak Found	High	High
High	Master Protein	E9QJT5	Acylphosphatase OS=Mus musculus GN=Acyp1 PE=1 SV=1	0	29	4	38	4	1	7.81	9.6	10.85	9.85	6.37	21.76	10.14	13.25	3	4	4	4	3	10	4	6	2	3	2	3	3	4	3	3	1.9912e+07	2.10283e+07	2.06706e+07	2.11746e+07	1.61741e+07	4.45115e+07	1.7745e+07	2.45943e+07	High	High	High	High	High	High	High	High
High	Master Protein	Q8K2C9	Very-long-chain (3R)-3-hydroxyacyl-CoA dehydratase 3 OS=Mus musculus GN=Hacd3 PE=1 SV=2	0	10	3	14	3	1	7.86	8.83	8.8	7.42	4.94		6.79	8.71	3	2	2	2	1		2	2	2	1	1	1	1		2	1	6.24487e+06	5.71668e+06	5.90709e+06	5.46423e+06	4.69075e+06	1.70855e+06	5.80067e+06	3.45782e+06	High	High	High	High	High	Peak Found	High	High
High	Master Protein	O08529	Calpain-2 catalytic subunit OS=Mus musculus GN=Capn2 PE=1 SV=4	0	8	4	9	4	1	7.87				0		10.34	6.12	3				1		3	2	3				1		3	2	1.2093e+07	1.0147e+07	1.00292e+07	1.2261e+07	1.60052e+07	6.17319e+06	1.16272e+07	8.52529e+06	High	Peak Found	Peak Found	Peak Found	High	Peak Found	High	High
High	Master Protein	Q91VR5	ATP-dependent RNA helicase DDX1 OS=Mus musculus GN=Ddx1 PE=1 SV=1	0	6	3	42	3	1	7.88	8.09	1.92	1.65	4.25		13.43	8.35	7	8	6	2	4		8	7	2	1	1	1	2		2	2	4.46642e+06	4.63071e+06	4.50237e+06	4.08238e+06	2.50087e+06	1.18686e+06	4.11974e+06	2.38378e+06	High	High	High	High	High	Peak Found	High	High
High	Master Protein	E0CXZ9	Voltage-gated potassium channel subunit beta-2 OS=Mus musculus GN=Kcnab2 PE=1 SV=1	0	15	4	26	3	1	7.91	6.64	9.7	6.46	7.47	3.21	10.63	11.23	3	3	4	2	3	3	4	4	2	2	3	1	2	2	3	2	2.33225e+07	2.70733e+07	2.44798e+07	2.50739e+07	2.49197e+07	1.86854e+07	1.6712e+07	14444564	High	High	High	High	High	High	High	High
High	Master Protein	O88544	COP9 signalosome complex subunit 4 OS=Mus musculus GN=Cops4 PE=1 SV=1	0	14	4	16	4	1	7.91	5.2	6.21		5.19	0	5.43	5.53	3	2	3		2	1	3	2	3	2	3		2	1	2	2	9.38288e+06	8.5724e+06	8.21145e+06	8.00464e+06	6.79722e+06	3.88595e+06	7.49877e+06	7.00749e+06	High	High	High	Peak Found	High	High	High	High
High	Master Protein	O55126	Protein NipSnap homolog 2 OS=Mus musculus GN=Gbas PE=1 SV=1	0	15	3	38	2	1	7.94	11.22	10.78	3.65	11.31	0	10.17	14.11	4	6	4	3	7	2	6	6	2	2	2	2	2	1	3	2	4.17115e+06	4.09556e+06	4.35807e+06	1.07065e+06	3.86501e+06	3.20421e+06	4.69077e+06	4.1866e+06	High	High	High	High	High	Peak Found	High	High
High	Master Protein	Q9JLB0	MAGUK p55 subfamily member 6 OS=Mus musculus GN=Mpp6 PE=1 SV=1	0	6	3	18	2	1	7.95	6	7.2	5.18	2.55	4.59	2.56	5.63	4	3	3	2	1	2	1	2	3	3	2	1	1	2	1	2	5.28938e+06	5.01146e+06	6.16012e+06	5.6056e+06	5.16122e+06	4.16518e+06	4.73467e+06	4.36524e+06	High	High	High	Peak Found	Peak Found	High	Peak Found	High
High	Master Protein	P63046	Sulfotransferase 4A1 OS=Mus musculus GN=Sult4a1 PE=1 SV=1	0	10	2	14	2	1	7.95	4.36	5.41	2.67	4.32		2.83	8.41	3	2	2	1	2		1	3	1	1	1	1	1		1	2	2.54485e+06	1.83331e+06	2.0095e+06	2.08389e+06	1.81957e+06	633638	1.57971e+06	1.46036e+06	High	High	High	High	High	Peak Found	High	High
High	Master Protein	Q8C854	Myelin expression factor 2 OS=Mus musculus GN=Myef2 PE=1 SV=1	0	5	3	25	3	1	7.99	10.73	11.46	10.53	7.27	8.04	1.61	0	2	6	4	5	3	3	1	1	1	2	2	2	1	1	1	1	6.84485e+06	9.83778e+06	9.36388e+06	9.34631e+06	7.40063e+06	5.18416e+06	2.68894e+06	1.76838e+06	High	High	High	High	High	High	High	High
High	Master Protein	Q91VR7	Microtubule-associated proteins 1A/1B light chain 3A OS=Mus musculus GN=Map1lc3a PE=1 SV=1	0	23	3	75	1	1	7.99	8.17	7.88	7.66	5.15	5.41	10.57	11.43	8	9	11	9	9	9	9	11	2	3	3	3	3	3	3	3	7.66553e+06	8.70242e+06	7.70484e+06	7.95774e+06	5.51333e+06	5.39604e+06	7.7024e+06	6.73484e+06	High	High	High	High	High	High	High	High
High	Master Protein	Q60771	Claudin-11 OS=Mus musculus GN=Cldn11 PE=1 SV=1	0	22	2	42	2	1	8	5.28	10.05	6.34	14.76	5.6	10.21	10.27	4	5	4	5	9	5	5	5	1	1	1	1	2	1	1	1	1.87415e+08	1.81766e+08	1.683e+08	1.93162e+08	3.5949e+08	1.25585e+08	3.27221e+08	252735336	High	High	High	High	High	High	High	High
High	Master Protein	Q9DC61	Mitochondrial-processing peptidase subunit alpha OS=Mus musculus GN=Pmpca PE=1 SV=1	0	3	1	6	1	1	8.01		3.77				3.51	6.84	2		1				1	2	1		1				1	1	1.08422e+06	737493	817083	726923	636791	196163	414265	912849	High	Peak Found	High	Peak Found	Peak Found	Peak Found	High	High
High	Master Protein	J3QP43	Protein stum homolog OS=Mus musculus GN=Stum PE=1 SV=1	0	21	2	26	2	1	8.06	11.72	6.9	7.84	2.07		2.09	3.52	4	6	5	5	3		1	2	2	2	2	2	2		1	2	2.33844e+07	2.2676e+07	2.36807e+07	2.38423e+07	2.19922e+07	1.26684e+07	2.44894e+07	1.9964e+07	High	High	High	High	High	Peak Found	High	High
High	Master Protein	Q3UIU2	NADH dehydrogenase [ubiquinone] 1 beta subcomplex subunit 6 OS=Mus musculus GN=Ndufb6 PE=1 SV=3	0	25	3	77	3	1	8.07	9.35	5.16	3.05	0	43.01	10.84	18.29	7	7	6	6	5	27	8	11	3	3	3	3	2	3	3	2	4.94678e+07	5.45744e+07	4.63507e+07	5.91779e+07	4.71112e+07	8.74294e+07	3.0783e+07	2.90293e+07	High	High	High	High	High	High	High	High
High	Master Protein	P06801	NADP-dependent malic enzyme OS=Mus musculus GN=Me1 PE=1 SV=2	0	16	4	33	4	1	8.08	9.97	18.23	9.61	11.81	0	14.71	20.31	4	3	6	3	4	1	6	6	2	2	3	2	3	1	4	3	4.88576e+06	4.66899e+06	5.13849e+06	4.0373e+06	4.01915e+06	1.49727e+06	4.81135e+06	4.07268e+06	High	High	High	High	High	High	High	High
High	Master Protein	E9QKC6	Tripartite motif-containing protein 2 OS=Mus musculus GN=Trim2 PE=1 SV=1	0	8	3	11	3	1	8.11	3.1	2.48				14.19	6.54	2	2	1				4	2	2	1	1				3	1	4.07251e+06	4.13295e+06	5.04586e+06	3.39333e+06	3.28657e+06	1.63275e+06	3.82824e+06	3.90522e+06	High	High	High	Peak Found	Peak Found	Peak Found	High	High
High	Master Protein	Q8R326	Paraspeckle component 1 OS=Mus musculus GN=Pspc1 PE=1 SV=1	0	4	1	13	1	1	8.12	4.15	7.48	6.27	2.63	3.03	7.99	7.5	2	1	2	2	1	1	2	2	1	1	1	1	1	1	1	1	1.50293e+06	1.38058e+06	1.51885e+06	1.05434e+06	773314	823956	1.00828e+06	1.11004e+06	High	High	High	High	High	High	High	High
High	Master Protein	Q6ZWZ6	40S ribosomal protein S12 OS=Mus musculus GN=Rps12 PE=1 SV=1	0	32	4	31	4	1	8.13	4.59	5.27	5	4	5.61	8.57	11.38	6	4	3	2	2	3	5	6	3	2	2	1	2	2	3	4	2.13091e+07	2.20571e+07	2.26223e+07	2.13472e+07	1.78544e+07	1.70232e+07	1.96896e+07	1.91224e+07	High	High	High	High	High	High	High	High
High	Master Protein	Q9CTY5	Calcium uptake protein 3, mitochondrial OS=Mus musculus GN=Micu3 PE=2 SV=2	0	6	2	19	2	1	8.14	8.27	7.55	0	5.51		3.37	6.81	3	4	3	2	3		2	2	2	2	2	1	1		1	1	1.76697e+06	1.80307e+06	1.54559e+06	1.3042e+06	1.03007e+06	638569	982210	1.31791e+06	High	High	High	High	High	Peak Found	High	High
High	Master Protein	Q3THE2	Myosin regulatory light chain 12B OS=Mus musculus GN=Myl12b PE=1 SV=2	0	38	5	27	5	1	8.16	8.96	7	12.73	3.13	11.71	7.02	16.11	3	3	4	4	1	4	3	5	2	3	3	3	1	3	2	3	2.76122e+07	2.56615e+07	2.52995e+07	2.46303e+07	1.84156e+07	2.5649e+07	2.54944e+07	2.40641e+07	High	High	High	High	High	High	High	High
High	Master Protein	P62754	40S ribosomal protein S6 OS=Mus musculus GN=Rps6 PE=1 SV=1	0	14	3	27	3	1	8.18	4.36	6.42	6.51	4.11	0	4.69	0	5	3	4	3	3	2	5	2	3	2	2	1	2	2	3	2	2.38697e+07	2.06089e+07	2.34149e+07	1.97223e+07	1.49504e+07	1.1144e+07	6.66149e+06	10619075	High	High	High	High	High	High	High	High
High	Master Protein	P29595	NEDD8 OS=Mus musculus GN=Nedd8 PE=1 SV=2	0	35	2	22	2	1	8.23	7.75	11.73	17.38	6.56	6.3	2.35	2.65	3	3	4	6	2	2	1	1	2	2	2	2	1	1	1	1	5.8824e+06	5.31424e+06	6.88948e+06	5.59637e+06	4.10277e+06	5.21799e+06	4.50542e+06	5.28135e+06	High	High	High	High	High	High	High	High
High	Master Protein	Q9JHI5	Isovaleryl-CoA dehydrogenase, mitochondrial OS=Mus musculus GN=Ivd PE=1 SV=1	0	12	3	19	3	1	8.24	11.66	13.66	10.3	11		4.07	8.76	2	3	4	3	3		2	2	2	3	3	3	3		2	2	1.32253e+07	4.20764e+06	1.30457e+07	1.04672e+07	1.25333e+07	7.38753e+06	1.22486e+07	1.19965e+07	High	High	High	High	High	Peak Found	High	High
High	Master Protein	Q61081	Hsp90 co-chaperone Cdc37 OS=Mus musculus GN=Cdc37 PE=1 SV=1	0	6	1	15	1	1	8.24	7	7.62	3.6	3.77	6.07	7.72	11.76	2	2	2	1	1	2	2	3	1	1	1	1	1	1	1	1	3.36469e+06	3.80776e+06	3.6953e+06	3.3692e+06	2.61817e+06	2.11908e+06	3.3255e+06	2777641	High	High	High	High	High	High	High	High
High	Master Protein	Q9D3D9	ATP synthase subunit delta, mitochondrial OS=Mus musculus GN=Atp5d PE=1 SV=1	0	38	3	43	3	1	8.25	8.16	24.37	20.94	9.47	28.08	14.04	11.73	6	2	6	6	4	9	6	4	3	2	2	3	3	3	3	3	8.76069e+07	6.34414e+07	8.05053e+07	6.35485e+07	7.07003e+07	1.75096e+08	7.99626e+07	6.9304e+07	High	High	High	High	High	High	High	High
High	Master Protein	Q9QZ06	Toll-interacting protein OS=Mus musculus GN=Tollip PE=1 SV=1	0	13	3	17	3	1	8.25	6.07	6.39	2.99	2.96	2.27	8.66	6.12	3	2	3	2	1	1	3	2	2	1	2	2	1	1	2	1	1.01366e+07	9.75293e+06	9.90465e+06	7.77055e+06	7.72806e+06	4.97754e+06	9.12813e+06	7.57237e+06	High	High	High	High	High	High	High	High
High	Master Protein	Q9ESW4	Acylglycerol kinase, mitochondrial OS=Mus musculus GN=Agk PE=1 SV=1	0	12	3	23	3	1	8.25	4.56	9.48	4.99	4.91	8.28	5.56	10.03	4	1	4	1	3	3	3	4	3	1	2	1	2	2	2	2	1.37744e+07	1.40472e+07	1.51315e+07	1.49231e+07	9.17594e+06	5.02391e+06	1.17145e+07	10551752	High	High	High	High	High	High	High	High
High	Master Protein	Q91VM5	RNA binding motif protein, X-linked-like-1 OS=Mus musculus GN=Rbmxl1 PE=1 SV=1	0	25	9	44	9	1	8.3	8.21	8.63	12.11	5.41	26.93	4.24	13.76	3	4	5	7	3	14	3	5	2	4	4	5	3	8	3	4	5.78281e+07	5.63432e+07	5.39839e+07	6.2976e+07	4.68078e+07	1.15688e+08	4.40915e+07	6.0923e+07	High	High	High	High	High	High	High	High
High	Master Protein	A0A0J9YTW6	Sodium channel protein OS=Mus musculus GN=Scn2a PE=1 SV=1	0	3	6	17	6	1	8.3	2.04	5.13	2.69	5.15		2.46	8.78	3	2	2	1	2		2	5	3	1	2	1	2		1	4	8.79476e+06	7.65117e+06	9.20923e+06	6.95379e+06	5.84918e+06	2.13541e+06	7.3001e+06	7.02341e+06	High	High	High	High	High	Peak Found	High	High
High	Master Protein	P12815	Programmed cell death protein 6 OS=Mus musculus GN=Pdcd6 PE=1 SV=2	0	21	4	31	4	1	8.35	4.82	8.99	6.7	2.86	13.61	11.74	9.12	4	3	4	3	1	7	5	4	3	2	2	3	1	4	3	3	1.35143e+07	1.40286e+07	1.41939e+07	1.37915e+07	1.2359e+07	1.83001e+07	1.28894e+07	13173492	High	High	High	High	High	High	High	High
High	Master Protein	P63216	Guanine nucleotide-binding protein G(I)/G(S)/G(O) subunit gamma-3 OS=Mus musculus GN=Gng3 PE=1 SV=1	0	69	3	26	3	1	8.37	9.03	11.56	9.24	3.5	12.84	7.52	11.94	3	3	4	2	2	4	3	5	2	3	3	1	2	2	3	3	6.86908e+07	5.68353e+07	6.24468e+07	6.11466e+07	5.48271e+07	6.48098e+07	5.19677e+07	58528528	High	High	High	High	High	High	High	High
High	Master Protein	P62315	Small nuclear ribonucleoprotein Sm D1 OS=Mus musculus GN=Snrpd1 PE=1 SV=1	0	28	2	27	2	1	8.4	3.29	9.02	4.69	1.74	9.31	9.85	11.73	4	2	4	3	1	5	4	4	2	1	1	2	1	2	2	2	5.05496e+06	4.764e+06	5.09799e+06	5.22015e+06	3.76386e+06	6.2834e+06	3.86825e+06	4.45606e+06	High	High	High	High	High	High	High	High
High	Master Protein	O70172	Phosphatidylinositol 5-phosphate 4-kinase type-2 alpha OS=Mus musculus GN=Pip4k2a PE=1 SV=1	0	12	4	26	2	1	8.42	0	3.74	0	0	0	5.47	9.97	6	2	4	2	2	2	3	5	3	2	3	2	1	1	3	4	6.5636e+06	6.23441e+06	6.52646e+06	6.32108e+06	6.54982e+06	1.19659e+06	6.37813e+06	6.01786e+06	High	High	High	High	High	High	High	High
High	Master Protein	Q8BI08	Protein MAL2 OS=Mus musculus GN=Mal2 PE=1 SV=1	0	6	1	30	1	1	8.42	7.7	7.95	8.11	3.9	5.76	8.22	7.92	4	4	4	4	3	3	4	4	1	1	1	1	1	1	1	1	2.52899e+07	2.12162e+07	2.09501e+07	2.21545e+07	2.06046e+07	1.00787e+07	2.3076e+07	19967368	High	High	High	High	High	High	High	High
High	Master Protein	P15116	Cadherin-2 OS=Mus musculus GN=Cdh2 PE=1 SV=2	0	9	3	12	3	1	8.45	8.06				24.3	4.39	9.27	2	2				5	1	2	2	2				3	1	2	4.40048e+06	4.49545e+06	4.52704e+06	3.93714e+06	1.85824e+06	6.03035e+06	4.77805e+06	5819411	High	High	Peak Found	Peak Found	Peak Found	High	High	High
High	Master Protein	Q925N0	Sideroflexin-5 OS=Mus musculus GN=Sfxn5 PE=1 SV=2	0	33	8	61	8	1	8.46	20.95	16.07	9.7	8.78	10.63	20.31	13.95	6	11	9	7	6	7	9	6	3	5	5	4	4	4	4	4	3.87393e+07	3.78346e+07	3.94521e+07	3.70936e+07	3.494e+07	3.13967e+07	4.25583e+07	4.19066e+07	High	High	High	High	High	High	High	High
High	Master Protein	A0A0R4J083	Long-chain-specific acyl-CoA dehydrogenase, mitochondrial OS=Mus musculus GN=Acadl PE=1 SV=1	0	12	4	42	4	1	8.46	11.31	16.69	8.21	9.77	9.6	17.58	15.61	3	5	6	4	6	3	8	7	3	3	3	3	3	2	3	3	2.1301e+07	1.99136e+07	1.95812e+07	1.94117e+07	2.2893e+07	1.37793e+07	2.90748e+07	2.42941e+07	High	High	High	High	High	High	High	High
High	Master Protein	Q99JY8	Phospholipid phosphatase 3 OS=Mus musculus GN=Plpp3 PE=1 SV=1	0	7	2	30	2	1	8.47	9.01	9.32	8.16	12.01	4.56	6.96	7.02	4	4	5	4	5	2	3	3	2	2	2	2	2	1	2	2	1.31475e+07	1.33067e+07	1.37562e+07	1.17398e+07	1.21285e+07	7.29127e+06	1.3946e+07	1.15107e+07	High	High	High	High	High	High	High	High
High	Master Protein	Q9R1P4	Proteasome subunit alpha type-1 OS=Mus musculus GN=Psma1 PE=1 SV=1	0	33	8	48	8	1	8.54	9.2	10.15	9.99	4.85	2.02	4.43	7.71	6	7	6	6	5	3	7	8	4	5	4	4	4	2	4	6	6.84925e+07	6.22934e+07	6.14227e+07	6.18594e+07	6.18491e+07	4.8839e+07	5.64915e+07	5.47361e+07	High	High	High	High	High	High	High	High
High	Master Protein	F7DCH5	CLIP-associating protein 2 OS=Mus musculus GN=Clasp2 PE=1 SV=1	0	6	5	13	5	1	8.55	6.87		8.62	6.9		8.66	4.12	2	2		3	3		2	1	2	2		3	3		2	1	3.57169e+06	4.18105e+06	3.11712e+06	3.27373e+06	8.24105e+06	953420	2.43109e+06	3.22734e+06	High	High	Peak Found	High	High	Peak Found	High	High
High	Master Protein	Q60598	Src substrate cortactin OS=Mus musculus GN=Cttn PE=1 SV=2	0	14	6	59	6	1	8.62	12.47	9.97	10.97	4.82	14.37	4.23	6.06	6	11	9	8	4	8	5	8	4	6	5	5	3	5	4	5	7.28256e+07	7.24471e+07	7.38064e+07	7.332e+07	5.07088e+07	7.42981e+07	7.24087e+07	7.46751e+07	High	High	High	High	High	High	High	High
High	Master Protein	Q80Z24	Neuronal growth regulator 1 OS=Mus musculus GN=Negr1 PE=1 SV=1	0	15	3	19	3	1	8.68	6.78	7.8	6.72		17.18	9.15	15.78	3	2	2	2		4	3	3	3	2	2	2		3	3	2	3.89559e+07	3.56487e+07	3.69985e+07	3.69176e+07	2.36173e+07	4.12204e+07	2.85655e+07	32447861	High	High	High	High	Peak Found	High	High	High
High	Master Protein	Q61137	Astrotactin-1 OS=Mus musculus GN=Astn1 PE=1 SV=4	0	1	1	27	1	1	8.7	4.59	6.97	5.22	0	0	10.14	0	5	3	5	4	3	1	5	1	1	1	1	1	1	1	1	1	726772	591993	624965	565484	455086	298223	426230	555180	High	High	High	High	High	High	High	High
High	Master Protein	Q3TDK6	Protein rogdi homolog OS=Mus musculus GN=Rogdi PE=1 SV=2	0	15	3	18	3	1	8.7	6.06	6.59	3.35	6.6	3.35	8.25	11.44	4	2	2	1	2	1	2	4	3	2	2	1	2	1	1	3	8.77375e+06	5.04884e+06	9.55586e+06	8.55341e+06	8.53566e+06	6.43999e+06	8.09252e+06	8.22773e+06	High	High	High	High	High	High	High	High
High	Master Protein	Q80TB8	Synaptic vesicle membrane protein VAT-1 homolog-like OS=Mus musculus GN=Vat1l PE=1 SV=2	0	17	5	60	5	1	8.72	8.12	10.4	10.31	7.62	16.28	11.14	18.28	6	8	6	6	8	8	8	10	3	5	3	3	4	4	4	4	3.23327e+07	3.18182e+07	3.3968e+07	3.11963e+07	2.86192e+07	4.82227e+07	2.18246e+07	4.15373e+07	High	High	High	High	High	High	High	High
High	Master Protein	Q8C8N2	Protein SCAI OS=Mus musculus GN=Scai PE=1 SV=2	0	4	2	17	2	1	8.72	0	1.95	3.01	2.52		2.52	5.81	4	1	5	3	1		1	2	1	1	2	1	1		1	1	3.64744e+06	3.21254e+06	3.24432e+06	2.73077e+06	1.28126e+06	115318	2.0805e+06	2.94722e+06	High	High	High	High	High	Peak Found	High	High
High	Master Protein	P61358	60S ribosomal protein L27 OS=Mus musculus GN=Rpl27 PE=1 SV=2	0	28	3	37	3	1	8.73	7.75	9.91	3.97	3.84	7.67	7.64	10.92	5	5	5	4	3	6	4	5	3	3	3	2	2	3	2	3	2.32444e+07	2.55715e+07	2.66772e+07	2.36202e+07	1.6277e+07	3.09389e+07	1.8888e+07	2.51319e+07	High	High	High	High	High	High	High	High
High	Master Protein	Q3UNH4	G protein-regulated inducer of neurite outgrowth 1 OS=Mus musculus GN=Gprin1 PE=1 SV=2	0	9	5	15	5	1	8.73	2.48	5.17	7.77	16.29	6.73			3	1	2	2	4	3			2	1	2	2	3	2			1.97266e+07	2.07546e+07	1.90215e+07	1.92591e+07	1.49718e+07	8.18733e+06	1.27913e+07	9.17969e+06	High	High	High	High	High	High	Peak Found	Peak Found
High	Master Protein	Q00623	Apolipoprotein A-I OS=Mus musculus GN=Apoa1 PE=1 SV=2	0	41	8	54	8	1	8.73	6.79	2.49	5.86	6.32	18.19	7.52	16.86	7	6	2	5	6	18	3	7	4	4	2	3	4	7	2	4	3.3316e+07	3.80999e+07	2.56178e+07	3.08503e+07	3.23166e+07	9.36482e+07	2.22925e+07	2.22643e+07	High	High	High	High	High	High	High	High
High	Master Protein	Q80TL0	Protein phosphatase 1E OS=Mus musculus GN=Ppm1e PE=1 SV=2	0	6	3	21	3	1	8.79	9.63	4.79	4.77	13.76	1.94		7.23	4	4	2	2	5	1		3	1	2	1	1	3	1		1	1.11624e+07	9.27942e+06	9.42106e+06	8.75236e+06	7.7261e+06	4.93743e+06	8.7374e+06	8032245	High	High	High	High	High	High	Peak Found	High
High	Master Protein	A0A0G2JEA5	Uncharacterized protein OS=Mus musculus GN=Gm43738 PE=4 SV=1	0	3	2	31	2	1	8.84	9.19	8.5	8.29	9.65	7.5	15.82	12.13	3	3	4	3	4	4	6	4	1	1	2	1	2	2	2	2	1.87656e+06	1.75664e+06	1.55745e+06	1.78776e+06	1.64491e+06	985672	1.85608e+06	1.77166e+06	High	High	High	High	High	High	High	High
High	Master Protein	P62320	Small nuclear ribonucleoprotein Sm D3 OS=Mus musculus GN=Snrpd3 PE=1 SV=1	0	32	3	30	3	1	8.87	4.58	5.85	7.61	1.78	13.71	9.46	9.27	4	3	3	4	1	7	4	4	2	2	2	2	1	3	2	2	1.06444e+07	1.05425e+07	1.24877e+07	1.27715e+07	7.51343e+06	1.78969e+07	8.48459e+06	1.18754e+07	High	High	High	High	High	High	High	High
High	Master Protein	Q3TTY5	Keratin, type II cytoskeletal 2 epidermal OS=Mus musculus GN=Krt2 PE=1 SV=1	0	7	6	33	3	1	8.89	3.97	0	12.26	9.76	9.17	2.24	0	6	4	1	9	5	4	3	1	5	3	1	6	4	3	3	1	8.74662e+07	4.51108e+07	3.33218e+07	1.61804e+08	5.96844e+07	3.64953e+07	3.46588e+07	2.21409e+07	High	Peak Found	Peak Found	High	High	High	High	Peak Found
High	Master Protein	P62849	40S ribosomal protein S24 OS=Mus musculus GN=Rps24 PE=1 SV=1	0	20	2	23	2	1	8.92	8.36	8.79	7.7	5.36	10.83	5.81	8.78	3	3	3	3	2	4	2	3	1	1	1	1	1	2	1	1	6.09234e+06	6.03424e+06	6.09079e+06	6.11113e+06	2.70329e+06	4.23672e+06	4.33268e+06	5.44134e+06	High	High	High	High	High	High	High	High
High	Master Protein	Q8BHN3	Neutral alpha-glucosidase AB OS=Mus musculus GN=Ganab PE=1 SV=1	0	11	6	12	6	1	9.02	3.26	3.38	2.98	5.87			6.64	4	1	1	1	3			2	4	1	1	1	3			2	1.88603e+07	8.79644e+06	1.6395e+07	1.44361e+07	1.30375e+07	3.06118e+06	9.92586e+06	5.39264e+06	High	High	High	High	High	Peak Found	Peak Found	High
High	Master Protein	Q5SSL4	Active breakpoint cluster region-related protein OS=Mus musculus GN=Abr PE=1 SV=1	0	4	3	9	3	1	9.02	4.39		1.67	2.8				4	2		2	1				2	2		2	1				6.58285e+06	6.22387e+06	5.99607e+06	6.33657e+06	2.78524e+06	2.0987e+06	4.36947e+06	3.33527e+06	High	High	Peak Found	High	High	Peak Found	Peak Found	Peak Found
High	Master Protein	Q8C419	Probable G-protein coupled receptor 158 OS=Mus musculus GN=Gpr158 PE=1 SV=2	0	5	3	12	3	1	9.02	4.82	3.8	7.24	2.98		11.23	7.74	2	1	1	2	1		3	2	2	1	1	2	1		3	2	7.31223e+06	6.49449e+06	5.9306e+06	5.63155e+06	5.26293e+06	3.28624e+06	5.636e+06	5.65834e+06	High	High	High	High	High	Peak Found	High	High
High	Master Protein	Q8BVQ5	Protein phosphatase methylesterase 1 OS=Mus musculus GN=Ppme1 PE=1 SV=5	0	16	5	34	5	1	9.04	13.71	17.15	8.95	6.45	1.98	16.43	8.9	5	5	6	4	3	1	6	4	3	3	4	2	2	1	4	2	2.1159e+07	1.97561e+07	1.99399e+07	1.53157e+07	1.01277e+07	5.49735e+06	1.54137e+07	12905561	High	High	High	High	High	High	High	High
High	Master Protein	Q8CBE3	WD repeat-containing protein 37 OS=Mus musculus GN=Wdr37 PE=1 SV=1	0	5	2	25	2	1	9.04	9.9	8.9	11.64	8.86	3.13	13.8	8.72	3	3	3	4	3	1	5	3	2	2	2	2	1	1	2	1	6.27279e+06	5.47677e+06	5.48764e+06	5.16177e+06	4.59453e+06	2.27851e+06	4.68168e+06	4.38599e+06	High	High	High	High	High	High	High	High
High	Master Protein	Q99MN9	Propionyl-CoA carboxylase beta chain, mitochondrial OS=Mus musculus GN=Pccb PE=1 SV=2	0	9	3	9	3	1	9.09	2.89	2.92		2.9		3.64	6.08	3	1	1		1		1	2	2	1	1		1		1	2	1.67018e+06	2.88984e+06	2.89663e+06	2.44456e+06	2.76435e+06	892132	2.66077e+06	2.31844e+06	High	High	High	Peak Found	High	Peak Found	High	High
High	Master Protein	Q9CZ44	NSFL1 cofactor p47 OS=Mus musculus GN=Nsfl1c PE=1 SV=1	0	34	8	41	8	1	9.2	10.27	10.19	6.18	3.21	50.28	11.01	29.7	3	3	3	2	1	15	4	10	2	2	2	1	1	8	3	5	2.66611e+07	2.48846e+07	2.90271e+07	2.68864e+07	2.50363e+07	6.27081e+07	2.69964e+07	34293986	High	High	High	High	High	High	High	High
High	Master Protein	P52760	Ribonuclease UK114 OS=Mus musculus GN=Hrsp12 PE=1 SV=3	0	45	5	53	5	1	9.37	10.19	10.45	10.63	16.49	27.65	18.01	28.37	3	4	5	4	8	11	7	11	1	2	3	2	4	5	4	4	3.72356e+07	3.07961e+07	3.38869e+07	3.36769e+07	4.49675e+07	6.80104e+07	4.80641e+07	5.68116e+07	High	High	High	High	High	High	High	High
High	Master Protein	Q6PGJ3	L1 cell adhesion molecule OS=Mus musculus GN=L1cam PE=1 SV=1	0	10	7	41	7	1	9.39	13.6	11.52	15.93	7.74	32.55	15.02	8.29	4	6	5	6	3	10	4	3	3	5	3	4	2	5	2	3	3.66026e+07	3.68914e+07	3.77659e+07	3.76402e+07	2.76849e+07	4.59859e+07	3.02027e+07	3.37458e+07	High	High	High	High	High	High	High	High
High	Master Protein	Q9R0Q7	Prostaglandin E synthase 3 OS=Mus musculus GN=Ptges3 PE=1 SV=1	0	28	4	32	4	1	9.4	7.27	2.95	0	0	8.65	2.8	9.75	5	5	3	3	3	5	3	5	3	4	2	2	2	2	2	3	1.74655e+07	1.83592e+07	1.45747e+07	1.41012e+07	1.20679e+07	2.06274e+07	1.68243e+07	1.89686e+07	High	High	High	High	High	High	High	High
High	Master Protein	P08414	Calcium/calmodulin-dependent protein kinase type IV OS=Mus musculus GN=Camk4 PE=1 SV=2	0	16	5	17	5	1	9.41	3.49	4.08	2.96	5.54	0	5.59	8.21	3	1	2	2	2	2	2	3	3	1	1	1	2	2	2	2	4.31585e+06	6.3572e+06	9.26464e+06	7.71264e+06	3.81299e+06	6.86505e+06	7.22914e+06	2930975	High	High	High	High	High	High	High	High
High	Master Protein	Q9JMG7	Hepatoma-derived growth factor-related protein 3 OS=Mus musculus GN=Hdgfrp3 PE=1 SV=2	0	28	5	32	4	1	9.42	4.69	8.51	8.06	8.69	27.97	14.57	15.06	3	2	2	3	2	10	5	5	2	2	1	3	1	5	3	3	1.34136e+07	1.35906e+07	1.35412e+07	1.37385e+07	9.44138e+06	2.1397e+07	1.29078e+07	1.6006e+07	High	High	High	High	High	High	High	High
High	Master Protein	B7ZCF1	26S protease regulatory subunit 6A OS=Mus musculus GN=Psmc3 PE=1 SV=1	0	6	2	20	2	1	9.43	3.96	5.4	5.39	10.19	9.48	9.48	3.94	3	1	2	2	4	4	3	1	2	1	2	2	2	2	2	1	4.72291e+06	4.86719e+06	4.9847e+06	4.47836e+06	4.17793e+06	3.57645e+06	4.38866e+06	3.79076e+06	High	High	High	High	High	High	High	High
High	Master Protein	P47809	Dual specificity mitogen-activated protein kinase kinase 4 OS=Mus musculus GN=Map2k4 PE=1 SV=2	0	15	4	16	4	1	9.53	4.89	2.92	5.18	5.4	2.3	3.32	9.18	3	2	1	2	2	1	2	3	2	2	1	2	2	1	2	2	2.64671e+06	2.45664e+06	1.65767e+06	2.16302e+06	1.53328e+06	656800	1.63142e+06	1.92835e+06	High	High	High	High	High	High	High	High
High	Master Protein	Q9D880	Mitochondrial import inner membrane translocase subunit TIM50 OS=Mus musculus GN=Timm50 PE=1 SV=1	0	12	3	8	3	1	9.6		2.99	5.26		2.3		0	3		1	2		1		1	3		1	2		1		1	4.63648e+06	4.62571e+06	3.96429e+06	4.7105e+06	3.5923e+06	2.66767e+06	4.41429e+06	4.15315e+06	High	Peak Found	High	High	Peak Found	High	Peak Found	High
High	Master Protein	O54774	AP-3 complex subunit delta-1 OS=Mus musculus GN=Ap3d1 PE=1 SV=1	0	9	7	33	7	1	9.65	11.99	12.88	7.9	10.82		15.16	7.29	4	5	6	4	5		6	3	3	3	4	4	4		4	2	1.14239e+07	1.22464e+07	1.55574e+07	1.05726e+07	7.68098e+06	1.52294e+06	1.03168e+07	8.36361e+06	High	High	High	High	High	Peak Found	High	High
High	Master Protein	B1AX58	Plastin-3 OS=Mus musculus GN=Pls3 PE=1 SV=1	0	11	5	31	3	1	9.67	6.91	7.31	6.28	5.58	2	12.42	13.51	5	3	4	4	3	2	5	5	3	2	4	4	2	2	2	3	8.784e+06	8.51704e+06	8.80235e+06	8.70896e+06	8.72769e+06	4.83472e+06	1.01979e+07	9.13196e+06	High	High	High	High	High	High	High	High
High	Master Protein	G5E924	Heterogeneous nuclear ribonucleoprotein L (Fragment) OS=Mus musculus GN=Hnrnpl PE=1 SV=1	0	15	6	40	6	1	9.69	8.75	8.34	1.91	1.93	1.9	13.59	3.04	7	7	6	6	5	2	5	2	3	4	4	3	4	2	3	2	5.32311e+07	5.90088e+07	5.45631e+07	6.40106e+07	4.69161e+07	2.24449e+07	3.81014e+07	3.19927e+07	High	High	High	High	High	High	High	High
High	Master Protein	E9Q0F0	Keratin 78 OS=Mus musculus GN=Krt78 PE=1 SV=1	0	1	1	26	1	1	9.7	6.19	2.6	15.28	6.08	8.1	7.89	5.27	4	3	2	6	3	3	3	2	1	1	1	1	1	1	1	1	1.74935e+07	1.05735e+07	5.56015e+06	3.7395e+07	1.1326e+07	7.10035e+06	7.68842e+06	6.09426e+06	High	High	High	High	High	High	High	High
High	Master Protein	P84309	Adenylate cyclase type 5 OS=Mus musculus GN=Adcy5 PE=1 SV=2	0	2	2	17	2	1	9.72	7.1	7.23	2.02	2.05		2.29	7.59	4	4	3	1	1		1	3	2	2	2	1	1		1	2	2.62886e+06	2.69423e+06	2.70851e+06	2.76616e+06	2.56666e+06	1.25395e+06	2.47026e+06	2824152	High	High	High	High	High	Peak Found	High	High
High	Master Protein	P09405	Nucleolin OS=Mus musculus GN=Ncl PE=1 SV=2	0	20	12	71	12	1	9.72	11.1	8.79	7.99	5.99	41.21	6.33	26.19	6	8	7	8	4	21	4	13	5	6	5	6	3	11	2	7	2.62287e+07	2.8846e+07	2.95539e+07	2.9109e+07	2.22004e+07	5.99299e+07	2.17152e+07	3.17754e+07	High	High	High	High	High	High	High	High
High	Master Protein	P63037	DnaJ homolog subfamily A member 1 OS=Mus musculus GN=Dnaja1 PE=1 SV=1	0	11	3	11	2	1	9.77	7.26	8.31		7.85	4.93	1.78	4.47	2	2	2		2	1	1	1	1	2	2		2	1	1	1	7.75313e+06	7.47862e+06	7.81296e+06	6.76573e+06	6.60066e+06	6.16173e+06	6.17506e+06	5676207	High	High	High	Peak Found	High	High	Peak Found	High
High	Master Protein	Q5SS83	Flotillin 2, isoform CRA_a OS=Mus musculus GN=Flot2 PE=1 SV=1	0	11	3	17	3	1	9.77	3.1	6.53	3.58	5.74		11.8	10.38	3	1	2	1	2		4	4	3	1	1	1	2		2	3	8.58472e+06	8.70282e+06	9.27135e+06	8.20397e+06	7.96833e+06	4.86646e+06	9.51193e+06	7.72822e+06	High	High	High	High	High	Peak Found	High	High
High	Master Protein	Q9CWS0	N(G),N(G)-dimethylarginine dimethylaminohydrolase 1 OS=Mus musculus GN=Ddah1 PE=1 SV=3	0	28	7	47	6	1	9.78	13.98	13.74	8.86	5.11	6.65	9.09	15.89	6	6	6	5	5	4	6	9	4	4	4	3	4	2	3	6	5.86359e+07	5.92357e+07	6.26247e+07	6.1117e+07	6.1021e+07	5.70058e+07	5.91532e+07	6.02805e+07	High	High	High	High	High	High	High	High
High	Master Protein	E9PY39	Uncharacterized protein OS=Mus musculus GN=Gm20431 PE=3 SV=1	0	7	3	87	3	1	9.78	12.91	11	13.77	8.62	11.24	13.05	14.22	11	12	13	12	8	10	10	11	3	3	3	3	2	3	3	3	6.49584e+07	6.46667e+07	5.70319e+07	6.34981e+07	5.90872e+07	6.29022e+07	5.93899e+07	63228902	High	High	High	High	High	High	High	High
High	Master Protein	P32921	Tryptophan--tRNA ligase, cytoplasmic OS=Mus musculus GN=Wars PE=1 SV=2	0	6	2	22	2	1	9.79	13.02	8.76	6.26	9.53	2.93	9.71	8.98	3	4	3	2	3	1	3	3	1	2	1	1	1	1	1	1	6.80861e+06	5.8747e+06	5.8214e+06	6.18338e+06	6.27144e+06	1.2525e+06	5.87016e+06	4.98054e+06	High	High	High	High	High	High	High	High
High	Master Protein	P62838	Ubiquitin-conjugating enzyme E2 D2 OS=Mus musculus GN=Ube2d2 PE=1 SV=1	0	29	3	31	3	1	9.83	9.41	8.13	8.12	6.9	8.08	10.63	8.61	3	4	3	6	3	5	3	4	1	2	1	3	2	2	1	2	1.13396e+08	9.21463e+07	9.16824e+07	8.2707e+07	7.6984e+07	4.28784e+07	1.19499e+08	85960654	High	High	High	High	High	High	High	High
High	Master Protein	Q9JKR6	Hypoxia up-regulated protein 1 OS=Mus musculus GN=Hyou1 PE=1 SV=1	0	6	4	34	4	1	9.88	6.87	7.05	7.33	6.61	18.19	7.35	12.27	4	3	3	4	3	7	5	5	1	1	2	2	2	3	2	2	7.37701e+06	6.55428e+06	6.73975e+06	5.75246e+06	5.08098e+06	7.90192e+06	6.88577e+06	7951491	High	High	High	High	High	High	High	High
High	Master Protein	Q9DCT8	Cysteine-rich protein 2 OS=Mus musculus GN=Crip2 PE=1 SV=1	0	36	5	19	5	1	9.91	10.56	10.84	4.66	5.37	10.75	10.97	8.47	2	2	3	2	1	2	4	3	1	1	2	2	1	1	3	3	2.59058e+07	2.52241e+07	2.71576e+07	2.56173e+07	2.15547e+07	1.83278e+07	2.66112e+07	2.48539e+07	High	High	High	High	High	High	High	High
High	Master Protein	Q9JM76	Actin-related protein 2/3 complex subunit 3 OS=Mus musculus GN=Arpc3 PE=1 SV=3	0	17	3	46	3	1	9.96	14.86	13.87	13.37	7.77	10.17	9.81	8.5	6	7	7	6	5	5	5	5	3	3	3	3	3	3	3	3	3.66021e+07	3.28358e+07	3.3925e+07	3.33359e+07	3.07014e+07	3.32634e+07	3.16298e+07	3.21727e+07	High	High	High	High	High	High	High	High
High	Master Protein	A0A0R4J023	Methylglutaconyl-CoA hydratase, mitochondrial OS=Mus musculus GN=Auh PE=1 SV=1	0	26	7	58	7	1	9.97	14.99	19.97	11.43	6.04	7.54	15.23	15.12	6	7	10	6	4	5	10	10	4	4	4	4	2	3	6	6	2.95149e+07	3.18947e+07	2.68177e+07	3.00907e+07	3.15883e+07	3.43515e+07	3.76706e+07	3.68448e+07	High	High	High	High	High	High	High	High
High	Master Protein	P68040	Receptor of activated protein C kinase 1 OS=Mus musculus GN=Rack1 PE=1 SV=3	0	27	5	27	5	1	10.01	11.94	10.91	10.29	12.33	2.67	11.56	5.25	4	4	4	4	4	1	4	2	2	3	3	3	3	1	3	2	2.50847e+07	2.32505e+07	2.77098e+07	2.71387e+07	2.10999e+07	1.26379e+07	2.24401e+07	1.85681e+07	High	High	High	High	High	High	High	High
High	Master Protein	P63040	Complexin-1 OS=Mus musculus GN=Cplx1 PE=1 SV=1	0	51	5	72	4	1	10.01	9.97	9.81	11.96	21	37.18	21.5	18.72	5	6	5	7	10	16	12	11	1	2	1	2	3	5	3	3	2.4323e+07	2.28049e+07	1.628e+07	2.59586e+07	6.92654e+07	1.05638e+08	5.25786e+07	4.695e+07	Peak Found	High	Peak Found	High	High	High	High	High
High	Master Protein	A2CG49	Kalirin OS=Mus musculus GN=Kalrn PE=1 SV=1	0	1	2	20	2	1	10.03	5.99	5.17	6	2.17		4.47	6.26	3	3	3	4	3		2	2	1	1	1	2	2		1	1	596072	504744	505483	393119	205025		114557	178898	High	High	High	High	High	Not Found	High	High
High	Master Protein	E9QAZ2	Ribosomal protein L15 OS=Mus musculus GN=Gm10020 PE=3 SV=1	0	24	4	20	4	1	10.12	5.58	5.04	5.08	5.36		0	5.19	5	2	3	3	2		2	3	3	1	3	2	1		2	2	1.71344e+07	1.51743e+07	1.53787e+07	1.58924e+07	1.1394e+07	4.05723e+06	1.0795e+07	9.65983e+06	High	High	High	High	High	Peak Found	High	High
High	Master Protein	Q9DCU2	Plasmolipin OS=Mus musculus GN=Pllp PE=1 SV=1	0	13	1	25	1	1	10.15	10.38	10.12	6.87	13.54	9.7	11.06	12.92	3	3	3	2	4	3	3	4	1	1	1	1	1	1	1	1	1.14928e+07	9.53221e+06	1.11768e+07	1.05108e+07	1.5485e+07	8.692e+06	1.76516e+07	17723572	High	High	High	High	High	High	High	High
High	Master Protein	Q06185	ATP synthase subunit e, mitochondrial OS=Mus musculus GN=Atp5i PE=1 SV=2	0	27	2	47	2	1	10.23	12.31	12.15	12.97	10.5	21.21	13.87	13.04	4	6	5	6	4	10	6	6	1	2	2	2	1	2	2	2	8.55243e+07	8.40974e+07	7.96672e+07	8.39714e+07	9.30557e+07	2.12737e+08	9.04202e+07	1.30549e+08	High	High	High	High	High	High	High	High
High	Master Protein	Q8BK64	Activator of 90 kDa heat shock protein ATPase homolog 1 OS=Mus musculus GN=Ahsa1 PE=1 SV=2	0	12	3	19	3	1	10.25	8.95	9.76	4.12	9.24	5.42	14.81	7.19	3	2	3	1	2	1	4	3	2	1	2	1	1	1	2	3	1.10293e+07	1.02477e+07	9.88502e+06	1.07285e+07	8.25577e+06	5.11192e+06	9.13203e+06	8.07434e+06	High	High	High	High	High	High	High	High
High	Master Protein	Q8VED5	Keratin, type II cytoskeletal 79 OS=Mus musculus GN=Krt79 PE=1 SV=2	0	5	3	33	1	1	10.25	12.17	0	13.2	11.96	9.14	7.32	5.07	5	6	1	7	5	4	3	2	2	3	1	3	2	2	2	1	6.31247e+06	3.4668e+06	1.76488e+06	1.46201e+07	5.82574e+06	3.83146e+06	2.54586e+06	1.47907e+06	High	High	Peak Found	High	High	High	High	High
High	Master Protein	E9Q3T0	Uncharacterized protein OS=Mus musculus GN=Gm10073 PE=1 SV=1	0	14	1	22	1	1	10.29	13.46	8.74	10.72	3.31	9.72	7.52	10.22	3	4	3	3	1	3	2	3	1	1	1	1	1	1	1	1	4.98099e+06	4.93751e+06	4.56539e+06	3.2168e+06	2.58795e+06	4.13049e+06	3.43254e+06	4319207	High	High	High	High	High	High	High	High
High	Master Protein	Q64727	Vinculin OS=Mus musculus GN=Vcl PE=1 SV=4	0	2	1	48	1	1	10.3	9.21	10.69	4.83	9.1	2.49	16.12	13.11	6	7	6	6	6	5	7	5	1	1	1	1	1	1	1	1	884536	870945	887315	869321	948327	541709	835593	710667	High	High	High	High	High	High	High	High
High	Master Protein	B1AQF4	Dual-specificity protein phosphatase 3 OS=Mus musculus GN=Dusp3 PE=1 SV=1	0	36	5	17	5	1	10.32	3.17	6.16	2.84	3.84	2.63	8.46	13.16	3	2	2	1	1	1	3	4	3	2	2	1	1	1	2	3	1.4289e+07	1.4637e+07	1.5684e+07	1.31053e+07	1.00897e+07	8.6624e+06	1.38297e+07	1.36167e+07	High	High	High	High	High	High	High	High
High	Master Protein	A0A0R4J2B2	BTB/POZ domain-containing protein KCTD12 OS=Mus musculus GN=Kctd12 PE=1 SV=1	0	13	4	36	3	1	10.33	6.21	8.69	10.99	7.94	9.81	8.78	9.22	5	4	4	5	4	5	4	5	3	3	3	4	2	4	3	3	1.23919e+07	1.26298e+07	1.30979e+07	1.26996e+07	1.04016e+07	9.33336e+06	1.15585e+07	1.08287e+07	High	High	High	High	High	High	High	High
High	Master Protein	E9Q5J9	Tropomyosin alpha-3 chain OS=Mus musculus GN=Tpm3 PE=1 SV=1	0	25	9	58	3	1	10.33	12.99	9.55	11.53	11.4	34.8	11.69	15.03	6	6	4	5	6	19	5	7	3	3	2	3	3	8	2	4	1.07374e+07	1.24405e+07	1.22275e+07	1.20789e+07	1.23124e+07	2.0734e+07	1.08496e+07	1.27902e+07	High	High	High	High	High	High	High	High
High	Master Protein	Q922U2	Keratin, type II cytoskeletal 5 OS=Mus musculus GN=Krt5 PE=1 SV=1	0	8	5	34	1	1	10.34	11.75	2.28	20.1	4.1	7.12	2.24	0	6	7	2	10	3	3	2	1	3	4	2	5	2	2	2	1	2.38684e+07	1.36257e+07	6.90561e+06	5.98879e+07	1.22099e+07	1.00581e+07	6.5131e+06	7.78187e+06	High	High	High	High	Peak Found	High	Peak Found	Peak Found
High	Master Protein	P12849	cAMP-dependent protein kinase type I-beta regulatory subunit OS=Mus musculus GN=Prkar1b PE=1 SV=2	0	5	1	16	1	1	10.4	7.47	6.84	6.54	6.43	2.13	6.95	8.11	3	2	2	2	2	1	2	2	1	1	1	1	1	1	1	1	1.50467e+06	1.54436e+06	1.49887e+06	1.34861e+06	1.16046e+06	357851	863832	1.36478e+06	High	High	High	High	High	High	High	High
High	Master Protein	F6YVP7	Uncharacterized protein OS=Mus musculus GN=Gm10260 PE=3 SV=2	0	24	4	51	4	1	10.42	12.65	9.64	9.81	5.48	20.27	9.78	13.61	6	7	5	6	4	10	5	8	3	3	3	3	2	4	2	3	4.16611e+07	4.63273e+07	4.78864e+07	4.62844e+07	3.79304e+07	8.7639e+07	3.43679e+07	51140576	High	High	High	High	High	High	High	High
High	Master Protein	Q00493	Carboxypeptidase E OS=Mus musculus GN=Cpe PE=1 SV=2	0	10	3	13	3	1	10.43	6.81	3.9	3.51		5.35	3.26	8.89	3	2	1	1		2	1	3	2	2	1	1		2	1	2	1.04964e+07	1.0351e+07	1.01349e+07	1.00285e+07	7.20566e+06	7.69513e+06	7.77093e+06	9.14142e+06	High	High	High	High	Peak Found	High	High	High
High	Master Protein	Q5PR73	GTP-binding protein Di-Ras2 OS=Mus musculus GN=Diras2 PE=1 SV=1	0	18	3	37	3	1	10.46	11.29	10.6	12.92	8.27	6.14	6.61	10.55	5	5	5	6	5	3	3	5	2	2	2	3	3	1	1	2	2.28645e+07	2.02158e+07	2.21952e+07	2.03429e+07	1.65437e+07	8.03467e+06	1.60761e+07	1.63111e+07	High	High	High	High	High	High	High	High
High	Master Protein	B1AWD9	Clathrin light chain OS=Mus musculus GN=Clta PE=1 SV=1	0	19	6	83	6	1	10.46	10.31	7.05	1.7	3.4	8.18	9.43	5.64	11	13	8	10	10	10	9	12	6	6	5	6	4	6	5	6	1.40834e+08	1.58563e+08	1.39251e+08	1.38331e+08	1.28487e+08	1.9232e+08	1.45569e+08	155839967	High	High	High	High	High	High	High	High
High	Master Protein	Q810U4	Neuronal cell adhesion molecule OS=Mus musculus GN=Nrcam PE=1 SV=2	0	8	7	39	7	1	10.47	12.32	9.6	10.73	0	19.96	4.03	4.59	5	5	7	5	2	10	3	2	3	4	5	4	2	5	2	1	6.13224e+07	5.98945e+07	6.56464e+07	5.90527e+07	2.94927e+07	6.32709e+07	4.97077e+07	4.7758e+07	High	High	High	High	High	High	High	High
High	Master Protein	Q61792	LIM and SH3 domain protein 1 OS=Mus musculus GN=Lasp1 PE=1 SV=1	0	18	4	37	4	1	10.49	10.79	5.91	10.63	13.12	8.13	12.79	10.92	5	4	4	4	6	3	6	5	3	2	3	2	3	2	3	3	3.51543e+07	3.48827e+07	3.62089e+07	4.0552e+07	4.54059e+07	3.26632e+07	3.56419e+07	3.20471e+07	High	High	High	High	High	High	High	High
High	Master Protein	E9Q453	Tropomyosin alpha-1 chain OS=Mus musculus GN=Tpm1 PE=1 SV=1	0	36	10	78	5	1	10.58	21.98	12.09	15.37	10.78	70.36	23.01	31.13	5	8	4	6	6	29	8	12	3	5	3	5	4	9	4	6	8.40909e+07	1.0192e+08	7.87087e+07	9.394e+07	9.6395e+07	3.17588e+08	7.3118e+07	8.92288e+07	High	High	High	High	High	High	High	High
High	Master Protein	Q6PER3	Microtubule-associated protein RP/EB family member 3 OS=Mus musculus GN=Mapre3 PE=1 SV=1	0	39	10	69	8	1	10.61	11.08	9.98	10.09	8.11	7.01	16.4	23.8	8	8	9	6	7	8	10	13	4	6	5	4	5	6	6	6	8.92076e+07	8.80616e+07	1.0568e+08	7.13396e+07	7.99971e+07	8.19019e+07	8.54756e+07	9.13217e+07	High	High	High	High	High	High	High	High
High	Master Protein	Q62433	Protein NDRG1 OS=Mus musculus GN=Ndrg1 PE=1 SV=1	0	8	2	20	2	1	10.62	11.76	7.68	9.82	6.49		14.51	10.68	3	3	2	3	2		4	3	2	1	1	1	2		2	2	7.91746e+06	9.32954e+06	7.84447e+06	8.45009e+06	1.31864e+07	5.69653e+06	1.12467e+07	1.07144e+07	High	High	High	High	High	Peak Found	High	High
High	Master Protein	Q8R1Q8	Cytoplasmic dynein 1 light intermediate chain 1 OS=Mus musculus GN=Dync1li1 PE=1 SV=1	0	8	3	39	3	1	10.63	9.57	7.93	11.96	7.37	10.88	9.36	20.77	4	5	4	7	4	6	3	6	2	3	3	3	2	3	2	3	1.25418e+07	1.21687e+07	1.27546e+07	1.01501e+07	8.65264e+06	9.56821e+06	1.06703e+07	1.14315e+07	High	High	High	High	High	High	High	High
High	Master Protein	Q62095	ATP-dependent RNA helicase DDX3Y OS=Mus musculus GN=Ddx3y PE=1 SV=2	0	10	5	30	1	1	10.64	8.2	7.3	10.86	2.42	2.52	10.31	4.44	6	4	4	5	2	1	5	3	5	3	4	4	2	1	4	3	171437	173040	206760	98472.8	106610	29790.8	132631	130369	High	Peak Found	Peak Found	High	Peak Found	Peak Found	Peak Found	Peak Found
High	Master Protein	Q91V89	Protein phosphatase 2, regulatory subunit B (B56), delta isoform OS=Mus musculus GN=Ppp2r5d PE=1 SV=1	0	14	7	19	7	1	10.67	4.32	3.26	3.65	0	0	11.64	8.07	4	3	1	2	1	1	4	3	3	2	1	1	1	1	3	2	1.38517e+07	1.38838e+07	1.22913e+07	1.64817e+07	1.28685e+07	8.68898e+06	7.96038e+06	8.87503e+06	High	High	High	High	High	High	High	High
High	Master Protein	Q99M87	DnaJ homolog subfamily A member 3, mitochondrial OS=Mus musculus GN=Dnaja3 PE=1 SV=1	0	10	3	29	3	1	10.75	10.59	11.43	11.76	5.41	12.73	11.56	7.97	3	3	3	5	3	7	3	2	1	1	1	2	2	3	1	1	1.07118e+07	1.00305e+07	1.28001e+07	9.82865e+06	6.70789e+06	7.58586e+06	7.42689e+06	7.10772e+06	High	High	High	High	High	High	High	High
High	Master Protein	E9QAX2	Unconventional myosin-XVIIIa OS=Mus musculus GN=Myo18a PE=1 SV=1	0	6	7	13	7	1	10.78	4.99	7.56	9.72		0		0	3	1	3	3		1		2	3	1	3	3		1		2	5.49842e+06	6.16841e+06	5.58152e+06	5.67466e+06	4.28647e+06	1.44376e+06	2.77247e+06	3.36045e+06	High	High	High	High	Peak Found	High	Peak Found	High
High	Master Protein	Q8K0S0	Phytanoyl-CoA hydroxylase-interacting protein OS=Mus musculus GN=Phyhip PE=1 SV=1	0	29	7	32	6	1	10.79	4.09	1.83	4.53	2.12		8.02	4.55	5	4	3	4	6		6	4	3	3	3	4	6		4	2	6.95436e+07	6.046e+07	7.03936e+07	6.22777e+07	5.06177e+07	2.32699e+07	5.51084e+07	4.8261e+07	High	High	High	High	High	Peak Found	High	High
High	Master Protein	Q99L13	3-hydroxyisobutyrate dehydrogenase, mitochondrial OS=Mus musculus GN=Hibadh PE=1 SV=1	0	14	3	22	3	1	10.79	12.99	2.89	9.59	8.83	3	16.48	8.69	3	4	1	3	3	1	5	2	2	3	1	2	2	1	3	2	9.46359e+06	9.09717e+06	9.373e+06	9.08643e+06	1.04214e+07	6.82631e+06	1.19558e+07	1.10334e+07	High	High	High	High	High	High	High	High
High	Master Protein	D3YTU0	Vesicle-associated membrane protein 1 OS=Mus musculus GN=Vamp1 PE=1 SV=1	0	23	3	32	2	1	10.8	6.85	4.91	12.08	1.88	22.81	9.15	6.66	5	3	2	6	1	9	3	3	3	2	2	3	1	3	2	2	9.47918e+06	9.93502e+06	9.82693e+06	9.69923e+06	8.42094e+06	2.20774e+07	8.35851e+06	1.36531e+07	High	High	High	High	Peak Found	High	High	High
High	Master Protein	A2AMH4	Choline transporter-like protein 1 OS=Mus musculus GN=Slc44a1 PE=1 SV=1	0	6	3	24	3	1	10.85	6.03	1.88	1.81	10.05	4.35	15.57	20.85	3	2	1	1	4	1	5	7	2	2	1	1	3	1	2	3	7.72537e+06	6.98382e+06	7.62535e+06	6.53069e+06	1.14798e+07	6.17662e+06	1.05978e+07	1.16082e+07	High	High	High	High	High	High	High	High
High	Master Protein	Q9CR57	60S ribosomal protein L14 OS=Mus musculus GN=Rpl14 PE=1 SV=3	0	20	4	37	4	1	10.87	14.07	11.19	11.11	8.37	13.51	8.16	8.32	4	6	5	4	4	7	3	4	2	3	3	2	3	4	2	2	3.7374e+07	3.76356e+07	4.00688e+07	3.84529e+07	2.83218e+07	4.364e+07	2.75835e+07	29764377	High	High	High	High	High	High	High	High
High	Master Protein	H7BX95	Serine/arginine-rich-splicing factor 1 OS=Mus musculus GN=Srsf1 PE=1 SV=1	0	26	6	41	6	1	10.88	11.53	9.2	8.14	2.32	30.88	6.74	9.58	5	6	5	4	3	11	3	4	4	4	2	3	2	5	2	2	2.5042e+07	2.35582e+07	2.32348e+07	2.54625e+07	1.77407e+07	3.52056e+07	2.38424e+07	2.32164e+07	High	High	High	High	High	High	High	High
High	Master Protein	P62881	Guanine nucleotide-binding protein subunit beta-5 OS=Mus musculus GN=Gnb5 PE=1 SV=1	0	13	4	32	4	1	10.89	13.21	8.66	9.68	9.88	8.45	14.34	10.79	4	5	3	4	4	3	5	4	3	3	3	3	3	3	4	4	2.91678e+07	2.48472e+07	2.96381e+07	2.71898e+07	2.26067e+07	1.96713e+07	2.37489e+07	2.49608e+07	High	High	High	High	High	High	High	High
High	Master Protein	Q80X81	Acetyl-Coenzyme A acetyltransferase 3 OS=Mus musculus GN=Acat3 PE=1 SV=1	0	12	3	26	3	1	10.9	6.29	3.22	10.52	12.67	2.94	19.03	16.66	3	2	1	3	4	1	6	6	2	1	1	2	2	1	3	3	1.45359e+07	1.22661e+07	1.38854e+07	1.23812e+07	1.32246e+07	7.06549e+06	1.81343e+07	1.516e+07	High	High	High	High	High	High	High	High
High	Master Protein	E9Q3V9	Adhesion G protein-coupled receptor L1 OS=Mus musculus GN=Adgrl1 PE=1 SV=1	0	3	2	18	2	1	10.91	8.12	2.22	4.34	2.16		2.74	9.21	4	3	1	3	3		1	3	2	2	1	2	2		1	2	983566	861953	852217	727971	407104	166631	480970	662867	High	High	High	High	High	Peak Found	High	High
High	Master Protein	P52196	Thiosulfate sulfurtransferase OS=Mus musculus GN=Tst PE=1 SV=3	0	25	6	24	5	1	10.93	6.96	6.93	8.43	8.88	4.64	10.23	16.72	4	2	3	3	3	1	3	5	3	2	3	2	2	1	2	3	2.61786e+07	2.43846e+07	2.55511e+07	2.22212e+07	1.93624e+07	1.1681e+07	2.33675e+07	2.16782e+07	High	High	High	High	High	High	High	High
High	Master Protein	Q9Z0P5	Twinfilin-2 OS=Mus musculus GN=Twf2 PE=1 SV=1	0	15	3	17	3	1	10.97	6.93	6.47	6.96	2.89	10.86	7.24	7.09	3	2	2	2	1	3	2	2	1	1	1	2	1	2	1	1	9.69157e+06	9.30735e+06	9.79569e+06	1.07058e+07	8.35451e+06	8.02397e+06	6.06998e+06	9.09833e+06	High	High	High	High	High	High	High	High
High	Master Protein	A0A0R4IZX5	Neurocan core protein OS=Mus musculus GN=Ncan PE=1 SV=1	0	9	10	75	10	1	11	17.28	14.55	13.66	26.51	59.88	23.2	32.64	4	7	7	6	10	22	9	10	3	5	4	4	5	10	4	5	4.30302e+07	3.72731e+07	4.84731e+07	4.61737e+07	5.17692e+07	7.54862e+07	5.29844e+07	5.72807e+07	High	High	High	High	High	High	High	High
High	Master Protein	Q9D881	Cytochrome c oxidase subunit 5B, mitochondrial OS=Mus musculus GN=Gm11273 PE=1 SV=1	0	22	3	65	3	1	11.01	11.5	13.95	9.89	12.32	14.53	9.88	13.44	8	8	9	7	8	8	7	10	3	3	3	2	2	1	2	3	7.52768e+07	7.44805e+07	7.46365e+07	7.13703e+07	3.57739e+07	4.89364e+07	7.02676e+07	68728054	High	High	High	High	High	High	High	High
High	Master Protein	Q9DBF1	Alpha-aminoadipic semialdehyde dehydrogenase OS=Mus musculus GN=Aldh7a1 PE=1 SV=4	0	13	4	21	4	1	11.02	9.04	5.52	5.37	2.55		12.74	7.92	4	3	2	2	2		5	3	2	2	1	1	2		3	2	5.56159e+06	5.29939e+06	6.25499e+06	5.13643e+06	4.74248e+06	2.29209e+06	5.85248e+06	4.36424e+06	High	High	High	High	High	Peak Found	High	High
High	Master Protein	P56565	Protein S100-A1 OS=Mus musculus GN=S100a1 PE=1 SV=2	0	16	1	36	1	1	11.2	13.24	13.54	9.53	15.84	23.55	11.99	14.49	4	4	4	3	5	7	4	5	1	1	1	1	1	1	1	1	3.00399e+06	3.51087e+06	3.07108e+06	2.46723e+06	2.51548e+06	4.61794e+06	3.31714e+06	4.22178e+06	High	High	High	High	High	High	High	High
High	Master Protein	P50153	Guanine nucleotide-binding protein G(I)/G(S)/G(O) subunit gamma-4 OS=Mus musculus GN=Gng4 PE=1 SV=1	0	44	2	19	2	1	11.23	9.8	10.17	3.19	7.08	7.49	10.55	6.48	3	3	3	1	2	2	3	2	2	2	2	1	2	2	2	1	9.30794e+06	9.1437e+06	9.54917e+06	7.37042e+06	7.50815e+06	7.91446e+06	1.00397e+07	8.49563e+06	High	High	High	High	High	High	High	High
High	Master Protein	G3X9Y1	Synaptotagmin III, isoform CRA_a OS=Mus musculus GN=Syt3 PE=1 SV=1	0	4	1	10	1	1	11.3	3.24	2.98	4.24	3.04			4.45	3	1	1	2	2			1	1	1	1	1	1			1	383962	260621	202103	223411	219705			180262	High	High	High	High	High	Not Found	Not Found	High
High	Master Protein	P14685	26S proteasome non-ATPase regulatory subunit 3 OS=Mus musculus GN=Psmd3 PE=1 SV=3	0	8	3	15	3	1	11.31		9.18	6.15	8.06	3.73	4.04	11.54	3		2	2	2	1	1	4	2		1	2	1	1	1	3	1.04251e+07	1.03854e+07	3.604e+06	1.03844e+07	5.53023e+06	5.9954e+06	8.1883e+06	1.01196e+07	High	Peak Found	High	High	High	High	High	High
High	Master Protein	Q8BKC5	Importin-5 OS=Mus musculus GN=Ipo5 PE=1 SV=3	0	4	3	31	3	1	11.35	13.41	12.72	9.81	7.45	2.34	13.84	13.31	5	5	4	4	3	2	4	4	3	2	2	2	1	1	2	2	8.56712e+06	7.4898e+06	7.44599e+06	6.93414e+06	6.20124e+06	1.08661e+06	7.91239e+06	6977895	High	High	High	High	High	High	High	High
High	Master Protein	Q8BWT1	3-ketoacyl-CoA thiolase, mitochondrial OS=Mus musculus GN=Acaa2 PE=1 SV=3	0	11	3	22	3	1	11.38	6.08	6.15	6.31	8.81	3.04	11.91	11.05	4	2	2	2	3	1	4	4	2	1	1	1	1	1	2	3	1.41196e+07	9.32106e+06	1.01611e+07	1.21242e+07	1.21409e+07	7.04517e+06	1.48292e+07	1.2589e+07	High	High	High	High	High	High	High	High
High	Master Protein	P14131	40S ribosomal protein S16 OS=Mus musculus GN=Rps16 PE=1 SV=4	0	27	4	37	4	1	11.43	7.93	7.06	9.57	4.94	6.53	10.26	15.72	6	3	6	4	4	3	4	7	3	2	4	3	3	1	2	3	3.5278e+07	3.29984e+07	3.59307e+07	3.40954e+07	2.60122e+07	2.58625e+07	3.23106e+07	38255032	High	High	High	High	High	High	High	High
High	Master Protein	O35136	Neural cell adhesion molecule 2 OS=Mus musculus GN=Ncam2 PE=1 SV=1	0	7	5	35	5	1	11.44	13.6	14.92	10.93	2.21	12.13	8.46	8.87	5	5	6	4	1	5	4	5	4	3	3	3	1	3	3	4	3.40991e+07	3.52928e+07	3.62035e+07	3.34538e+07	2.42723e+07	3.02187e+07	2.82086e+07	3.04463e+07	High	High	High	High	High	High	High	High
High	Master Protein	Q9Z268	RasGAP-activating-like protein 1 OS=Mus musculus GN=Rasal1 PE=1 SV=2	0	15	7	20	7	1	11.46	14.03	5.71	2.9	2.76		15.48	10.84	5	3	2	1	2		3	4	4	3	2	1	2		3	4	1.59175e+07	9.97253e+06	1.03806e+07	8.22635e+06	4.5686e+06	2.7058e+06	1.18846e+07	1.0772e+07	High	High	High	High	High	Peak Found	High	High
High	Master Protein	Q8VDP6	CDP-diacylglycerol--inositol 3-phosphatidyltransferase OS=Mus musculus GN=Cdipt PE=1 SV=1	0	12	2	21	2	1	11.58	4.69	10.07	7.8	2.34		11.71	7.78	4	2	4	3	1		4	3	2	1	2	1	1		1	1	6.83314e+06	7.05092e+06	9.45516e+06	6.29181e+06	3.7333e+06	2.10382e+06	6.32789e+06	5.83203e+06	High	High	High	High	High	Peak Found	High	High
High	Master Protein	Q9JKD3	Secretory carrier-associated membrane protein 5 OS=Mus musculus GN=Scamp5 PE=1 SV=1	0	5	1	27	1	1	11.59	8.74	9.48	6.56	6.9	2.17	11.77	5.67	5	4	4	3	3	1	5	2	1	1	1	1	1	1	1	1	1.73112e+07	1.88647e+07	1.87105e+07	1.84704e+07	1.26025e+07	4.47817e+06	1.82352e+07	13650324	High	High	High	High	High	High	High	High
High	Master Protein	P62301	40S ribosomal protein S13 OS=Mus musculus GN=Rps13 PE=1 SV=2	0	34	6	86	6	1	11.66	9.24	10.62	10.11	12.38	28.55	10.29	17.54	9	9	8	11	8	21	8	12	3	4	3	4	4	6	4	4	4.28724e+07	4.56887e+07	4.51172e+07	4.44078e+07	3.05005e+07	7.47746e+07	3.47059e+07	4.98464e+07	High	High	High	High	High	High	High	High
High	Master Protein	E9PYN1	Cell adhesion molecule 1 OS=Mus musculus GN=Cadm1 PE=1 SV=1	0	14	3	26	3	1	11.66	6.39	6.6	8.28	5.53	31.09	13.72	9.18	3	2	2	2	2	8	4	3	2	1	1	2	1	3	2	1	9.34611e+06	9.08771e+06	8.8519e+06	8.76618e+06	9.21848e+06	1.92135e+07	1.15974e+07	1.3013e+07	High	High	High	High	High	High	High	High
High	Master Protein	O35381	Acidic leucine-rich nuclear phosphoprotein 32 family member A OS=Mus musculus GN=Anp32a PE=1 SV=1	0	37	7	74	7	1	11.68	13.05	12.55	5	7.33	24.83	19.22	22.25	6	7	10	6	6	16	11	12	3	3	5	3	3	6	6	5	4.10067e+07	4.52962e+07	4.34625e+07	4.31772e+07	3.58945e+07	6.92187e+07	4.0809e+07	3.11479e+07	High	High	High	High	High	High	High	High
High	Master Protein	Q9D898	Actin-related protein 2/3 complex subunit 5-like protein OS=Mus musculus GN=Arpc5l PE=1 SV=1	0	45	4	44	4	1	11.69	7.61	18.11	6.8	9.4	14.32	12.92	15.08	6	4	8	3	4	7	5	7	3	3	4	2	2	3	2	3	2.59365e+07	2.7444e+07	3.1314e+07	2.69347e+07	2.14161e+07	2.70331e+07	2.09248e+07	29230460	High	High	High	High	High	High	High	High
High	Master Protein	P62889	60S ribosomal protein L30 OS=Mus musculus GN=Rpl30 PE=1 SV=2	0	41	3	22	3	1	11.73	9.11	14.22	6.23	2.85	2.85	8.59	9.45	4	3	5	2	1	1	3	3	2	3	3	2	1	1	2	2	1.41918e+07	1.33245e+07	1.71503e+07	1.41644e+07	1.06758e+07	1.39883e+07	1.29198e+07	1.42433e+07	High	High	High	High	High	High	High	High
High	Master Protein	Q8BH95	Enoyl-CoA hydratase, mitochondrial OS=Mus musculus GN=Echs1 PE=1 SV=1	0	11	2	26	2	1	11.73	16.26	12.83	15.59	7.76	4.27	19.83	7.5	4	4	4	4	2	1	5	2	2	1	2	1	1	1	2	1	1.86909e+07	1.68202e+07	1.66157e+07	1.6828e+07	1.88093e+07	1.72982e+07	1.93992e+07	7.67581e+06	High	High	High	High	High	High	High	High
High	Master Protein	H3BJZ7	Protein unc-13 homolog A OS=Mus musculus GN=Unc13a PE=1 SV=1	0	3	3	18	3	1	11.76	6.05	5.51	5.59	5.69		3.13	9.27	4	2	2	2	3		2	3	2	1	1	1	2		2	2	1.57474e+06	1.29373e+06	1.28329e+06	949972	780654	73227.1	615607	560295	High	High	High	High	High	Peak Found	High	High
High	Master Protein	Q9CR16	Peptidyl-prolyl cis-trans isomerase D OS=Mus musculus GN=Ppid PE=1 SV=3	0	9	3	41	3	1	11.78	8.99	10.11	10.53	9.04	6.44	10.01	11.15	7	4	5	5	5	5	5	5	2	2	2	2	2	2	3	2	1.66546e+07	1.65019e+07	1.65064e+07	1.70674e+07	1.12086e+07	8.61744e+06	1.30951e+07	1.37653e+07	High	High	High	High	High	High	High	High
High	Master Protein	O55100	Synaptogyrin-1 OS=Mus musculus GN=Syngr1 PE=1 SV=2	0	10	2	53	2	1	11.78	18.08	18.35	13.31	13.33	11.86	10.97	12.02	7	8	8	7	6	6	5	6	2	2	2	2	2	2	2	2	6.64252e+07	5.82301e+07	7.19166e+07	6.07112e+07	5.33636e+07	4.3546e+07	5.70531e+07	54434312	High	High	High	High	High	High	High	High
High	Master Protein	Q9WTR5	Cadherin-13 OS=Mus musculus GN=Cdh13 PE=1 SV=2	0	5	2	20	2	1	11.81	11.35	12.33	6.57	7.01	17.54		7.28	3	3	3	2	2	5		2	2	2	2	2	2	2		2	6.83283e+06	6.82004e+06	7.36378e+06	7.83344e+06	4.2266e+06	1.03679e+07	4.65983e+06	6178151	High	High	High	High	High	High	Peak Found	High
High	Master Protein	Q60625	Intercellular adhesion molecule 5 OS=Mus musculus GN=Icam5 PE=1 SV=2	0	8	5	32	5	1	11.83	6.29	5.76	5.3	7.56	13.4	3.72	15.38	5	3	3	3	4	6	3	5	3	1	1	1	2	4	2	3	2.33658e+07	2.29016e+07	2.34364e+07	2.25679e+07	2.04206e+07	2.35469e+07	2.11445e+07	2.46167e+07	High	High	High	High	High	High	High	High
High	Master Protein	P26883	Peptidyl-prolyl cis-trans isomerase FKBP1A OS=Mus musculus GN=Fkbp1a PE=1 SV=2	0	30	2	42	2	1	11.83	11.52	15.03	12.25	13.52	18.51	16.89	19.29	4	4	5	5	4	7	6	7	2	2	2	2	1	2	2	2	3.73614e+07	3.32671e+07	3.55465e+07	3.55632e+07	3.22116e+07	5.52268e+07	3.72087e+07	38618920	High	High	High	High	High	High	High	High
High	Master Protein	O08788	Dynactin subunit 1 OS=Mus musculus GN=Dctn1 PE=1 SV=3	0	11	11	34	10	1	11.88	14.28	8.34	10.1	20.16		15.64	7.21	6	5	3	3	6		6	5	3	4	3	3	5		5	4	3.8836e+07	3.45043e+07	3.88753e+07	3.46976e+07	3.15477e+07	2.59586e+07	3.66506e+07	3.44425e+07	High	High	High	High	High	Peak Found	High	High
High	Master Protein	Q8VE33	Ganglioside-induced differentiation-associated protein 1-like 1 OS=Mus musculus GN=Gdap1l1 PE=1 SV=1	0	18	5	33	5	1	11.88	17.44	14.31	13.59	8.81	3.03	7.55	7.63	4	6	6	5	4	1	5	2	2	3	2	2	3	1	2	1	1.09275e+07	9.58438e+06	1.03861e+07	9.2207e+06	8.12682e+06	3.84452e+06	1.03913e+07	8.10511e+06	High	High	High	High	High	High	High	High
High	Master Protein	P54071	Isocitrate dehydrogenase [NADP], mitochondrial OS=Mus musculus GN=Idh2 PE=1 SV=3	0	23	9	67	9	1	11.91	10.13	10.23	13.23	13.27	5.76	24.01	17.58	8	6	7	7	8	7	13	11	5	5	5	5	6	5	7	5	2.6325e+07	2.78027e+07	2.59611e+07	2.47763e+07	2.30936e+07	2.1174e+07	2.95719e+07	2.82288e+07	High	High	High	High	High	High	High	High
High	Master Protein	Q8VHI6	Wiskott-Aldrich syndrome protein family member 3 OS=Mus musculus GN=Wasf3 PE=1 SV=1	0	10	3	32	3	1	11.92	8.53	12.64	9.32	10.28	14.03	8.91	14.41	4	3	4	4	4	6	3	4	2	1	2	2	2	3	1	1	3.73827e+06	3.12313e+06	3.36653e+06	3.17898e+06	2.24113e+06	4.19927e+06	2.49047e+06	4.18684e+06	High	High	High	High	High	High	High	High
High	Master Protein	E9QK62	Ephexin-1 OS=Mus musculus GN=Ngef PE=1 SV=1	0	12	5	30	5	1	11.93	12.91	13.1	8.22	2.59		6.78	13.01	4	5	6	5	3		2	5	2	2	3	4	3		1	3	8.22634e+06	7.15284e+06	8.18385e+06	7.11516e+06	5.4234e+06	2.05294e+06	6.34156e+06	6.32883e+06	High	High	High	High	High	Peak Found	High	High
High	Master Protein	A2AKW0	Solute carrier family 25 member 51 OS=Mus musculus GN=Slc25a51 PE=1 SV=1	0	6	1	33	1	1	12.01	8.33	8.25	13.6	16.35	7.99	9.4	9.6	4	3	3	5	6	5	4	3	1	1	1	1	1	1	1	1	979357	849139	733457	792690	704510	430929	822681	736886	High	High	High	High	High	High	High	High
High	Master Protein	Q99K85	Phosphoserine aminotransferase OS=Mus musculus GN=Psat1 PE=1 SV=1	0	32	10	77	10	1	12.02	10.4	7.72	10.94	11.6	28.31	33.78	18.21	8	6	7	7	8	15	14	12	6	5	5	5	6	8	7	7	4.66341e+07	4.49275e+07	4.29315e+07	4.6291e+07	5.18476e+07	5.96292e+07	5.45903e+07	5.3551e+07	High	High	High	High	High	High	High	High
High	Master Protein	A0A0R4J0Z3	Aquaporin 4, isoform CRA_a OS=Mus musculus GN=Aqp4 PE=1 SV=1	0	8	1	15	1	1	12.05	9.51	13.82	5.38	6.98		9.46	9.06	3	2	3	1	2		2	2	1	1	1	1	1		1	1	1.58583e+07	1.4537e+07	1.4026e+07	1.24107e+07	1.01421e+07	1.33136e+06	1.30197e+07	1.14456e+07	High	High	High	High	High	Peak Found	High	High
High	Master Protein	Q9D819	Inorganic pyrophosphatase OS=Mus musculus GN=Ppa1 PE=1 SV=1	0	29	6	44	6	1	12.06	8.8	9.88	10.86	7.15		7.85	12.06	6	8	5	5	6		6	8	4	4	4	4	4		4	6	2.48253e+07	2.61895e+07	2.62292e+07	2.27194e+07	1.79268e+07	8.04262e+06	2.13019e+07	2.04772e+07	High	High	High	High	High	Peak Found	High	High
High	Master Protein	J3QN31	Adenylosuccinate synthetase isozyme 1 OS=Mus musculus GN=Adssl1 PE=1 SV=1	0	15	5	25	5	1	12.07	7.91	5.18	3.6	2.72	1.89	15.45	8.79	5	4	2	2	2	1	6	3	4	3	2	2	2	1	4	2	1.12959e+07	1.09595e+07	1.13223e+07	1.2115e+07	1.5223e+07	1.09649e+07	1.3232e+07	9.79251e+06	High	High	High	High	High	High	High	High
High	Master Protein	Q9CQZ5	NADH dehydrogenase [ubiquinone] 1 alpha subcomplex subunit 6 OS=Mus musculus GN=Ndufa6 PE=1 SV=1	0	46	5	59	5	1	12.19	7.23	12.29	11.55	8.39	25.01	14.33	18.15	8	5	8	6	6	10	7	9	3	2	4	2	3	5	3	4	5.51249e+07	5.62821e+07	5.87862e+07	5.80149e+07	4.70613e+07	1.26108e+08	7.09155e+07	8.27236e+07	High	High	High	High	High	High	High	High
High	Master Protein	Q91YQ5	Dolichyl-diphosphooligosaccharide--protein glycosyltransferase subunit 1 OS=Mus musculus GN=Rpn1 PE=1 SV=1	0	12	5	16	5	1	12.2	1.86	5.29	6.97	6.7	4.67	3.61	2.24	4	2	2	2	2	2	1	1	4	2	2	2	2	2	1	1	1.3464e+07	1.30473e+07	1.30063e+07	7.78285e+06	9.77797e+06	8.98375e+06	1.10747e+07	1.14718e+07	High	High	High	High	High	High	High	High
High	Master Protein	P26039	Talin-1 OS=Mus musculus GN=Tln1 PE=1 SV=2	0	2	2	19	2	1	12.25	9.35	10.04	2.33	13.48		8.46	12.25	3	3	3	1	4		2	3	2	2	2	1	2		1	2	688214	990867	976008	507385	701566	76836.1	950941	616731	High	High	High	High	High	Peak Found	High	High
High	Master Protein	P53810	Phosphatidylinositol transfer protein alpha isoform OS=Mus musculus GN=Pitpna PE=1 SV=2	0	39	8	52	8	1	12.25	13.26	18.66	7.61	3.15	12.8	6.34	11.58	8	9	10	5	3	7	4	6	6	5	5	4	2	2	3	3	4.38718e+07	4.33689e+07	4.52238e+07	4.29356e+07	3.12325e+07	3.62513e+07	4.15685e+07	45686574	High	High	High	High	High	High	High	High
High	Master Protein	Q6P5F9	Exportin-1 OS=Mus musculus GN=Xpo1 PE=1 SV=1	0	7	5	19	5	1	12.41	4.32	11.48	1.93	2.03		8.16	7.16	4	3	4	1	1		4	2	3	1	3	1	1		4	2	5.59865e+06	4.99002e+06	5.29695e+06	4.51421e+06	3.55067e+06		4.82916e+06	4.28111e+06	High	High	High	High	High	Not Found	High	High
High	Master Protein	S4R2K9	Ankyrin-3 (Fragment) OS=Mus musculus GN=Ank3 PE=1 SV=1	0	3	5	25	2	1	12.57	2.29	8.65	2.01	6.03	2.8	13.96	5.5	4	2	3	1	5	1	7	2	3	2	3	1	2	1	5	2	369328	262434	251601	235567	169369	58741.9	146504	222339	High	High	High	Peak Found	High	Peak Found	High	High
High	Master Protein	G3X9Q2	Guanine nucleotide-binding protein subunit gamma OS=Mus musculus GN=Gng7 PE=1 SV=1	0	33	2	36	2	1	12.64	13.54	13.89	13.89	14.44	6.88	19.5	16.82	5	4	4	4	5	2	6	6	2	1	1	1	2	1	1	2	3.32897e+07	2.87817e+07	2.98245e+07	2.89467e+07	3.28759e+07	3.83148e+07	3.68837e+07	42569746	High	High	High	High	High	High	High	High
High	Master Protein	D3Z3G6	Mitogen-activated protein kinase OS=Mus musculus GN=Mapk3 PE=1 SV=1	0	29	8	66	3	1	12.71	16.46	10.47	8.9	9.44	4.68	15.05	19.84	11	10	8	5	9	2	10	11	7	5	3	3	5	2	5	7	6.77211e+06	6.41345e+06	6.35441e+06	6.68598e+06	7.36067e+06	4.92413e+06	6.31448e+06	7.96286e+06	High	High	High	High	High	High	High	High
High	Master Protein	Q8BTS0	DEAD (Asp-Glu-Ala-Asp) box polypeptide 5 OS=Mus musculus GN=Ddx5 PE=1 SV=1	0	12	6	32	4	1	12.73	11.69	12	7.15	5.44	1.98	18.06	8.68	5	5	6	3	2	1	7	3	3	4	5	3	1	1	4	3	2.63402e+07	2.58277e+07	2.71041e+07	2.46816e+07	2.18992e+07	1.0341e+07	2.49167e+07	1.9721e+07	High	High	High	High	Peak Found	Peak Found	High	High
High	Master Protein	O08914	Fatty-acid amide hydrolase 1 OS=Mus musculus GN=Faah PE=1 SV=1	0	7	2	29	2	1	12.74	11.82	9.31	4.68	7.87	0	19.81	13.78	4	4	3	4	3	1	6	4	2	2	1	2	1	1	2	2	1.32228e+06	1.36263e+06	1.35969e+06	912955	806276	304933	1.038e+06	1.08374e+06	High	High	High	High	High	High	High	High
High	Master Protein	O35295	Transcriptional activator protein Pur-beta OS=Mus musculus GN=Purb PE=1 SV=3	0	41	8	75	6	1	12.78	36.76	24.15	27.24	3.25	23.61	14.32	25.77	10	12	12	9	5	9	8	10	5	6	7	6	3	6	5	6	3.1699e+07	3.35651e+07	3.2979e+07	3.20702e+07	2.34778e+07	3.10441e+07	2.39978e+07	2.64709e+07	High	High	High	High	High	High	High	High
High	Master Protein	Q91XL9	Oxysterol-binding protein-related protein 1 OS=Mus musculus GN=Osbpl1a PE=1 SV=2	0	5	3	20	3	1	12.81	7.69	8.22	5.31	4.82	2.41	6.82	9.2	4	3	3	2	2	1	2	3	3	2	2	2	1	1	2	2	4.95942e+06	2.3224e+06	5.10668e+06	1.53443e+06	2.98319e+06	400316	3.52289e+06	4.5208e+06	High	High	High	High	High	High	High	High
High	Master Protein	P63028	Translationally-controlled tumor protein OS=Mus musculus GN=Tpt1 PE=1 SV=1	0	8	1	35	1	1	12.84	9.49	16.66	9.09	13.54	13.17	19.96	12.48	4	3	5	4	4	4	6	5	1	1	1	1	1	1	1	1	1.36647e+07	1.3289e+07	1.37175e+07	1.32372e+07	1.13096e+07	8.98417e+06	1.3718e+07	1.28349e+07	High	High	High	High	High	High	High	High
High	Master Protein	P13707	Glycerol-3-phosphate dehydrogenase [NAD(+)], cytoplasmic OS=Mus musculus GN=Gpd1 PE=1 SV=3	0	14	3	41	3	1	12.86	5.26	5.91	2.19	8.44	0	6.44	3.75	7	7	6	4	7	2	5	3	3	3	3	2	2	1	2	1	1.03984e+07	1.47166e+07	1.24896e+07	1.86221e+07	1.26794e+07	4.80028e+06	476781	639291	High	High	High	High	High	High	High	High
High	Master Protein	O70251	Elongation factor 1-beta OS=Mus musculus GN=Eef1b PE=1 SV=5	0	28	4	35	4	1	13	17.55	10.99	13.29	12.37	20.1	13.23	12.82	4	5	4	4	4	7	3	4	3	3	3	3	2	3	2	2	3.46334e+07	3.63794e+07	3.2093e+07	3.47252e+07	1.95381e+07	3.85076e+07	1.59871e+07	1.8499e+07	High	High	High	High	High	High	High	High
High	Master Protein	P35980	60S ribosomal protein L18 OS=Mus musculus GN=Rpl18 PE=1 SV=3	0	26	4	37	4	1	13.05	11.05	9.19	10.49	8.65	16.99	15.51	13.07	5	4	4	4	3	6	6	5	2	2	2	2	1	3	3	2	2.25541e+07	2.35035e+07	2.49488e+07	2.13447e+07	1.89216e+07	2.2932e+07	2.10014e+07	20361196	High	High	High	High	High	High	High	High
High	Master Protein	P10639	Thioredoxin OS=Mus musculus GN=Txn PE=1 SV=3	0	21	2	42	2	1	13.16	13.71	11.73	13.59	8.92	12.4	12.23	12.12	5	6	5	6	5	5	5	5	2	2	2	2	2	2	2	2	8.37034e+07	8.64679e+07	9.01414e+07	8.43391e+07	7.31905e+07	1.03134e+08	7.13853e+07	52894658	High	High	High	High	High	High	High	High
High	Master Protein	E9Q7Q3	Tropomyosin alpha-3 chain OS=Mus musculus GN=Tpm3 PE=1 SV=1	0	30	9	71	3	1	13.19	19.4	13.27	14.63	15.16	50.82	20.77	21.21	7	8	5	6	7	21	8	9	4	4	3	4	4	8	4	5	2.67544e+07	3.1744e+07	2.40563e+07	2.2016e+07	2.64952e+07	6.48417e+07	2.94203e+07	34526114	High	High	High	High	High	High	High	High
High	Master Protein	P61226	Ras-related protein Rap-2b OS=Mus musculus GN=Rap2b PE=1 SV=1	0	32	4	41	1	1	13.22	9.51	13.33	10.42	8.7	5.68	15.51	5.77	5	6	7	5	6	2	6	4	3	3	3	2	3	1	3	2	4.47625e+06	4.45958e+06	4.66578e+06	3.97199e+06	4.01545e+06	2.43027e+06	4.1181e+06	3.7354e+06	High	High	High	High	High	High	High	High
High	Master Protein	Q8BNY6	Neuronal calcium sensor 1 OS=Mus musculus GN=Ncs1 PE=1 SV=3	0	28	5	15	5	1	13.23	3.85	3.69			12.74	9.86	6.31	4	1	1			4	3	2	4	1	1			2	3	2	8.65816e+06	6.57561e+06	6.52849e+06	5.85843e+06	5.53499e+06	7.51097e+06	6.67386e+06	6.65431e+06	High	High	High	Peak Found	Peak Found	High	High	High
High	Master Protein	P60335	Poly(rC)-binding protein 1 OS=Mus musculus GN=Pcbp1 PE=1 SV=1	0	24	6	49	4	1	13.24	12.83	14.54	11.96	15.98	0	16.32	15.9	7	5	8	6	7	1	8	7	4	3	5	4	5	1	4	4	3.62454e+07	3.66507e+07	3.75462e+07	3.29823e+07	3.22364e+07	1.58281e+07	3.84779e+07	31380262	High	High	High	High	High	Peak Found	High	High
High	Master Protein	Q9CR95	Adaptin ear-binding coat-associated protein 1 OS=Mus musculus GN=Necap1 PE=1 SV=2	0	32	6	43	6	1	13.36	18.37	16.6	14.47	12.46	15.38	17.42	20.16	4	5	5	5	5	7	6	6	3	3	3	4	4	5	4	4	5.02039e+07	4.95897e+07	4.98401e+07	4.78848e+07	4.27122e+07	4.7127e+07	3.13916e+07	3.24466e+07	High	High	High	High	High	High	High	High
High	Master Protein	Q8JZW4	Copine-5 OS=Mus musculus GN=Cpne5 PE=1 SV=1	0	3	2	38	1	1	13.44	9.11	9.4	10.97	11.08	9.11	11.91	12.2	6	4	4	5	5	4	5	5	2	1	1	2	1	1	1	1	1.52731e+06	1.45788e+06	1.63632e+06	1.24865e+06	1.44158e+06	922621	1.27277e+06	1.23176e+06	High	Peak Found	Peak Found	High	Peak Found	Peak Found	Peak Found	Peak Found
High	Master Protein	A0A140T8J4	Heme binding protein 1 OS=Mus musculus GN=Hebp1 PE=1 SV=1	0	35	4	23	4	1	13.45		7.25		10.06	9.6	22.09	17.8	4		2		3	3	6	5	3		1		2	2	3	3	1.88413e+07	1.67421e+07	1.73955e+07	1.67415e+07	1.54237e+07	1.70846e+07	1.71731e+07	1.84426e+07	High	Peak Found	High	Peak Found	High	High	High	High
High	Master Protein	P14733	Lamin-B1 OS=Mus musculus GN=Lmnb1 PE=1 SV=3	0	15	7	34	5	1	13.47	14.38	5.57	4.61	6.65	6.51	7.99	10.25	4	6	4	4	4	5	3	4	2	4	2	4	3	4	2	2	1.02841e+07	1.86208e+07	1.89878e+07	1.72943e+07	1.24722e+07	1.98632e+07	8.522e+06	9.65309e+06	High	High	High	High	High	High	High	High
High	Master Protein	Q9Z204	Heterogeneous nuclear ribonucleoproteins C1/C2 OS=Mus musculus GN=Hnrnpc PE=1 SV=1	0	15	4	46	4	1	13.51	6.37	11.09	11.02	10.5	21.64	10.38	10.67	6	5	5	5	4	10	5	6	2	2	2	2	3	4	2	2	2.09253e+07	2.18684e+07	2.07816e+07	2.13865e+07	1.87916e+07	4.19858e+07	1.88357e+07	2.5268e+07	High	High	High	High	High	High	High	High
High	Master Protein	O70318	Band 4.1-like protein 2 OS=Mus musculus GN=Epb41l2 PE=1 SV=2	0	15	12	93	9	1	13.52	9.96	11.38	6.18	18.39	9.38	27.61	25.33	12	9	11	8	11	7	18	17	8	6	5	5	9	6	9	10	2.94544e+07	2.70361e+07	2.80963e+07	2.83346e+07	3.32581e+07	2.8168e+07	3.17081e+07	3.10793e+07	High	High	High	High	High	High	High	High
High	Master Protein	Q9CQC7	NADH dehydrogenase [ubiquinone] 1 beta subcomplex subunit 4 OS=Mus musculus GN=Ndufb4 PE=1 SV=3	0	36	3	69	3	1	13.54	22.59	23.08	21.57	28.16	45.88	25.86	31.55	4	7	7	7	9	16	8	11	3	3	3	3	3	3	3	3	4.22959e+07	4.26692e+07	4.26322e+07	4.3605e+07	4.19599e+07	8.88259e+07	4.5771e+07	5.38444e+07	High	High	High	High	High	High	High	High
High	Master Protein	Q8BGB7	Enolase-phosphatase E1 OS=Mus musculus GN=Enoph1 PE=1 SV=1	0	13	2	18	2	1	13.57	4.36	7.36	6.81	5.39	4.86	5.39	8.16	4	1	2	2	2	2	2	3	2	1	2	2	2	1	1	2	5.49989e+06	6.42152e+06	6.96071e+06	5.15111e+06	4.07924e+06	2.89207e+06	3.93094e+06	5.48423e+06	High	High	High	High	High	High	High	High
High	Master Protein	Q99LY9	NADH dehydrogenase [ubiquinone] iron-sulfur protein 5 OS=Mus musculus GN=Ndufs5 PE=1 SV=3	0	35	3	59	3	1	13.6	16	13.76	13.39	10.88	27.13	22.62	25.95	7	6	7	6	5	10	8	10	2	2	2	2	2	3	2	3	2.35601e+07	2.14396e+07	1.9782e+07	2.0813e+07	1.70865e+07	4.74121e+07	2.55309e+07	3.45357e+07	High	High	High	High	High	High	High	High
High	Master Protein	Q9Z2U1	Proteasome subunit alpha type-5 OS=Mus musculus GN=Psma5 PE=1 SV=1	0	16	3	22	3	1	13.61	5.16	9.13	1.95		8.2	1.68	0	5	3	4	3		4	2	1	3	2	3	2		3	1	1	1.94135e+07	1.66281e+07	1.72991e+07	1.68365e+07	1.29519e+07	1.4038e+07	1.83597e+07	1.76102e+07	High	High	High	High	Peak Found	High	High	High
High	Master Protein	P20152	Vimentin OS=Mus musculus GN=Vim PE=1 SV=3	0	30	13	158	12	1	13.64	16.37	24.23	20.95	31.58	46.43	28.99	36.19	15	17	18	18	21	30	19	20	5	7	7	7	9	12	7	7	8.42011e+07	9.20202e+07	8.92483e+07	8.36054e+07	1.04061e+08	1.18782e+08	9.91373e+07	97716783	High	High	High	High	High	High	High	High
High	Master Protein	P99028	Cytochrome b-c1 complex subunit 6, mitochondrial OS=Mus musculus GN=Uqcrh PE=1 SV=2	0	20	1	30	1	1	13.67	11.08	14.19	10.42	6.83	19.52	15.74	19.78	4	3	4	3	2	5	4	5	1	1	1	1	1	1	1	1	1.09261e+07	1.29709e+07	1.12485e+07	1.11158e+07	1.0868e+07	1.43221e+07	1.20576e+07	10656773	High	High	High	High	High	High	High	High
High	Master Protein	P34884	Macrophage migration inhibitory factor OS=Mus musculus GN=Mif PE=1 SV=2	0	14	2	64	2	1	13.69	15.74	16.12	15.47	14.1	12.67	13.41	9.61	8	9	9	9	8	7	8	6	2	2	2	2	2	2	2	1	2.10861e+08	1.83303e+08	1.90487e+08	1.89899e+08	1.97979e+08	1.92953e+08	2.04955e+08	95105870	High	High	High	High	High	High	High	High
High	Master Protein	P00397	Cytochrome c oxidase subunit 1 OS=Mus musculus GN=Mtco1 PE=1 SV=2	0	11	3	29	3	1	13.71	9.93	17.72	14.15	5.36		2.44	13.13	6	4	7	5	2		1	4	3	3	3	3	2		1	2	2.70248e+07	2.75541e+07	2.81007e+07	2.34857e+07	1.81863e+07	9.23949e+06	2.23913e+07	22098509	High	High	High	High	High	Peak Found	High	High
High	Master Protein	Q9QZB7	Actin-related protein 10 OS=Mus musculus GN=Actr10 PE=1 SV=2	0	10	2	44	2	1	13.73	6.75	11.53	11.24	5.28	2.02	16.42	12.62	7	5	6	8	4	2	7	5	2	2	2	2	2	1	2	2	1.79372e+06	1.47597e+06	1.49623e+06	1.38786e+06	1.20309e+06	375963	1.34881e+06	1.18254e+06	High	High	High	High	High	High	High	High
High	Master Protein	Q8K356	Lymphocyte antigen 6 complex, locus H OS=Mus musculus GN=Ly6h PE=1 SV=1	0	19	2	28	2	1	13.82	12.63	16.97	11.92	9.08	6.04	5.88	12.22	4	4	5	4	3	2	2	4	2	2	2	2	2	1	1	2	1.00781e+07	1.36499e+07	1.75387e+07	1.08946e+07	1.37499e+07	1.77416e+07	1.34058e+07	12767007	High	High	High	High	High	High	High	High
High	Master Protein	P26040	Ezrin OS=Mus musculus GN=Ezr PE=1 SV=3	0	10	6	98	2	1	13.82	13.77	10.14	16.01	11.02	12.94	15.73	20.89	14	11	11	11	11	16	11	13	5	3	3	4	4	5	3	4	1.13279e+06	1.39294e+06	1.18091e+06	1.34388e+06	850548	1.16011e+06	1.24051e+06	1.3048e+06	High	High	High	High	High	High	High	High
High	Master Protein	Q9CQW1	Synaptobrevin homolog YKT6 OS=Mus musculus GN=Ykt6 PE=1 SV=1	0	20	2	15	2	1	13.88	9.04	5.07	3.94		12.03	12.94	9.78	3	2	1	1		3	3	2	2	1	1	1		2	2	1	7.35713e+06	6.31897e+06	7.02763e+06	6.74419e+06	2.83047e+06	7.82894e+06	6.18966e+06	6281275	High	High	High	High	Peak Found	High	High	High
High	Master Protein	P61202	COP9 signalosome complex subunit 2 OS=Mus musculus GN=Cops2 PE=1 SV=1	0	14	4	20	4	1	14.01	6.73	9.96	8.4	2.91	5.11	7.53	8.35	4	3	4	3	1	1	2	2	3	3	4	2	1	1	2	2	6.98113e+06	8.19403e+06	6.46501e+06	9.62714e+06	4.83933e+06	1.71134e+06	2.3185e+06	3.01154e+06	High	High	High	High	High	High	High	High
High	Master Protein	A0JNY3	Gephyrin OS=Mus musculus GN=Gphn PE=1 SV=1	0	23	9	31	9	1	14.01	11.29	5.21	5.8	5.65	0	18.32	18.23	5	4	3	2	3	2	7	5	5	4	3	1	3	2	5	5	1.32197e+07	1.18169e+07	1.11537e+07	1.09157e+07	8.55304e+06	2.60474e+06	1.26864e+07	7.87315e+06	High	High	High	High	High	High	High	High
High	Master Protein	A0A1B0GR11	Transaldolase OS=Mus musculus GN=Taldo1 PE=1 SV=1	0	23	9	86	9	1	14.03	11.84	10.34	7.46	16.62	23.79	16.1	23.54	11	9	9	7	10	13	11	16	6	6	5	5	8	9	5	9	9.04125e+07	8.47744e+07	8.42736e+07	9.04882e+07	8.38048e+07	1.20146e+08	8.45145e+07	8.57786e+07	High	High	High	High	High	High	High	High
High	Master Protein	Q9CQH3	NADH dehydrogenase [ubiquinone] 1 beta subcomplex subunit 5, mitochondrial OS=Mus musculus GN=Ndufb5 PE=1 SV=1	0	24	4	68	4	1	14.15	14.3	17.12	16.3	13.48	19.3	11.84	21.87	9	8	8	8	8	10	7	10	4	4	4	4	4	3	3	4	4.86413e+07	5.1044e+07	5.24608e+07	4.61739e+07	4.04544e+07	8.14361e+07	4.4445e+07	53469092	High	High	High	High	High	High	High	High
High	Master Protein	A0A1L1SQ51	Talin-2 OS=Mus musculus GN=Tln2 PE=1 SV=1	0	7	8	28	8	1	14.17	10.01	19.63	7.07	7.2		25.65	3.29	5	4	6	3	2		7	1	4	4	5	2	2		6	1	7.63238e+06	7.33725e+06	3.46229e+06	2.9223e+06	2.63499e+06	80700.8	4.38925e+06	6.54584e+06	High	High	High	High	High	Peak Found	High	High
[truncated: 677 more rows]
[truncated: 1 more columns]
