# Supplementary material for: HAPLN2 forms aggregates and promotes microglial inflammation during brain aging in mice
Source: PLoS Biol. 2025 Aug 14;23(8):e3003006. doi: 10.1371/journal.pbio.3003006 (PMC12407547; doi:10.1371/journal.pbio.3003006)
Supplement: S7 Table — The stages of neurodegenerative diseases in post-mortem brain samples were examined using the following criteria. AT8: Tangle pathology (AT8 Stage) [103], CERAD: The Consortium to Establish a Registry for Alzheimer’s Disease, assessing neuritic plaques [104], Thal: Amyloid-beta deposition (Thal Amyloid Phase) [105], DLB (4th Consensus): The Dementia with Lewy Bodies criteria (4th Consensus Report) [106], LB Braak: Lewy body pathology stages (Braak Staging for Lewy Bodies) [107], Grain: Argyrophilic grain pathology (Saito Scale) [108], Joseph-TDP: TDP-43 proteinopathy (Josephs’ Staging) [109]. (XLSX) [file pbio.3003006.s015.xlsx]

## Sheet: S7 Table
Donor ID	Age	Gender	AT8	CERAD	Thal	DLB 4th	LB Braak	Grain	Joseph-TDP
Donor1	64	Male	1	0	1	0	0	0	0
Donor2	65	Male	0	0	1	0		0	0
Donor3	65	Male	0	0	1	0	0	0	0
Donor4	67	Male	1	0	0	0	0	0	0
Donor5	80	Male	1	1	3	B	3	0	1
Donor6	81	Male	2/2	0	2	B	3	1/2	1
Donor7	83	Female	1/1	0	1	0	0	0/0.5	1
Donor8	83	Male	2	0	0	0	0	0	0
Donor9	83	Female	2	1	3	0	1	1	1
