# Supplementary material for: HAPLN2 forms aggregates and promotes microglial inflammation during brain aging in mice
Source: PLoS Biol. 2025 Aug 14;23(8):e3003006. doi: 10.1371/journal.pbio.3003006 (PMC12407547; doi:10.1371/journal.pbio.3003006)
Supplement: S1 Data — (XLSX) [file pbio.3003006.s017.xlsx]

## Sheet: Fig 1C
Gene Ontology (GO) analysis of proteins with fold change (aged/young) > 5.0 and P < 0.01 in Figure 1A.
	-logp
GO:0030021~extracellular matrix structural constituent conferring compression resistance	2.01583
GO:0051015~actin filament binding	2.65489
GO:0005539~glycosaminoglycan binding	4.67228
GO:0005540~hyaluronic acid binding	6.62294

## Sheet: Fig 2B
Band quantification of the aggrecan, HAPLN1/2, and ubiquitin in the sarkosyl-insoluble P2 fraction, normalized to α-tubulin in the S1 fraction, shown in Figure 2A.
	Aggrecan		HAPLN1		HAPLN2		Ubiquitin
Age (months)	4	24	4	24	4	24	4	24
	0.632764	5.59239	0.863684	2.47115	0.961932	6.05518	0.920243	6.40105
	1.20009	4.38127	1.00329	2.40935	1.11806	6.30933	1.33491	10.0919
	0.994409	5.41939	1.15306	2.67059	1.04764	10.211	0.54091	7.20642
	1.17274	3.6412	0.979962	2.91752	0.872367	9.89806	1.20393	9.75739
	Unpaired t test		Unpaired t test		Unpaired t test		Unpaired t test
	P value	0.0002	P value	<0.0001	P value	0.0007	P value	0.0002
	P value summary	***	P value summary	****	P value summary	***	P value summary	***
	Significantly different (P < 0.05)?	Yes	Significantly different (P < 0.05)?	Yes	Significantly different (P < 0.05)?	Yes	Significantly different (P < 0.05)?	Yes
	One- or two-tailed P value?	Two-tailed	One- or two-tailed P value?	Two-tailed	One- or two-tailed P value?	Two-tailed	One- or two-tailed P value?	Two-tailed
	t, df	t=7.884, df=6	t, df	t=12.53, df=6	t, df	t=6.344, df=6	t, df	t=7.876, df=6
	Mean of column A	1	Mean of column A	1	Mean of column A	1	Mean of column A	1
	Mean of column B	4.759	Mean of column B	2.617	Mean of column B	8.118	Mean of column B	8.364

## Sheet: Fig 3D
Quantification of mean HAPLN2-positive puncta area in the mouse cerebellum, shown in Figure 3C.
Age (months)	2	24
	1.47747	1.86625
	1.37669	1.81623
	1.61897	2.08657
	1.64335	1.08345
	1.24786	1.49634
	0.931667	2.20899
	1.009	1.66578
	1.18024	2.53919
	1.0872	1.26829
	1.49611	2.1379
	Unpaired t test
	P value	0.0058
	P value summary	**
	Significantly different (P < 0.05)?	Yes
	One- or two-tailed P value?	Two-tailed
	t, df	t=3.126, df=18
	Mean of column A	1.307
	Mean of column B	1.817

## Sheet: Fig 3F
Quantification of mean HABP-positive puncta area in the mouse cerebellum, shown in Figure 3E.
Age (months)	2	24
	1.78373	2.62004
	1.23742	2.38788
	1.30275	2.46432
	1.60213	2.13375
	1.60454	2.44314
	1.99914	2.58913
	1.70686	2.21262
	2.16912	2.39443
	1.50018	1.97647
	1.75237	2.17524
	Unpaired t test
	P value	<0.0001
	P value summary	****
	Significantly different (P < 0.05)?	Yes
	One- or two-tailed P value?	Two-tailed
	t, df	t=6.019, df=18
	Mean of column A	1.666
	Mean of column B	2.34

## Sheet: Fig 3G
Pearson’s correlation coefficients for HAPLN2 and HABP colocalization, shown in Figure 3E.
Age (months)	2	24
	0.195	0.705
	0.348	0.691
	0.233	0.684
	0.203	0.551
	0.317	0.62
	0.347	0.694
	0.317	0.584
	0.284	0.655
	0.282	0.597
	0.321	0.659
	Unpaired t test
	P value	<0.0001
	P value summary	****
	Significantly different (P < 0.05)?	Yes
	One- or two-tailed P value?	Two-tailed
	t, df	t=14.65, df=18
	Mean of column A	0.2847
	Mean of column B	0.644

## Sheet: Fig 3K
Pearson’s correlation coefficients for HAPLN2 and Caspr colocalization, shown in Figure 3J.
Age (months)	2	24
	0.678	0.341
	0.67	0.165
	0.566	0.25
	0.286	0.149
	0.567	0.147
	0.667	0.11
		0.014
		0.042
		0.403
		0.358
		0.426
		0.362
		0.138
		-0.004
		0.258
		0.184
	Unpaired t test
	P value	<0.0001
	P value summary	****
	Significantly different (P < 0.05)?	Yes
	One- or two-tailed P value?	Two-tailed
	t, df	t=5.370, df=20
	Mean of column A	0.5723
	Mean of column B	0.2089

## Sheet: Fig 3L
Mander's overlap coefficients M1 for HAPLN2 and Caspr colocalization, shown in Figure 3J.
Age (months)	2	24
	0.49	0.044
	0.42	0.092
	0.414	0.04
	0.12	0.047
	0.456	0.01
	0.584	0.001
		0.014
		0.204
		0.089
		0.107
		0.083
		0.018
		0.001
		0.088
		0
	Unpaired t test
	P value	<0.0001
	P value summary	****
	Significantly different (P < 0.05)?	Yes
	One- or two-tailed P value?	Two-tailed
	t, df	t=8.031, df=20
	Mean of column A	0.414
	Mean of column B	0.05963

## Sheet: Fig 3M
Mander's overlap coefficients M2 for HAPLN2 and Caspr colocalization, shown in Figure 3J.
Age (months)	2	24
	0.622	0.595
	0.766	0.344
	0.554	0.704
	0.042	0.475
	0.19	0.495
	0.579	0.206
		0.059
		0.146
		0.499
		0.739
		0.688
		0.951
		0.508
		0.085
		0.597
		0
	Unpaired t test
	P value	0.9077
	P value summary	ns
	Significantly different (P < 0.05)?	No
	One- or two-tailed P value?	Two-tailed
	t, df	t=0.1175, df=20
	Mean of column A	0.4588
	Mean of column B	0.4432

## Sheet: Fig 3N
Quantification of mean HAPLN2-positive puncta area with or without colocalization with Caspr in the mouse cerebellum, shown in Figure 3J.
Caspr	Colocalized	Not colocalized
	0.829146	1.70006
	0.859706	1.93808
	0.6411	1.8583
	0.769278	1.99585
	Unpaired t test
	P value	<0.0001
	P value summary	****
	Significantly different (P < 0.05)?	Yes
	One- or two-tailed P value?	Two-tailed
	t, df	t=13.66, df=6
	Mean of column A	0.7748
	Mean of column B	1.873

## Sheet: Fig 4C
Quantification of mean HAPLN2-positive puncta area in the mouse cerebellum, shown in Figure 4B.
Age (months)	3	6	12	18
	1.20163	1.21969	2.04403	2.30763
	1.27782	0.856571	2.31068	2.4053
	1.32536	1.00023	2.45964	2.294
	1.14761	1.92679	3.5374	2.43934
	1.24127	1.12525	2.13846	2.02337
	Tukey's multiple comparisons test	Mean Diff.	95.00% CI of diff.	Below threshold?	Summary	Adjusted P Value
	3 vs. 6	0.01303	-0.6680 to 0.6941	No	ns	>0.9999	A-B
	3 vs. 12	-1.259	-1.940 to -0.5782	Yes	***	0.0004	A-C
	3 vs. 18	-1.055	-1.736 to -0.3741	Yes	**	0.0021	A-D
	6 vs. 12	-1.272	-1.953 to -0.5913	Yes	***	0.0003	B-C
	6 vs. 18	-1.068	-1.749 to -0.3872	Yes	**	0.0019	B-D
	12 vs. 18	0.2041	-0.4769 to 0.8852	No	ns	0.8263	C-D
	Test details	Mean 1	Mean 2	Mean Diff.	SE of diff.	n1	n2	q	DF
	3 vs. 6	1.239	1.226	0.01303	0.238	5	5	0.07742	16
	3 vs. 12	1.239	2.498	-1.259	0.238	5	5	7.481	16
	3 vs. 18	1.239	2.294	-1.055	0.238	5	5	6.269	16
	6 vs. 12	1.226	2.498	-1.272	0.238	5	5	7.559	16
	6 vs. 18	1.226	2.294	-1.068	0.238	5	5	6.346	16
	12 vs. 18	2.498	2.294	0.2041	0.238	5	5	1.213	16

[truncated: 29 more sheets: Fig 5D, Fig 5E, Fig 5F, Fig 5G, Fig 5H, Fig 6C, Fig 6E, Fig 6G, Fig 6I, Fig 6J, Fig 6K, Fig 6L, Fig 6M, Fig 6N, Fig 6O, Fig 6P, Fig 7C, Fig 7E, Fig 8B, Fig 8C …]
